# Supplementary material for: Crystal structure and Hirshfeld surface analysis of 4-amino­pyridinium thio­cyanate–4-amino­pyridine (1/1)
Source: Acta Crystallogr E Crystallogr Commun. 2020 Aug 28;76(Pt 9):1535–8. doi: 10.1107/S2056989020011445 (PMC7472754; doi:10.1107/S2056989020011445)
Supplement: Supplementary file 1 [file e-76-01535-sup1.cif]

##############################################################################
#                                                                            #
# This CIF contains the data in a paper accepted for publication in          #
# Acta Crystallographica Section E. It conforms to the requirements of       #
# Notes for Authors for Acta Crystallographica Section E, and has been       #
# peer reviewed under the auspices of the IUCr Commission on Journals.       #
#                                                                            #
# Full details of the Crystallographic Information File format               #
# are given in the paper "The Crystallographic Information File (CIF):       #
# a New Standard Archive File for Crystallography" by S. R. Hall, F. H.      #
# Allen and I. D. Brown [Acta Cryst. (1991), A47, 655-685].                  #
#                                                                            #
# The current version of the core CIF dictionary is obtainable from          #
# ftp://ftp.iucr.org/pub/cif_core.dic.                                       #
#                                                                            #
# Software is freely available for graphical display of the structure(s)     #
# in this CIF. For information consult the CIF software page                 #
# http://www.iucr.org/resources/cif/software.                                #
#                                                                            #
# This file may be used for bona fide research purposes within the           #
# scientific community so long as proper attribution is given to the journal # 
# article from which it was obtained.                                        #
#                                                                            #
##############################################################################
data_global
_audit_creation_method     'WinGX routine CIF_UPDATE'
_audit_conform_dict_name     cif_core.dic
_audit_conform_dict_version     2.4.3
_journal_data_validation_number     ?
_journal_date_recd_electronic     2020-07-27
_journal_date_accepted     2020-08-20
_journal_name_full     'Acta Crystallographica, Section E'
_journal_year     2020
_journal_volume     76
_journal_issue      9
_journal_page_first     1535
_journal_page_last     1538
_journal_paper_category     GO
_journal_paper_doi     10.1107/S2056989020011445
_journal_coeditor_code     YK2137
_publ_contact_author_name
;
Sinthiya, A.
;
_publ_contact_author_address
;
Department of Physics
St.Joseph's College (Autonomous)
Tiruchirappalli 620002
Tamil Nadu
India
;
_publ_contact_author_email     'r.brightson2010@gmail.com'
_publ_contact_author_fax
;
0431 2701501
;
_publ_contact_author_phone     '9486732241'
_publ_section_title
;
Crystal structure and Hirshfeld surface analysis of 4-aminopyridinium
thiocyanate--4-aminopyridine (1/1)
;
_publ_section_title_footnote     .
loop_
    _publ_author_name
    _publ_author_address
    'Renugadevi, M.'
;
Department of Physics,
St Josephs College (Autonomous)
Affiliated to Bharathidasan University,
Tiruchirappalli 620002,
Tamil Nadu,
India
;
    'Sinthiya, A.'
;
Department of Physics,
St Josephs College (Autonomous),
Affiliated to Bharathidasan University,
Tiruchirappalli 620002,
Tamil Nadu,
India
;
    'Poomani, Kumaradhas'
;
Laboratory of Biocrystallography and Computational Molecular Biology,
Department of Physics, Periyar University, Salem 636 011,
Tamil Nadu,
India
;
    'Suresh, Suganya'
;
Laboratory of Biocrystallography and Computational Molecular Biology,
Department of Physics, Periyar University, Salem 636 011, Tamil Nadu,
India
;
_publ_section_synopsis
;
In the crystal of the title compound, the 4-aminopyridine molecules,
4-aminopyridinium and thiocyanate ions are held together by N---H...S and
N---H...N hydrogen bonds.
;
data_I
_audit_creation_method     'SHELXL-2018/3'
_chemical_name_systematic
;
4-Aminopyridinium thiocyanate--4-aminopyridine (1/1)
;
_chemical_name_common     ?
_chemical_formula_moiety     'C5 H7 N2 +, C N S -, C5 H6 N2'
_chemical_formula_sum     'C11 H13 N5 S'
_chemical_formula_iupac     'C5 H7 N2 +, C N S -, C5 H6 N2'
_chemical_formula_weight     247.32
_chemical_melting_point     ?
_space_group_crystal_system     monoclinic
_space_group_name_H-M_alt     'P 21/n'
_space_group_name_Hall     '-P 2yn'
loop_
    _space_group_symop_operation_xyz
    'x, y, z'
    '-x+1/2, y+1/2, -z+1/2'
    '-x, -y, -z'
    'x-1/2, -y-1/2, z-1/2'
_cell_length_a     7.9047(19)
_cell_length_b     12.138(2)
_cell_length_c     13.959(3)
_cell_angle_alpha     90
_cell_angle_beta     94.670(8)
_cell_angle_gamma     90
_cell_volume     1334.9(5)
_cell_formula_units_Z     4
_cell_measurement_reflns_used     15272
_cell_measurement_theta_min     3.0
_cell_measurement_theta_max     28.0
_cell_measurement_temperature     293(2)
_exptl_crystal_description     'needle'
_exptl_crystal_colour     'colourless'
_exptl_crystal_size_max     0.697
_exptl_crystal_size_mid     0.438
_exptl_crystal_size_min     0.335
_exptl_crystal_density_diffrn     1.231
_exptl_crystal_density_meas     ?
_exptl_crystal_density_method     ?
_exptl_crystal_F_000     520
_exptl_absorpt_coefficient_mu     0.229
_exptl_absorpt_correction_type     multi-scan
_exptl_absorpt_process_details
;
(SADABS; Sheldrick, 2014)
;
_exptl_absorpt_correction_T_min     0.86
_exptl_absorpt_correction_T_max     0.93
_diffrn_ambient_temperature     293(2)
_diffrn_source     'fine-focus sealed tube'
_diffrn_radiation_type     MoK\a
_diffrn_radiation_wavelength     0.71075
_diffrn_measurement_device_type     'Bruker APEXII CCD'
_diffrn_measurement_method     '\f and \w scans'
_diffrn_detector_area_resol_mean     ?
_diffrn_reflns_number     15272
_diffrn_reflns_av_R_equivalents     0.0227
_diffrn_reflns_av_unetI/netI     0.0184
_diffrn_reflns_theta_min     2.866
_diffrn_reflns_theta_max     28.289
_diffrn_reflns_theta_full     25.242
_diffrn_measured_fraction_theta_max     0.990
_diffrn_measured_fraction_theta_full     0.988
_diffrn_reflns_limit_h_min     -10
_diffrn_reflns_limit_h_max     10
_diffrn_reflns_limit_k_min     -16
_diffrn_reflns_limit_k_max     14
_diffrn_reflns_limit_l_min     -18
_diffrn_reflns_limit_l_max     18
_refine_special_details     ?
_reflns_number_total     3295
_reflns_number_gt     2604
_reflns_threshold_expression     'I > 2\s(I)'
_refine_ls_structure_factor_coef     Fsqd
_refine_ls_matrix_type     full
_refine_ls_R_factor_all     0.0671
_refine_ls_R_factor_gt     0.0529
_refine_ls_wR_factor_gt     0.1387
_refine_ls_wR_factor_ref     0.1483
_refine_ls_goodness_of_fit_ref     1.031
_refine_ls_restrained_S_all     1.031
_refine_ls_number_reflns     3295
_refine_ls_number_parameters     154
_refine_ls_number_restraints     0
_refine_ls_hydrogen_treatment     constr
_refine_ls_weighting_scheme     calc
_refine_ls_weighting_details
              'w=1/[\s^2^(Fo^2^)+(0.0676P)^2^+0.2492P] where P=(Fo^2^+2Fc^2^)/3'
_atom_sites_solution_hydrogens     geom
_atom_sites_solution_primary     direct
_atom_sites_solution_secondary     difmap
_refine_ls_shift/su_max     0.000
_refine_ls_shift/su_mean     0.000
_refine_diff_density_max     0.185
_refine_diff_density_min     -0.270
_refine_ls_extinction_method     none
_refine_ls_extinction_coef     .
loop_
    _atom_type_symbol
    _atom_type_description
    _atom_type_scat_dispersion_real
    _atom_type_scat_dispersion_imag
    _atom_type_scat_source
    'C' 'C' 0.0033 0.0016
                         'International Tables Vol C Tables 4.2.6.8 and 6.1.1.4'
    'H' 'H' 0.0000 0.0000
                         'International Tables Vol C Tables 4.2.6.8 and 6.1.1.4'
    'N' 'N' 0.0061 0.0033
                         'International Tables Vol C Tables 4.2.6.8 and 6.1.1.4'
    'S' 'S' 0.1246 0.1234
                         'International Tables Vol C Tables 4.2.6.8 and 6.1.1.4'
_computing_data_collection
;
APEX2 (Bruker, 2005)
;
_computing_cell_refinement
;
SAINT (Bruker, 2001)
;
_computing_data_reduction
;
SAINT (Bruker, 2001)
;
_computing_structure_solution
;
<i>SHELXT2018/2</i> (Sheldrick, 2015a)
;
_computing_structure_refinement
;
<i>SHELXL2018/3</i> (Sheldrick, 2015b)
;
_computing_molecular_graphics
;
Ortep-3 for Windows (Farrugia, 2012)
;
_computing_publication_material
;
WinGX publication routines (Farrugia, 2012)
;
loop_
    _atom_site_type_symbol
    _atom_site_label
    _atom_site_fract_x
    _atom_site_fract_y
    _atom_site_fract_z
    _atom_site_U_iso_or_equiv
    _atom_site_adp_type
    _atom_site_calc_flag
    _atom_site_occupancy
    _atom_site_disorder_assembly
    _atom_site_disorder_group
    S S 0.53196(8) 0.54205(5) 0.81261(6) 0.1064(3) Uani d 1 . .
    N N4 0.60108(18) 0.16957(12) 0.60040(9) 0.0665(4) Uani d 1 . .
    H H4A 0.680133 0.129475 0.628322 0.080 Uiso calc 1 . .
    H H4B 0.548015 0.216341 0.633239 0.080 Uiso calc 1 . .
    N N3 0.47226(19) 0.13478(13) 0.31204(9) 0.0692(4) Uani d 1 . .
    H H3 0.444115 0.126754 0.251630 0.083 Uiso calc 1 . .
    N N2 0.4113(2) 0.11863(13) 0.12028(10) 0.0723(4) Uani d 1 . .
    N N1 0.3084(2) 0.15215(13) -0.17439(10) 0.0761(4) Uani d 1 . .
    H H1A 0.234378 0.110319 -0.204780 0.091 Uiso calc 1 . .
    H H1B 0.360945 0.201212 -0.205073 0.091 Uiso calc 1 . .
    C C10 0.56072(18) 0.15921(12) 0.50609(10) 0.0513(3) Uani d 1 . .
    C C1 0.34225(19) 0.14074(13) -0.07807(10) 0.0568(4) Uani d 1 . .
    C C7 0.4312(2) 0.22270(14) 0.45860(11) 0.0620(4) Uani d 1 . .
    H H7 0.373318 0.274750 0.492303 0.074 Uiso calc 1 . .
    C C9 0.6444(2) 0.08397(13) 0.45041(11) 0.0599(4) Uani d 1 . .
    H H9 0.731830 0.040635 0.478561 0.072 Uiso calc 1 . .
    N N5 0.4673(3) 0.34464(16) 0.72012(13) 0.0982(6) Uani d 1 . .
    C C8 0.5971(2) 0.07464(15) 0.35512(12) 0.0649(4) Uani d 1 . .
    H H8 0.653756 0.024592 0.318724 0.078 Uiso calc 1 . .
    C C2 0.2604(2) 0.06267(13) -0.02580(12) 0.0650(4) Uani d 1 . .
    H H2 0.180504 0.015765 -0.056717 0.078 Uiso calc 1 . .
    C C11 0.4971(2) 0.42600(16) 0.75820(12) 0.0656(4) Uani d 1 . .
    C C4 0.4626(2) 0.20694(14) -0.02711(12) 0.0638(4) Uani d 1 . .
    H H4 0.521971 0.260152 -0.058647 0.077 Uiso calc 1 . .
    C C3 0.2976(2) 0.05505(15) 0.07087(12) 0.0713(5) Uani d 1 . .
    H H3A 0.240361 0.002503 0.104414 0.086 Uiso calc 1 . .
    C C6 0.3912(2) 0.20756(16) 0.36331(13) 0.0718(5) Uani d 1 . .
    H H6 0.304243 0.249325 0.332609 0.086 Uiso calc 1 . .
    C C5 0.4917(2) 0.19239(16) 0.06949(13) 0.0712(5) Uani d 1 . .
    H H5 0.573045 0.236775 0.102281 0.085 Uiso calc 1 . .
loop_
    _atom_site_aniso_label
    _atom_site_aniso_U_11
    _atom_site_aniso_U_22
    _atom_site_aniso_U_33
    _atom_site_aniso_U_12
    _atom_site_aniso_U_13
    _atom_site_aniso_U_23
    S 0.0858(4) 0.0832(4) 0.1442(6) -0.0020(3) -0.0260(4) -0.0304(3)
    N4 0.0740(9) 0.0703(8) 0.0540(7) 0.0003(7) -0.0030(6) -0.0093(6)
    N3 0.0759(9) 0.0846(10) 0.0466(7) -0.0138(8) 0.0026(6) -0.0061(6)
    N2 0.0837(10) 0.0825(10) 0.0502(7) 0.0200(8) 0.0031(7) -0.0076(7)
    N1 0.0919(10) 0.0808(10) 0.0546(8) -0.0061(8) -0.0003(7) -0.0010(7)
    C10 0.0518(7) 0.0510(7) 0.0513(7) -0.0127(6) 0.0052(6) -0.0041(6)
    C1 0.0602(8) 0.0580(8) 0.0524(8) 0.0128(6) 0.0052(6) -0.0065(6)
    C7 0.0575(8) 0.0665(9) 0.0620(9) 0.0026(7) 0.0052(7) -0.0096(7)
    C9 0.0607(8) 0.0562(8) 0.0629(9) -0.0008(7) 0.0065(7) -0.0045(7)
    N5 0.1254(16) 0.0796(12) 0.0945(13) -0.0078(10) 0.0381(11) -0.0197(10)
    C8 0.0708(10) 0.0654(9) 0.0606(9) -0.0094(8) 0.0180(7) -0.0126(7)
    C2 0.0735(10) 0.0593(9) 0.0618(9) 0.0019(7) 0.0027(7) -0.0071(7)
    C11 0.0665(9) 0.0691(10) 0.0618(9) 0.0046(8) 0.0096(7) 0.0052(8)
    C4 0.0604(9) 0.0683(9) 0.0630(9) 0.0036(7) 0.0075(7) -0.0066(7)
    C3 0.0853(12) 0.0663(10) 0.0635(10) 0.0089(9) 0.0133(9) 0.0021(8)
    C6 0.0666(10) 0.0843(12) 0.0631(10) 0.0041(9) -0.0034(7) 0.0008(9)
    C5 0.0679(10) 0.0794(11) 0.0648(10) 0.0082(9) -0.0028(8) -0.0180(9)
_geom_special_details
;
 All esds (except the esd in the dihedral angle between two l.s. planes)
 are estimated using the full covariance matrix.  The cell esds are taken
 into account individually in the estimation of esds in distances, angles
 and torsion angles; correlations between esds in cell parameters are only
 used when they are defined by crystal symmetry.  An approximate (isotropic)
 treatment of cell esds is used for estimating esds involving l.s. planes.
;
loop_
    _geom_bond_atom_site_label_1
    _geom_bond_atom_site_label_2
    _geom_bond_site_symmetry_2
    _geom_bond_distance
    _geom_bond_publ_flag
    S C11 . 1.613(2) ?
    N4 C10 . 1.3351(19) ?
    N4 H4A . 0.8600 ?
    N4 H4B . 0.8600 ?
    N3 C6 . 1.333(2) ?
    N3 C8 . 1.331(2) ?
    N3 H3 . 0.8600 ?
    N2 C3 . 1.334(2) ?
    N2 C5 . 1.335(2) ?
    N1 C1 . 1.3565(19) ?
    N1 H1A . 0.8600 ?
    N1 H1B . 0.8600 ?
    C10 C9 . 1.400(2) ?
    C10 C7 . 1.404(2) ?
    C1 C2 . 1.388(2) ?
    C1 C4 . 1.395(2) ?
    C7 C6 . 1.354(2) ?
    C7 H7 . 0.9300 ?
    C9 C8 . 1.357(2) ?
    C9 H9 . 0.9300 ?
    N5 C11 . 1.137(2) ?
    C8 H8 . 0.9300 ?
    C2 C3 . 1.361(2) ?
    C2 H2 . 0.9300 ?
    C4 C5 . 1.361(2) ?
    C4 H4 . 0.9300 ?
    C3 H3A . 0.9300 ?
    C6 H6 . 0.9300 ?
    C5 H5 . 0.9300 ?
loop_
    _geom_angle_atom_site_label_1
    _geom_angle_atom_site_label_2
    _geom_angle_atom_site_label_3
    _geom_angle_site_symmetry_1
    _geom_angle_site_symmetry_3
    _geom_angle
    _geom_angle_publ_flag
    C10 N4 H4A . . 120.0 ?
    C10 N4 H4B . . 120.0 ?
    H4A N4 H4B . . 120.0 ?
    C6 N3 C8 . . 119.47(14) ?
    C6 N3 H3 . . 120.3 ?
    C8 N3 H3 . . 120.3 ?
    C3 N2 C5 . . 116.33(15) ?
    C1 N1 H1A . . 120.0 ?
    C1 N1 H1B . . 120.0 ?
    H1A N1 H1B . . 120.0 ?
    N4 C10 C9 . . 121.56(14) ?
    N4 C10 C7 . . 121.36(14) ?
    C9 C10 C7 . . 117.08(13) ?
    N1 C1 C2 . . 121.87(15) ?
    N1 C1 C4 . . 121.19(16) ?
    C2 C1 C4 . . 116.93(14) ?
    C6 C7 C10 . . 119.49(15) ?
    C6 C7 H7 . . 120.3 ?
    C10 C7 H7 . . 120.3 ?
    C8 C9 C10 . . 119.61(15) ?
    C8 C9 H9 . . 120.2 ?
    C10 C9 H9 . . 120.2 ?
    N3 C8 C9 . . 122.14(15) ?
    N3 C8 H8 . . 118.9 ?
    C9 C8 H8 . . 118.9 ?
    C3 C2 C1 . . 119.71(16) ?
    C3 C2 H2 . . 120.1 ?
    C1 C2 H2 . . 120.1 ?
    N5 C11 S . . 177.85(18) ?
    C5 C4 C1 . . 118.94(17) ?
    C5 C4 H4 . . 120.5 ?
    C1 C4 H4 . . 120.5 ?
    N2 C3 C2 . . 123.74(17) ?
    N2 C3 H3A . . 118.1 ?
    C2 C3 H3A . . 118.1 ?
    N3 C6 C7 . . 122.20(16) ?
    N3 C6 H6 . . 118.9 ?
    C7 C6 H6 . . 118.9 ?
    N2 C5 C4 . . 124.33(17) ?
    N2 C5 H5 . . 117.8 ?
    C4 C5 H5 . . 117.8 ?
loop_
    _geom_torsion_atom_site_label_1
    _geom_torsion_atom_site_label_2
    _geom_torsion_atom_site_label_3
    _geom_torsion_atom_site_label_4
    _geom_torsion_site_symmetry_1
    _geom_torsion_site_symmetry_2
    _geom_torsion_site_symmetry_3
    _geom_torsion_site_symmetry_4
    _geom_torsion
    _geom_torsion_publ_flag
    N4 C10 C7 C6 . . . . -178.25(15) ?
    C9 C10 C7 C6 . . . . 1.2(2) ?
    N4 C10 C9 C8 . . . . 178.74(14) ?
    C7 C10 C9 C8 . . . . -0.7(2) ?
    C6 N3 C8 C9 . . . . 0.6(3) ?
    C10 C9 C8 N3 . . . . -0.2(2) ?
    N1 C1 C2 C3 . . . . -179.40(15) ?
    C4 C1 C2 C3 . . . . 1.1(2) ?
    N1 C1 C4 C5 . . . . 179.89(15) ?
    C2 C1 C4 C5 . . . . -0.6(2) ?
    C5 N2 C3 C2 . . . . -0.5(3) ?
    C1 C2 C3 N2 . . . . -0.5(3) ?
    C8 N3 C6 C7 . . . . -0.1(3) ?
    C10 C7 C6 N3 . . . . -0.8(3) ?
    C3 N2 C5 C4 . . . . 1.1(3) ?
    C1 C4 C5 N2 . . . . -0.5(3) ?
loop_
    _geom_hbond_atom_site_label_D
    _geom_hbond_atom_site_label_H
    _geom_hbond_atom_site_label_A
    _geom_hbond_site_symmetry_A
    _geom_hbond_distance_DH
    _geom_hbond_distance_HA
    _geom_hbond_distance_DA
    _geom_hbond_angle_DHA
    _geom_hbond_publ_flag
    N4 H4A S 2_646 0.86 2.58 3.4222(17) 165 yes
    N4 H4B N5 . 0.86 2.10 2.952(2) 168 yes
    N3 H3 N2 . 0.86 1.83 2.688(2) 172 yes
    N1 H1A S 2_545 0.86 2.62 3.4498(18) 162 yes
    N1 H1B N5 1_554 0.86 2.23 3.083(3) 172 yes
_shelx_space_group_comment
;
The symmetry employed for this shelxl refinement is uniquely defined
by the following loop, which should always be used as a source of
symmetry information in preference to the above space-group names.
They are only intended as comments.
;
_shelx_hkl_file
;
  -1   0   0   16.80    1.10
   1   0   0   16.00    1.00
   3   0   0    0.20    1.50
   3   0   0    7.00    1.70
  -3   0   0    4.20    1.70
  -3   0   0    2.50    1.70
  -4   0   0 1594.14   32.00
   4   0   0 1562.94   31.90
  -4   0   0 1552.14   31.90
   4   0   0 1607.24   31.80
   5   0   0   -5.50    2.00
  -5   0   0   -3.70    2.20
   6   0   0   21.10    3.10
  -6   0   0   15.20    2.70
  -7   0   0    0.30    2.60
   7   0   0   -0.90    2.50
  -7   0   0   -0.50    2.70
  -8   0   0   -0.10    3.10
   8   0   0    3.80    3.10
  -8   0   0    2.20    3.00
  -9   0   0   -0.90    4.00
   9   0   0    1.30    2.80
  -9   0   0    4.10    3.70
 -10   0   0    5.20    4.50
  -4  -1   0  299.37    8.40
   4  -1   0  300.57    8.70
  -4  -1   0  300.77    8.40
   4  -1   0  295.27    8.50
  -4   1   0  300.07    8.70
   4   1   0  300.07    8.10
   5  -1   0  886.41   20.40
  -5  -1   0  854.81   19.70
  -5  -1   0  868.21   19.90
   5   1   0  878.71   19.50
  -5   1   0  876.71   20.30
  -5   1   0  872.71   20.40
  -6  -1   0  800.42   24.50
  -6  -1   0  702.43   18.10
   6  -1   0  724.93   18.50
  -6   1   0  719.93   18.60
  -6   1   0  750.82   18.60
   7  -1   0  108.19    6.90
  -7  -1   0  114.59    7.20
  -7  -1   0  100.09    6.50
  -7   1   0   90.79    6.70
  -7   1   0  119.29    7.10
  -8  -1   0   64.69    6.70
  -8  -1   0   67.29    6.40
   8  -1   0   55.69    6.10
  -8   1   0   63.69    7.10
  -8   1   0   68.99    6.60
  -9  -1   0   -1.40    3.40
   9  -1   0    0.90    2.90
  -9  -1   0    6.90    3.90
   9   1   0   -2.80    2.70
  -9   1   0   -7.30    3.40
  -9   1   0   -3.30    3.50
  10  -1   0    6.30    4.10
 -10  -1   0    5.90    4.40
 -10   1   0    9.10    4.90
   0  -2   0  111.99    2.70
   0   2   0  113.09    2.70
   0   2   0  116.29    2.70
   2  -2   0 3362.06   62.59
  -2  -2   0 3354.56   61.79
   2   2   0 3329.07   61.59
   3  -2   0 3239.48   61.79
  -3  -2   0 3206.68   60.99
   3  -2   0 3235.88   62.19
  -3  -2   0 3336.77   61.19
  -3   2   0 3211.48   61.79
   3   2   0 3339.97   60.89
  -3   2   0 3303.07   62.09
   3   2   0 3246.68   60.89
   4  -2   0 1199.38   25.10
  -4  -2   0 1146.59   24.10
  -4  -2   0 1146.49   24.00
   4  -2   0 1164.78   24.70
   4   2   0 1153.88   23.90
   4   2   0 1187.68   23.80
  -4   2   0 1189.18   25.00
  -4   2   0 1140.19   24.70
   5  -2   0   26.30    3.50
   5  -2   0   32.90    4.10
  -5  -2   0   32.70    3.60
  -5  -2   0   24.30    2.90
   5   2   0   26.20    2.80
   5   2   0   29.60    3.20
  -5   2   0   24.40    3.50
  -5   2   0   22.10    3.20
   6  -2   0  126.59    6.20
  -6  -2   0  124.59    6.30
   6  -2   0  122.49    6.70
  -6  -2   0  118.79    6.30
   6   2   0  111.69    5.80
  -6   2   0  123.69    6.70
  -6   2   0  121.09    6.70
   7  -2   0    7.60    3.60
  -7  -2   0    9.30    3.50
  -7  -2   0    7.60    2.90
   7   2   0   10.20    3.10
  -7   2   0   13.40    4.20
  -7   2   0    8.80    3.50
   8  -2   0   38.60    5.60
  -8  -2   0   30.40    4.40
  -8  -2   0   32.50    5.20
  -8   2   0   28.60    5.10
  -8   2   0   36.50    5.50
   8   2   0   29.50    4.30
  -9  -2   0   -0.70    3.30
   9  -2   0    3.60    3.40
   9   2   0   12.70    3.60
  -9   2   0    3.60    4.40
  -9   2   0    3.20    3.70
 -10  -2   0   -1.40    3.60
  10  -2   0    1.90    3.20
 -10   2   0    1.90    5.10
   0  -3   0    0.30    0.70
   0  -3   0    0.20    0.70
   0   3   0    1.40    0.80
   0   3   0   -0.10    0.60
   2  -3   0  209.48    6.00
   2  -3   0  212.08    6.30
  -2  -3   0  209.28    5.10
  -2  -3   0  205.28    5.20
  -2   3   0  208.58    6.00
  -2   3   0  211.88    6.20
   2   3   0  216.08    4.80
   2   3   0  207.08    4.80
  -3  -3   0  931.31   19.20
  -3  -3   0  943.21   19.20
   3  -3   0  965.40   20.30
   3  -3   0  929.61   20.50
   3   3   0  960.10   19.00
   3   3   0  959.60   18.80
  -3   3   0  960.60   20.50
   4  -3   0    3.50    2.60
  -4  -3   0    4.10    1.90
   4  -3   0    4.20    3.60
  -4   3   0    2.20    2.10
  -4   3   0    3.30    2.40
   4   3   0    5.60    1.90
  -5  -3   0    9.80    2.40
   5  -3   0   10.60    3.00
  -5  -3   0    7.50    2.30
   5  -3   0    7.70    2.50
  -5   3   0    9.60    2.90
   5   3   0    9.10    2.10
  -5   3   0    5.20    2.40
  -6  -3   0  675.23   17.10
  -6  -3   0  696.13   17.30
   6  -3   0  712.93   18.50
   6   3   0  691.23   16.60
  -6   3   0  696.93   18.20
  -6   3   0  671.93   18.20
   7  -3   0   -1.10    2.60
  -7  -3   0    1.00    2.90
  -7  -3   0    4.70    3.00
  -7   3   0    3.40    2.50
  -7   3   0   -1.00    2.80
   8  -3   0   33.80    5.60
  -8  -3   0   26.70    4.80
  -8  -3   0   25.00    4.50
  -8   3   0   33.20    5.40
   8   3   0   29.10    4.10
  -8   3   0   37.20    5.70
   9  -3   0   15.60    4.30
  -9  -3   0   10.20    4.00
  -9  -3   0   11.20    4.30
   9   3   0   15.00    3.40
  -9   3   0   10.10    4.90
  10  -3   0    8.30    4.20
 -10  -3   0   10.70    4.90
 -10   3   0    1.80    4.20
  -1  -4   0  444.66    9.00
   1  -4   0  442.46    9.90
  -1  -4   0  434.46    9.00
   1  -4   0  419.06    9.90
  -1   4   0  443.16    9.80
   1   4   0  444.86    8.40
  -1   4   0  428.76   10.00
   1   4   0  443.36    8.40
  -2  -4   0    3.40    1.10
   2  -4   0    0.10    1.40
   2  -4   0    2.00    1.50
  -2  -4   0    0.40    1.00
  -2   4   0   -2.50    1.40
   2   4   0   -0.20    0.70
  -2   4   0   -1.50    1.20
   2   4   0    1.20    0.70
   3  -4   0 3634.04   70.89
  -3  -4   0 3707.63   69.19
  -3  -4   0 3741.83   69.19
   3  -4   0 3715.73   72.09
  -3   4   0 3707.73   70.89
  -3   4   0 3703.23   70.59
   3   4   0 3761.62   68.59
   3   4   0 3811.02   68.49
   4  -4   0  420.86   12.00
  -4  -4   0  440.36   10.60
  -4  -4   0  435.26   10.50
  -4   4   0  430.56   12.00
  -4   4   0  422.16   11.70
   4   4   0  438.76    9.90
   4   4   0  419.66   10.00
   5  -4   0   14.20    2.70
  -5  -4   0   24.80    3.10
   5  -4   0   16.80    3.20
  -5  -4   0   14.70    2.60
  -5   4   0   24.60    3.80
  -5   4   0   30.00    3.90
   5   4   0   24.90    2.90
  -6  -4   0   17.80    3.30
   6  -4   0   16.20    4.00
   6  -4   0   13.10    3.60
  -6  -4   0   17.50    3.30
   6   4   0   18.30    2.90
  -6   4   0    8.70    2.60
   7  -4   0  224.58   10.40
  -7  -4   0  234.78    9.40
  -7  -4   0  233.78    9.30
  -7   4   0  231.48   10.40
   7   4   0  238.58    8.40
  -7   4   0  239.38   10.30
   8  -4   0    2.30    4.00
  -8  -4   0    2.70    2.70
  -8  -4   0    0.10    3.10
   8   4   0    2.70    2.30
  -8   4   0   -5.20    3.20
  -9  -4   0   40.00    5.80
   9  -4   0   43.60    5.80
  -9  -4   0   56.89    6.90
   9   4   0   54.69    5.60
  -9   4   0   47.50    6.80
 -10  -4   0   -4.40    3.90
  10  -4   0    5.80    3.70
 -10   4   0   -4.30    3.80
  -1  -5   0  506.75   11.90
   1  -5   0  540.55   11.30
   1  -5   0  470.95   11.20
  -1  -5   0  480.75   10.30
   1   5   0  482.05    9.40
  -1   5   0  485.85   11.00
  -1   5   0  478.45   11.00
   2  -5   0    5.20    1.80
   2  -5   0    5.30    1.80
  -2  -5   0    9.00    1.40
  -2  -5   0    7.90    1.30
  -2   5   0    6.60    1.70
  -2   5   0    6.40    1.70
  -3  -5   0 1020.40   20.30
  -3  -5   0  999.50   20.40
   3  -5   0  990.80   22.20
   3  -5   0 1008.80   21.90
   3   5   0 1016.30   19.20
  -3   5   0  999.20   22.00
   3   5   0 1031.80   19.20
  -3   5   0 1011.40   21.90
  -4  -5   0  829.62   17.60
  -4  -5   0  827.12   17.60
   4  -5   0  812.92   19.50
   4  -5   0  826.22   19.20
  -4   5   0  821.42   19.10
  -4   5   0  799.52   19.30
   4   5   0  805.02   16.50
   4   5   0  795.02   16.30
   5  -5   0    1.00    2.50
  -5  -5   0    4.80    2.10
   5  -5   0    4.00    2.60
  -5   5   0    3.60    2.70
   5   5   0    5.50    1.70
  -5   5   0    4.30    2.20
  -6  -5   0  315.67   10.00
   6  -5   0  288.57   10.80
  -6  -5   0  297.37    9.70
   6  -5   0  294.77   11.30
  -6   5   0  306.47   11.40
   6   5   0  300.07    8.70
   7  -5   0   -0.80    2.80
  -7  -5   0   -3.70    2.60
  -7  -5   0    3.30    2.70
   7   5   0    7.00    2.40
  -7   5   0    3.40    2.90
   8  -5   0    2.40    3.40
  -8  -5   0    1.60    3.10
  -8  -5   0    2.20    2.90
   8   5   0    8.30    2.90
  -8   5   0    0.10    3.90
   9  -5   0    4.10    4.00
  -9  -5   0    2.40    3.20
  -9  -5   0    0.10    3.80
  -9   5   0    5.60    4.60
   0  -6   0  219.58    5.80
   0  -6   0  215.08    5.90
   0   6   0  215.08    5.40
   0   6   0  213.38    5.50
  -1  -6   0    9.50    1.50
  -1  -6   0    9.30    1.50
   1  -6   0   11.00    2.00
   1  -6   0    8.50    1.70
  -1   6   0   10.10    1.70
  -1   6   0    8.40    1.60
   2  -6   0  378.76   10.30
  -2  -6   0  387.06    8.70
   2  -6   0  385.26   10.00
  -2  -6   0  388.16    8.70
  -2   6   0  375.76   10.00
  -3  -6   0  451.95   10.50
   3  -6   0  470.65   12.60
   3  -6   0  454.55   12.10
  -3  -6   0  460.85   10.50
  -3   6   0  468.65   12.10
  -3   6   0  457.65   12.30
  -4  -6   0    3.60    1.80
  -4  -6   0    6.50    2.10
   4  -6   0    2.20    2.40
   4  -6   0    5.50    2.80
  -4   6   0    2.70    2.40
  -4   6   0    8.40    2.70
   4   6   0    7.50    1.10
   5  -6   0   -0.90    2.30
  -5  -6   0   -0.50    2.00
   5  -6   0    1.80    3.00
  -5  -6   0    1.80    2.10
   5   6   0   -0.10    1.20
  -5   6   0   -1.10    2.00
  -5   6   0   -1.20    4.10
   6  -6   0   -1.70    2.70
   6  -6   0    0.00    2.90
  -6  -6   0    1.50    2.60
  -6  -6   0   -1.10    2.40
  -6   6   0   -4.70    2.60
  -7  -6   0  126.69    7.10
  -7  -6   0  111.39    6.40
   7  -6   0  135.49    8.50
  -7   6   0  117.69    7.70
   7   6   0  108.49    4.80
  -8  -6   0   39.20    5.50
  -8  -6   0   33.90    5.30
  -9  -6   0   19.60    4.80
  -9  -6   0   16.80    4.70
   9  -6   0   16.90    5.40
  -9   6   0   12.70    5.00
   0  -7   0   -0.50    1.30
   0  -7   0   -0.70    1.20
   0   7   0   -0.10    1.00
   1  -7   0    1.30    1.70
  -1  -7   0    0.50    1.40
  -1   7   0    0.80    1.30
  -2  -7   0    9.00    1.60
   2  -7   0    9.00    2.10
  -2  -7   0    9.90    1.80
   2  -7   0    8.10    2.10
  -2   7   0    9.50    2.00
  -2   7   0    6.30    1.80
  -3  -7   0   77.49    3.70
   3  -7   0   89.49    5.00
  -3  -7   0   77.29    3.70
   3  -7   0   74.99    5.10
  -3   7   0   66.29    4.30
  -3   7   0   73.49    4.60
   4  -7   0    3.20    2.60
  -4  -7   0   -0.30    2.00
  -4  -7   0   -0.80    1.80
   4  -7   0    2.30    2.60
  -4   7   0    2.10    2.60
   5  -7   0  129.79    7.20
  -5  -7   0  132.19    5.90
   5  -7   0  131.49    7.80
  -5  -7   0  127.49    6.00
  -5   7   0  130.59    7.20
   6  -7   0  170.88    9.40
  -6  -7   0  177.88    7.60
  -6  -7   0  172.68    7.30
  -6   7   0  163.48    8.50
   7  -7   0    9.00    4.10
  -7  -7   0   13.80    3.70
  -7  -7   0   15.00    3.40
  -7   7   0   14.90    4.20
  -8  -7   0   60.39    5.80
   8  -7   0   48.30    6.90
  -8  -7   0   58.29    6.50
  -8   7   0   63.69    7.40
  -9  -7   0    2.60    4.00
   9  -7   0   11.60    5.20
  -9  -7   0   16.00    4.00
  -9   7   0    9.10    4.80
   0  -8   0 2090.09   41.20
   0   8   0 2116.99   39.90
   0   8   0 2140.39   40.10
   1  -8   0    0.70    1.90
  -1  -8   0    2.40    1.60
   1  -8   0    2.50    1.80
  -1  -8   0   -0.20    1.40
  -1   8   0    2.40    1.50
   2  -8   0  177.38    6.80
   2  -8   0  187.58    7.40
  -2  -8   0  184.68    5.60
  -2   8   0  186.78    6.50
  -3  -8   0 1414.76   28.00
   3  -8   0 1390.66   32.60
  -3  -8   0 1373.36   27.80
   3  -8   0 1410.46   30.20
  -4  -8   0  215.18    7.20
   4  -8   0  218.38    8.80
   4  -8   0  224.88    9.20
  -4  -8   0  214.88    7.00
  -4   8   0  216.48    8.50
  -5  -8   0  759.92   17.60
   5  -8   0  760.12   20.60
  -5  -8   0  774.82   17.80
   5  -8   0  742.73   19.90
  -6  -8   0    0.70    2.50
  -6  -8   0   -1.70    2.50
   6  -8   0    0.90    3.10
   6  -8   0    2.30    3.30
  -6   8   0    4.20    2.60
  -7  -8   0   14.30    3.50
   7  -8   0   -0.40    4.10
  -7   8   0   10.70    3.80
   8  -8   0   38.40    6.80
  -8  -8   0   37.40    4.90
  -8  -8   0   40.90    5.50
  -8   8   0   31.60    5.70
   9  -8   0    0.50    4.20
  -9  -8   0   -3.20    3.30
  -9   8   0   -4.30    3.70
   0  -9   0    3.20    2.00
   0  -9   0    2.40    1.80
   0   9   0    1.80    1.10
  -1  -9   0  719.33   15.60
   1  -9   0  682.83   16.50
   1  -9   0  661.03   16.20
  -1  -9   0  697.03   15.30
  -1   9   0  704.23   15.40
   2  -9   0  536.65   14.10
  -2  -9   0  539.85   12.60
   2  -9   0  538.25   14.50
  -2  -9   0  539.25   12.50
  -2   9   0  538.35   13.50
   3  -9   0  873.61   21.40
  -3  -9   0  862.71   18.70
   3  -9   0  872.31   21.00
  -3  -9   0  855.71   18.60
  -3   9   0  874.61   20.40
   4  -9   0    6.70    3.20
  -4  -9   0    7.10    2.40
  -4  -9   0    7.20    2.70
  -4   9   0    3.20    2.00
  -5  -9   0   15.10    2.90
  -5  -9   0   19.30    3.30
   5  -9   0   11.80    3.50
   5  -9   0   10.10    3.90
  -5   9   0   12.10    3.20
   6  -9   0   14.10    4.10
  -6  -9   0   11.00    3.10
  -6  -9   0   14.50    3.40
   6  -9   0   17.60    4.20
  -6   9   0    8.90    3.60
  -7  -9   0   19.50    4.20
  -7  -9   0   26.40    4.00
   7  -9   0   13.80    4.60
  -7   9   0   20.20    4.70
  -8  -9   0   37.40    4.90
  -8  -9   0   32.40    5.30
   8  -9   0   26.70    5.60
  -8   9   0   23.30    5.20
   0 -10   0 1245.98   26.20
   0 -10   0 1202.38   25.70
  -1 -10   0  187.98    6.50
  -1 -10   0  192.28    6.40
   1 -10   0  184.38    7.50
   1 -10   0  181.48    7.10
  -1  10   0  185.58    6.10
   2 -10   0    8.60    2.90
  -2 -10   0   12.10    2.50
  -2 -10   0   12.40    2.60
   2 -10   0   11.60    3.30
  -2  10   0   10.10    2.50
   3 -10   0  587.14   16.30
  -3 -10   0  607.04   14.10
  -3 -10   0  587.24   14.00
   3 -10   0  621.94   17.00
  -3  10   0  589.84   15.50
  -4 -10   0  137.49    5.80
   4 -10   0  134.79    7.50
   4 -10   0  141.29    8.30
  -4 -10   0  129.69    5.80
  -4  10   0  123.39    6.70
   5 -10   0    1.70    2.80
   5 -10   0    2.30    3.60
  -5 -10   0    0.00    2.20
  -5 -10   0    1.00    2.60
  -5  10   0    3.20    2.60
   6 -10   0   -2.40    3.50
  -6 -10   0    3.30    3.30
   6 -10   0    1.00    3.10
  -6 -10   0    1.60    2.30
  -6  10   0   -1.60    2.90
  -7 -10   0    4.20    2.90
  -7 -10   0   10.10    3.60
   7 -10   0   -1.50    4.00
  -7  10   0    3.70    3.50
  -8 -10   0   15.90    3.70
   8 -10   0   13.00    5.10
  -8 -10   0   11.30    4.30
  -8  10   0    6.60    4.20
   0 -11   0   -0.50    2.10
   0 -11   0   -1.20    2.20
  -1 -11   0   61.39    4.40
   1 -11   0   53.39    5.20
  -1 -11   0   58.09    4.20
  -1  11   0   51.29    3.30
  -2 -11   0  204.98    7.30
  -2 -11   0  201.68    7.10
   2 -11   0  211.88    8.90
   2 -11   0  206.38    8.50
  -2  11   0  196.08    7.10
  -3 -11   0   88.19    4.90
   3 -11   0   93.79    7.00
   3 -11   0   80.09    6.00
  -3 -11   0   85.59    4.90
  -3  11   0   83.29    5.30
  -4 -11   0  256.87    8.40
   4 -11   0  260.47   11.10
  -4 -11   0  254.37    8.20
   4 -11   0  255.17   10.40
  -4  11   0  258.77    9.60
   5 -11   0    0.70    3.50
   5 -11   0    6.50    3.40
  -5 -11   0   -0.80    2.60
  -5 -11   0    1.80    2.20
  -6 -11   0    5.40    3.10
   6 -11   0   -2.00    3.40
   6 -11   0    2.50    5.80
  -6  11   0    3.90    3.00
  -7 -11   0    8.00    3.40
   7 -11   0   12.80    5.10
  -7 -11   0    8.50    3.60
  -7  11   0   13.60    4.10
   0 -12   0   47.20    4.90
   0 -12   0   49.10    4.50
   1 -12   0   75.49    6.00
   1 -12   0   84.69    5.80
  -1 -12   0   90.29    5.30
  -1 -12   0   86.99    5.10
  -1  12   0   79.59    3.90
  -2 -12   0   49.60    4.30
   2 -12   0   53.39    5.70
  -2 -12   0   44.30    4.30
  -2  12   0   43.60    3.80
  -3 -12   0   45.70    4.20
   3 -12   0   54.79    6.40
  -3 -12   0   45.30    4.20
  -3  12   0   47.90    4.30
   4 -12   0   72.19    6.20
  -4 -12   0   67.89    4.90
   4 -12   0   63.49    7.10
  -4  12   0   70.39    5.30
  -5 -12   0    1.80    2.60
  -5 -12   0    0.80    2.30
   5 -12   0   -3.50    3.30
   5 -12   0   -2.70    3.00
  -5  12   0    3.40    2.80
  -6 -12   0    1.30    2.60
   6 -12   0    2.00    4.00
  -6 -12   0    0.70    2.80
  -7 -12   0    1.60    3.40
  -7 -12   0    2.10    2.70
   7 -12   0   -4.70    3.70
   0 -13   0   -0.30    2.50
   0 -13   0    0.80    2.90
  -1 -13   0   64.39    5.00
  -1 -13   0   72.39    5.30
   1 -13   0   70.09    6.10
   1 -13   0   69.69    5.70
   2 -13   0  173.18    9.00
  -2 -13   0  179.18    7.20
   2 -13   0  172.18    8.30
  -2 -13   0  170.08    7.00
  -2  13   0  155.78    6.30
  -3 -13   0   16.00    3.40
  -3 -13   0   17.80    3.30
  -3  13   0   21.60    3.50
   4 -13   0   11.20    4.30
  -4 -13   0    7.00    2.80
   4 -13   0    5.50    3.70
  -4 -13   0    7.50    2.50
  -4  13   0    7.00    2.70
   5 -13   0    3.50    3.70
  -5 -13   0   10.20    2.80
  -5 -13   0   11.30    3.10
  -6 -13   0   13.80    3.10
   6 -13   0    2.50    4.50
  -6 -13   0   12.60    3.40
   0 -14   0   88.69    6.30
   0 -14   0   85.19    5.90
  -1 -14   0   55.09    5.00
   1 -14   0   49.99    5.40
  -1 -14   0   54.19    5.40
   1 -14   0   44.20    5.50
  -2 -14   0    3.40    2.80
  -2 -14   0    4.20    4.60
   2 -14   0    3.40    3.80
   2 -14   0    5.20    3.00
   3 -14   0    5.00    4.00
  -3 -14   0    3.90    2.50
  -3 -14   0    7.20    2.80
   3 -14   0    4.30    3.50
  -4 -14   0    2.40    2.60
  -4 -14   0    6.10    2.50
   4 -14   0    4.10    3.90
  -5 -14   0    0.20    2.60
   5 -14   0    4.90    4.10
  -5 -14   0    4.00    2.40
   0 -15   0    0.70    2.80
   0 -15   0    1.50    3.40
   1 -15   0    7.60    3.70
   1 -15   0   13.30    3.50
  -1 -15   0    8.30    3.50
  -1 -15   0    8.80    4.10
  -2 -15   0    6.80    2.90
   2 -15   0    8.10    4.00
   2 -15   0    5.20    3.30
  -2 -15   0    3.50    3.00
  -3 -15   0   -0.20    2.50
   3 -15   0   -1.20    3.70
  -3 -15   0   -0.40    2.20
   0 -16   0   10.60    3.30
   0 -16   0    9.60    3.80
  -1 -16   0    1.70    3.00
   1 -16   0    3.60    3.40
  -1 -16   0   13.40    3.40
   1 -16   0    5.80    3.90
 -10   0   1    4.70    4.40
  -9   0   1    5.50    3.70
  -9   0   1    6.60    4.20
  -8   0   1    0.60    2.90
   8   0  -1   -0.30    2.50
  -8   0   1    4.30    3.50
   7   0  -1    0.20    2.00
  -7   0   1   -0.20    2.30
  -7   0   1    4.20    3.00
  -6   0   1   -0.90    2.20
   6   0  -1    2.80    2.30
  -6   0   1   -1.70    2.40
   5   0  -1  404.66   11.00
   5   0  -1  421.86   11.40
  -5   0   1  408.86   11.40
  -5   0   1  404.66   11.40
  -4   0   1   -1.40    1.50
   4   0  -1   -0.10    1.40
  -4   0   1   -1.00    1.60
   4   0  -1    1.40    1.30
  -3   0   1 1982.60   37.40
  -3   0   1 1959.70   37.50
   3   0  -1 1884.81   37.30
   3   0  -1 1910.41   37.20
   2   0  -1    1.80    1.00
  -2   0   1    0.00    0.90
  -2   0   1   -0.90    1.10
  -1   0   1  112.69    2.80
  -1   0  -1  118.19    3.10
   1   0   1  117.89    3.20
   2   0   1   -0.10    1.00
   2   0   1    2.80    1.30
  -2   0  -1    1.30    0.90
  -4   0  -1   -1.40    1.60
   4   0   1   -0.60    1.70
  -4   0  -1    1.90    1.50
   5   0   1 9999.00  182.58
  -5   0  -1 9722.23  183.08
   5   0   1 9939.31  182.88
  -6   0  -1   -0.50    1.80
  -6   0  -1    1.40    2.60
   6   0   1    2.20    2.50
  -7   0  -1  236.18    9.90
  -7   0  -1  221.58    9.50
   7   0   1  235.68    9.50
  -8   0  -1   -2.90    3.10
   8   0   1    2.30    3.10
  -8   0  -1    1.60    3.00
   9   0   1   45.20    5.80
  -9   0  -1   29.70    5.30
  -9   0  -1   34.10    5.50
 -10   0  -1    6.30    4.70
  10  -1  -1    6.90    3.70
 -10  -1   1    4.80    4.70
 -10   1   1    6.70    5.00
  -9  -1   1   21.90    5.10
   9  -1  -1   24.60    4.90
  -9  -1   1   31.80    5.30
  -9   1   1   23.30    5.20
  -9   1   1   21.70    5.10
   9   1  -1   24.60    4.60
   8  -1  -1   49.30    5.70
  -8  -1   1   52.99    6.40
  -8  -1   1   59.99    6.70
   8   1  -1   61.69    5.70
  -8   1   1   51.59    6.10
  -8   1   1   56.39    6.20
  -7  -1   1   35.20    4.50
  -7  -1   1   27.50    3.90
   7  -1  -1   32.20    4.20
  -7   1   1   30.90    4.30
   7   1  -1   33.20    4.20
  -7   1   1   31.90    4.60
  -6  -1   1  101.99    6.00
   6  -1  -1  106.19    6.20
  -6  -1   1   94.39    5.70
  -6   1   1  105.69    6.20
   6   1  -1   93.19    6.20
  -6   1   1   95.89    5.90
   5  -1  -1   83.49    5.60
   5  -1  -1   84.09    5.10
  -5  -1   1   86.49    4.80
  -5  -1   1   88.59    4.80
   5   1  -1   85.59    4.40
   5   1  -1   88.79    5.40
  -5   1   1   83.99    5.20
  -4  -1   1  512.75   12.40
  -4  -1   1  516.75   12.30
   4  -1  -1  515.25   12.60
   4  -1  -1  530.75   12.90
  -4   1   1  528.85   12.80
   4   1  -1  495.35   12.30
   4   1  -1  529.85   12.10
  -4   1   1  530.15   13.00
   3  -1  -1 1900.81   36.70
  -3  -1   1 1906.71   36.40
  -3  -1   1 1882.71   36.30
   3  -1  -1 1870.71   36.90
  -3   1   1 1857.51   36.80
   3   1  -1 1891.91   36.20
   3   1  -1 1938.71   36.20
  -3   1   1 1868.41   36.90
  -3  -1  -1    6.30    1.40
   3  -1   1    6.60    1.80
   3  -1   1   13.70    2.20
  -3  -1  -1    8.60    1.60
   3   1   1    8.00    1.50
  -3   1  -1    8.00    1.70
  -3   1  -1    7.30    1.50
   3   1   1    7.10    1.40
  -4  -1  -1  510.85   12.60
  -4  -1  -1  507.45   12.50
   4  -1   1  499.55   13.00
   4  -1   1  518.85   12.70
  -4   1  -1  518.35   12.90
   4   1   1  474.55   12.30
  -4   1  -1  570.64   13.10
   4   1   1  519.55   12.30
  -5  -1  -1  319.27    9.70
  -5  -1  -1  308.97    9.60
   5   1   1  312.07    9.60
   5   1   1  303.57    9.20
  -5   1  -1  315.37    9.90
  -5   1  -1  315.57    9.90
   6  -1   1  115.09    6.40
  -6  -1  -1   93.49    5.70
  -6   1  -1   94.29    6.10
  -6   1  -1   82.19    5.70
   6   1   1   84.19    5.30
  -7  -1  -1   73.79    6.70
   7  -1   1   72.99    6.20
  -7  -1  -1   65.49    6.30
  -7   1  -1   78.39    6.50
   7   1   1   62.09    5.20
  -7   1  -1   74.29    6.30
  -8  -1  -1   70.29    6.50
   8  -1   1   62.89    6.40
  -8  -1  -1   71.69    7.00
  -8   1  -1   82.09    7.40
  -8   1  -1   66.59    6.70
   9  -1   1    8.50    3.30
  -9  -1  -1   -0.20    3.80
  -9  -1  -1    9.70    4.10
  -9   1  -1    3.90    5.20
  -9   1  -1   -3.30    3.50
 -10  -1  -1   -2.20    3.90
 -10   1  -1   -1.10    4.30
  10  -2  -1    3.00    3.80
 -10  -2   1    3.70    4.10
  -9  -2   1   19.40    5.00
  -9  -2   1   15.20    4.10
   9  -2  -1   18.90    4.30
  -9   2   1   20.90    5.20
   9   2  -1   20.00    4.00
  -9   2   1   26.00    5.70
  -8  -2   1   28.20    4.80
   8  -2  -1   24.70    4.50
  -8  -2   1   36.00    5.40
  -8   2   1   19.80    4.40
  -8   2   1   26.60    5.10
   8   2  -1   24.80    3.90
  -7  -2   1 1001.30   23.80
  -7  -2   1  957.50   23.70
   7  -2  -1 1011.50   24.70
  -7   2   1 1007.70   24.70
   7   2  -1  971.20   23.00
  -7   2   1 1014.00   24.90
   6  -2  -1    2.80    3.10
   6  -2  -1    6.00    2.90
  -6  -2   1    5.70    2.30
  -6  -2   1    6.90    2.40
  -6   2   1    4.40    2.70
  -6   2   1    4.20    2.50
   6   2  -1    7.00    2.50
   5  -2  -1  990.90   22.40
  -5  -2   1  985.40   21.80
   5  -2  -1 1000.50   22.70
  -5  -2   1 1001.80   21.90
   5   2  -1 1001.10   21.40
   5   2  -1  997.40   21.20
  -5   2   1  994.50   22.60
   4  -2  -1   50.49    3.60
  -4  -2   1   46.60    3.10
  -4  -2   1   51.19    3.20
   4  -2  -1   51.59    4.50
  -4   2   1   51.59    3.80
   4   2  -1   50.79    3.10
  -4   2   1   40.60    3.60
   4   2  -1   45.90    2.80
   3  -2  -1   15.50    2.80
   3  -2  -1   15.50    2.20
  -3  -2   1   17.80    1.90
  -3  -2   1   16.00    1.90
  -3   2   1   12.30    2.00
   3   2  -1   18.00    1.90
   3   2  -1   17.10    1.70
   1  -2  -1 1297.17   25.00
   1  -2  -1 1321.77   24.90
  -1   2   1 1270.27   24.90
   1  -2   1 1032.00   20.80
  -1  -2  -1 1034.50   19.80
  -1  -2  -1 1018.80   19.90
   1  -2   1 1034.20   20.00
   1   2   1 1033.40   20.10
  -1   2  -1 1042.80   20.10
   1   2   1 1047.30   19.80
   2  -2   1 1371.06   27.40
  -2  -2  -1 1355.66   26.80
  -2  -2  -1 1379.86   26.80
   2  -2   1 1393.56   27.20
   2   2   1 1397.16   26.80
   2   2   1 1395.76   26.60
  -2   2  -1 1403.76   27.30
  -2   2  -1 1427.86   27.50
  -3  -2  -1   93.49    3.80
   3  -2   1  107.19    4.30
   3  -2   1   94.19    4.30
  -3  -2  -1   94.59    3.90
   3   2   1   97.59    3.60
  -3   2  -1   93.89    4.20
  -3   2  -1   98.59    4.30
   3   2   1   97.69    3.90
  -4  -2  -1  132.79    5.40
   4  -2   1  155.58    6.10
  -4  -2  -1  147.39    5.60
   4   2   1  146.49    5.40
  -4   2  -1  132.99    5.80
   4   2   1  149.09    5.20
  -5  -2  -1   85.99    5.00
  -5  -2  -1   95.19    5.00
   5   2   1   89.89    4.50
  -5   2  -1   86.59    5.20
   5   2   1   93.19    4.90
   6  -2   1   13.00    3.10
  -6  -2  -1   17.70    3.10
  -6  -2  -1   22.00    3.70
   6  -2   1   13.30    2.50
   6   2   1   18.70    3.20
  -6   2  -1   14.10    3.20
  -6   2  -1   22.10    3.70
  -7  -2  -1   26.00    4.50
  -7  -2  -1   30.30    4.60
   7  -2   1   24.40    4.40
  -7   2  -1   31.40    5.00
   7   2   1   22.70    3.70
   8  -2   1   29.00    5.20
  -8  -2  -1   29.00    4.90
  -8  -2  -1   25.50    4.90
   8   2   1   29.10    4.60
  -8   2  -1   43.30    8.90
  -8   2  -1   25.80    5.30
  -9  -2  -1   15.20    4.40
  -9  -2  -1   12.70    4.80
   9  -2   1   24.00    5.20
  -9   2  -1   23.00    5.40
  -9   2  -1   17.40    5.00
   9   2   1   24.30    4.50
  10  -2   1   15.40    4.60
 -10  -2  -1    6.30    4.80
 -10   2  -1   14.40    5.50
 -10  -3   1   16.00    5.20
  10  -3  -1    5.10    3.80
 -10   3   1   15.20    5.40
  -9  -3   1    4.90    3.90
  -9  -3   1   12.50    4.20
   9  -3  -1    5.50    3.30
  -9   3   1   15.20    4.90
   9   3  -1    9.60    3.30
  -8  -3   1    3.80    3.40
   8  -3  -1    3.70    3.30
  -8  -3   1    0.60    2.60
   8   3  -1    1.60    2.30
  -8   3   1    0.70    3.50
  -8   3   1    1.90    3.30
   7  -3  -1   97.89    7.20
  -7  -3   1   90.59    6.10
  -7  -3   1   94.09    6.50
   7   3  -1   85.59    5.40
  -7   3   1   95.79    7.10
   6  -3  -1  144.59    7.60
  -6  -3   1  150.18    6.70
  -6  -3   1  146.49    6.60
   6  -3  -1  140.79    7.00
   6   3  -1  143.29    6.10
  -6   3   1  146.09    7.60
  -6   3   1  152.48    7.50
  -5  -3   1   19.10    2.70
   5  -3  -1   12.90    3.10
  -5  -3   1   13.50    2.50
   5  -3  -1   17.60    2.90
  -5   3   1   16.00    3.10
  -5   3   1   11.70    3.10
   5   3  -1   21.30    4.10
   4  -3  -1 2836.42   55.19
   4  -3  -1 2827.72   54.79
  -4  -3   1 2812.02   53.49
  -4  -3   1 2822.72   53.59
  -4   3   1 2823.02   54.89
  -4   3   1 2764.62   55.09
   3  -3  -1 1534.15   31.30
  -3  -3   1 1605.64   30.00
   3  -3  -1 1521.55   31.50
  -3  -3   1 1555.24   30.00
  -3   3   1 1590.14   31.50
   3   3  -1 1559.54   30.30
   3   3  -1 1543.45   29.40
  -3   3   1 1561.64   31.50
  -2  -3   1 1278.27   23.90
  -2  -3   1 1274.17   24.00
   2  -3  -1 1275.77   25.70
   2  -3  -1 1269.17   25.40
  -2   3   1 1293.97   25.60
  -2   3   1 1260.97   25.60
   0  -3  -1   74.39    2.60
   0  -3   1   73.29    2.10
   0  -3   1   74.59    2.20
   0  -3  -1   71.39    2.60
   0   3   1   69.09    2.60
   0   3  -1   72.19    2.00
   0   3  -1   74.09    1.90
   0   3   1   73.39    2.50
  -1  -3  -1 5782.72  105.79
   1   3   1 5806.52  105.59
  -2  -3  -1 6546.45  120.09
   2   3   1 6581.14  119.89
   3  -3   1   93.09    4.40
  -3  -3  -1   96.69    3.80
  -3  -3  -1   93.79    3.90
  -3   3  -1   94.89    4.50
  -3   3  -1   89.49    4.30
   3   3   1   94.89    3.60
   3   3   1   97.29    3.50
  -4  -3  -1 7625.24  138.49
   4  -3   1 7452.05  139.19
   4  -3   1 7385.06  139.49
  -4   3  -1 7403.06  139.39
   4   3   1 7582.54  138.09
  -5  -3  -1   22.20    2.90
  -5  -3  -1   29.80    3.50
   5  -3   1   17.80    3.00
   5  -3   1   27.90    3.70
  -5   3  -1   21.60    3.10
  -5   3  -1   32.30    4.20
   5   3   1   28.60    3.30
  -6  -3  -1 1299.87   28.40
   6  -3   1 1197.48   28.50
   6  -3   1 1283.97   29.50
  -6  -3  -1 1296.57   28.30
  -6   3  -1 1308.57   29.20
  -6   3  -1 1273.97   29.30
   6   3   1 1324.37   28.00
   7  -3   1    5.20    3.60
  -7  -3  -1    5.50    2.90
  -7  -3  -1    5.60    3.40
  -7   3  -1    6.50    3.70
   7   3   1    7.30    2.90
  -7   3  -1   14.40    4.10
  -8  -3  -1   59.49    6.60
  -8  -3  -1   54.69    6.00
   8  -3   1   42.00    5.70
  -8   3  -1   48.20    6.30
   8   3   1   45.90    5.80
  -8   3  -1   59.49    7.00
   9  -3   1   -1.30    3.40
  -9  -3  -1   -1.80    3.70
  -9  -3  -1    0.60    3.30
  -9   3  -1   -0.80    4.00
   9   3   1   -0.50    2.80
 -10  -3  -1    5.80    4.70
  10  -3   1   11.20    4.70
 -10   3  -1    6.70    4.80
 -10  -4   1    3.00    4.00
  10  -4  -1    5.20    3.90
 -10   4   1   10.70    5.00
   9  -4  -1   -2.40    3.10
  -9  -4   1    1.60    3.50
  -9  -4   1    1.90    2.90
   9   4  -1    2.30    3.90
  -9   4   1   -3.10    3.70
  -8  -4   1   60.39    6.30
   8  -4  -1   67.69    7.20
  -8  -4   1   58.19    5.70
   8   4  -1   67.09    4.90
  -8   4   1   63.39    6.80
  -7  -4   1   22.20    3.80
   7  -4  -1   38.00    5.60
  -7  -4   1   37.90    4.70
  -7   4   1   34.60    5.40
  -7   4   1   29.50    4.80
   7   4  -1   26.00    3.40
  -6  -4   1  209.58    7.90
  -6  -4   1  213.88    8.00
   6  -4  -1  231.88    9.60
   6  -4  -1  195.98    8.60
   6   4  -1  212.68    7.10
  -6   4   1  206.68    9.00
  -6   4   1  213.68    9.40
   5  -4  -1   39.30    4.70
   5  -4  -1   33.80    4.00
  -5  -4   1   28.50    3.20
  -5  -4   1   26.10    3.10
  -5   4   1   34.00    4.00
  -5   4   1   26.90    3.70
   5   4  -1   32.90    2.90
  -4  -4   1 3641.14   67.99
   4  -4  -1 3622.54   69.79
   4  -4  -1 3625.14   70.09
   4   4  -1 3616.04   67.19
  -4   4   1 3650.53   70.09
   4   4  -1 3596.34   66.99
  -4   4   1 3632.14   69.79
   3  -4  -1 1892.61   37.80
   3  -4  -1 1849.42   37.40
  -3  -4   1 1895.11   35.60
  -3  -4   1 1869.81   35.60
   3   4  -1 1935.31   34.60
   3   4  -1 1913.81   34.60
  -3   4   1 1778.22   38.90
  -3   4   1 1890.81   37.70
  -2  -4   1 3271.17   60.19
  -2  -4   1 3312.87   60.29
   2  -4  -1 3300.17   62.49
   2  -4  -1 3289.27   62.19
  -2   4   1 3327.37   62.29
  -2   4   1 3267.37   62.29
   1  -4  -1  129.39    4.30
   1  -4  -1  131.79    4.50
  -1  -4   1  128.29    3.00
  -1  -4   1  130.99    2.90
  -1   4   1  131.89    4.40
   0  -4   1  101.49    3.00
   0  -4  -1  101.39    3.40
   0  -4   1  101.79    3.00
   0  -4  -1  103.09    3.50
   0   4  -1  111.29    2.70
   0   4   1  100.39    3.40
   0   4  -1  105.59    2.80
  -1  -4  -1 3332.17   62.09
   1  -4   1 3356.06   62.49
  -1  -4  -1 3283.77   62.09
   1   4   1 3337.77   61.69
   1   4   1 3413.46   61.79
  -1   4  -1 3417.56   62.29
  -2  -4  -1 4270.17   80.99
  -2  -4  -1 4371.66   80.99
   2  -4   1 4374.56   81.89
   2   4   1 4452.55   80.49
  -2   4  -1 4376.76   81.99
   2   4   1 4445.86   80.59
  -2   4  -1 4441.26   81.89
  -3  -4  -1 1195.88   24.10
   3  -4   1 1167.18   25.30
   3  -4   1 1192.28   25.10
  -3  -4  -1 1214.18   24.20
  -3   4  -1 1196.88   25.10
   3   4   1 1181.78   23.70
  -3   4  -1 1209.78   25.30
   3   4   1 1227.28   23.50
  -4  -4  -1    7.80    2.00
  -4  -4  -1    9.30    2.10
   4  -4   1    6.60    2.00
   4  -4   1    5.90    2.30
   4   4   1    8.10    1.70
  -4   4  -1    7.70    2.50
  -4   4  -1    8.20    2.40
   4   4   1    9.10    2.30
   5  -4   1   87.19    5.60
  -5  -4  -1   79.49    4.70
  -5  -4  -1   81.79    4.70
   5  -4   1   79.39    5.10
  -5   4  -1   80.09    5.40
  -5   4  -1   81.59    5.20
  -6  -4  -1  137.49    6.90
  -6  -4  -1  146.59    6.80
   6  -4   1  156.28    8.00
   6   4   1  146.79    6.40
  -6   4  -1  140.19    7.70
  -6   4  -1  130.29    7.20
  -7  -4  -1   84.59    6.00
   7  -4   1   89.49    7.30
  -7  -4  -1   77.49    6.30
  -7   4  -1   85.79    7.10
   7   4   1   84.29    5.40
  -7   4  -1   78.89    7.00
  -8  -4  -1   82.99    6.60
  -8  -4  -1   85.29    7.30
  -8   4  -1   89.99    7.90
   8   4   1   84.49    5.80
   9  -4   1    6.60    4.30
  -9  -4  -1    5.60    4.30
  -9  -4  -1    5.50    3.20
   9   4   1    5.70    3.30
  -9   4  -1    0.80    4.10
  10  -4   1    6.20    4.80
 -10  -4  -1   16.20    4.90
 -10   4  -1   14.30    4.80
 -10  -5   1   -2.90    4.10
  10  -5  -1    9.00    4.30
 -10   5   1   -6.20    4.10
  -9  -5   1   16.20    4.20
   9  -5  -1    8.70    4.20
  -9  -5   1    8.60    4.30
  -9   5   1   10.40    4.70
  -8  -5   1   72.99    6.00
  -8  -5   1   84.99    6.90
   8  -5  -1   76.19    7.70
   8   5  -1   76.69    4.80
  -8   5   1   66.59    7.10
  -7  -5   1    2.40    3.40
  -7  -5   1   11.60    3.30
   7  -5  -1    9.20    3.40
   7   5  -1    7.40    2.30
  -7   5   1    7.00    4.00
   6  -5  -1  706.33   19.00
   6  -5  -1  742.23   19.60
  -6  -5   1  732.63   17.50
  -6  -5   1  712.13   17.40
  -6   5   1  695.43   19.40
   6   5  -1  719.73   15.90
  -6   5   1  714.83   19.20
  -5  -5   1  162.18    6.00
  -5  -5   1  156.48    5.90
   5  -5  -1  151.68    7.50
   5  -5  -1  146.59    7.00
  -5   5   1  151.38    8.30
  -5   5   1  150.88    7.10
   5   5  -1  144.49    4.60
   4  -5  -1  259.97    8.80
  -4  -5   1  262.57    7.20
  -4  -5   1  253.47    7.20
   4  -5  -1  269.57    9.20
   4   5  -1  254.97    5.70
  -4   5   1  277.97    9.00
  -4   5   1  262.37    9.00
   3  -5  -1 2758.52   54.89
  -3  -5   1 2824.72   52.29
  -3  -5   1 2818.72   52.29
  -3   5   1 2780.52   54.69
  -3   5   1 2844.82   54.59
   2  -5  -1    2.10    1.70
   2  -5  -1    0.60    1.50
  -2  -5   1    0.80    0.80
  -2   5   1    1.50    1.50
  -2   5   1    0.60    1.50
  -1  -5   1 4953.30   91.39
   1  -5  -1 5011.30   93.09
   1  -5  -1 5014.60   93.29
  -1  -5   1 5038.00   91.49
  -1   5   1 5070.49   93.09
  -1   5   1 5059.59   93.09
   0  -5  -1  121.39    4.20
   0  -5   1  126.79    3.70
   0  -5   1  125.29    3.60
   0  -5  -1  121.79    4.00
   0   5   1  130.09    3.90
   0   5  -1  127.09    3.20
   0   5  -1  123.69    3.30
   0   5   1  119.29    3.90
  -1  -5  -1 4812.82   89.59
   1  -5   1 4857.41   89.99
  -1  -5  -1 4778.42   89.59
  -1   5  -1 4862.61   89.79
   1   5   1 4878.91   89.29
  -1   5  -1 4964.70   89.79
   1   5   1 4917.41   89.09
  -2  -5  -1  429.66    9.90
   2  -5   1  431.06   10.70
  -2  -5  -1  437.06    9.90
   2  -5   1  438.86   11.00
   2   5   1  440.46    9.20
  -2   5  -1  439.46   10.70
   2   5   1  447.86    9.20
   3  -5   1  582.64   14.40
  -3  -5  -1  576.64   13.00
   3  -5   1  567.04   14.00
  -3  -5  -1  591.24   13.10
  -3   5  -1  569.94   14.20
  -3   5  -1  597.74   14.20
   3   5   1  585.94   12.30
  -4  -5  -1   88.99    4.40
   4  -5   1   83.29    4.80
  -4  -5  -1   89.89    4.50
   4  -5   1   90.59    5.40
   4   5   1   88.99    3.80
   4   5   1   91.39    3.60
  -4   5  -1   92.39    6.00
  -5  -5  -1    7.90    2.30
   5  -5   1    4.60    2.40
   5  -5   1    3.00    1.90
  -5  -5  -1    5.60    2.50
  -5   5  -1    8.90    2.80
   5   5   1    8.60    2.00
  -5   5  -1    2.70    2.60
  -6  -5  -1   31.70    4.30
   6  -5   1   23.40    3.90
   6  -5   1   33.00    4.70
  -6  -5  -1   27.00    3.80
   6   5   1   31.50    3.50
  -6   5  -1   20.70    3.80
  -7  -5  -1    5.30    3.00
   7  -5   1   11.70    4.40
  -7  -5  -1    7.50    3.20
   7   5   1   11.40    2.80
  -7   5  -1    7.20    3.60
   8  -5   1   -4.60    3.50
  -8  -5  -1    1.80    3.50
  -8  -5  -1    0.90    2.80
  -8   5  -1   -1.20    3.60
   8   5   1    2.50    2.30
   9  -5   1   49.50    7.30
  -9  -5  -1   29.80    5.40
  -9  -5  -1   41.90    5.80
  -9   5  -1   46.70    6.70
  -9  -6   1    8.60    3.60
   9  -6  -1    6.40    5.70
  -9  -6   1    4.70    3.90
  -9   6   1    0.40    4.10
  -8  -6   1    4.10    2.80
   8  -6  -1    3.20    4.00
  -8  -6   1    0.40    3.20
  -8   6   1   -0.50    2.90
   7  -6  -1  189.38    9.80
  -7  -6   1  160.68    7.70
  -7  -6   1  181.88    8.10
  -7   6   1  154.68    9.10
   6  -6  -1   14.60    4.20
  -6  -6   1   17.60    3.20
   6  -6  -1   17.70    3.70
  -6  -6   1   17.50    3.40
  -6   6   1   18.90    4.00
   6   6  -1   18.80    2.20
   5  -6  -1    5.50    2.90
  -5  -6   1    3.50    2.10
   5  -6  -1    2.60    3.20
  -5  -6   1    5.20    2.30
  -5   6   1    2.20    2.60
  -5   6   1    6.70    2.70
  -4  -6   1 1315.17   26.50
   4  -6  -1 1354.66   29.50
   4  -6  -1 1319.87   28.90
  -4   6   1 1325.27   29.20
  -4   6   1 1326.47   29.10
  -3  -6   1  682.43   14.00
   3  -6  -1  664.83   16.30
  -3  -6   1  674.63   14.10
   3  -6  -1  686.83   16.70
  -3   6   1  684.83   18.80
  -3   6   1  692.83   16.30
  -2  -6   1 7473.55  135.79
   2  -6  -1 7350.86  138.19
   2  -6  -1 7474.15  138.49
  -2  -6   1 7545.54  135.79
  -2   6   1 7486.25  138.19
  -1  -6   1   18.00    1.60
   1  -6  -1   20.30    2.30
   1  -6  -1   23.80    2.60
  -1   6   1   20.50    2.20
  -1   6   1   19.40    2.10
   0  -6  -1 1297.67   26.30
   0  -6  -1 1306.07   26.00
   0  -6   1 1291.87   25.60
   0   6  -1 1352.06   24.80
   0   6   1 1314.67   25.60
   0   6   1 1331.67   25.80
   0   6  -1 1308.57   24.90
   1  -6   1   22.10    2.40
  -1  -6  -1   33.50    2.50
  -1  -6  -1   30.80    2.30
   1  -6   1   25.60    2.60
   1   6   1   29.70    1.80
   1   6   1   31.40    1.90
  -1   6  -1   28.20    2.30
  -1   6  -1   23.50    2.20
   2  -6   1 1041.70   22.40
  -2  -6  -1 1005.10   21.30
   2  -6   1 1050.79   22.10
  -2  -6  -1 1020.40   21.10
   2   6   1 1047.00   20.00
  -2   6  -1 1065.09   23.30
  -2   6  -1 1055.19   21.90
   2   6   1 1054.39   20.00
  -3  -6  -1   20.70    2.50
   3  -6   1   13.30    2.50
  -3  -6  -1   18.80    2.40
   3  -6   1   16.10    2.60
  -3   6  -1   18.90    3.10
   3   6   1   18.60    1.60
   3   6   1   19.00    1.70
  -3   6  -1   16.30    2.40
  -4  -6  -1  137.79    5.40
   4  -6   1  127.39    6.10
  -4  -6  -1  136.09    5.50
   4  -6   1  143.49    6.80
  -4   6  -1  141.29    6.30
   4   6   1  134.49    4.30
  -4   6  -1  132.79    6.40
  -5  -6  -1   37.00    4.10
  -5  -6  -1   35.20    4.00
   5  -6   1   31.70    4.30
   5  -6   1   39.30    4.60
   5   6   1   29.20    2.80
  -5   6  -1   37.00    4.50
  -6  -6  -1   29.90    4.40
   6  -6   1   14.80    3.70
  -6   6  -1   26.10    4.60
   6   6   1   25.40    3.00
  -7  -6  -1   17.20    3.70
  -7  -6  -1   30.20    4.80
   7  -6   1   14.10    5.50
  -7   6  -1   17.90    4.80
   8  -6   1    2.30    3.20
  -8  -6  -1    3.90    2.80
  -8  -6  -1    3.50    3.50
   8   6   1    7.20    2.50
  -8   6  -1    2.00    3.90
  -9  -6  -1    0.00    3.80
   9  -6   1    2.90    3.60
  -9  -6  -1   -6.10    3.20
  -9   6  -1    4.90    4.50
  -9  -7   1   -2.80    3.50
  -9  -7   1    4.10    3.10
   9  -7  -1   -0.90    4.40
  -9   7   1    1.50    4.00
  -8  -7   1    2.20    2.60
   8  -7  -1    0.80    4.10
  -8  -7   1   -2.40    2.90
  -8   7   1   -1.40    2.70
  -7  -7   1   60.69    5.10
  -7  -7   1   63.79    5.60
   7  -7  -1   50.89    6.10
  -7   7   1   70.09    6.60
  -6  -7   1    2.40    2.40
  -6  -7   1    1.30    2.60
  -6   7   1   -0.10    3.00
   5  -7  -1  978.80   24.00
   5  -7  -1  940.61   23.40
  -5  -7   1  961.90   20.90
  -5  -7   1  957.70   20.80
  -5   7   1  961.50   23.30
   4  -7  -1 2695.03   54.19
  -4  -7   1 2671.13   50.69
  -4  -7   1 2650.14   50.69
   4  -7  -1 2683.23   53.69
  -4   7   1 2643.24   53.39
  -3  -7   1  765.32   15.70
  -3  -7   1  768.92   15.70
   3  -7  -1  764.72   18.60
   3  -7  -1  766.42   18.30
  -3   7   1  762.12   18.00
  -3   7   1  754.62   18.20
  -2  -7   1  122.69    3.90
   2  -7  -1  125.49    5.80
  -2  -7   1  128.69    3.90
   2  -7  -1  133.99    5.60
  -2   7   1  128.19    5.40
  -2   7   1  130.39    5.40
  -1  -7   1  799.92   16.10
   1  -7  -1  792.32   17.50
   1  -7  -1  795.52   17.70
  -1  -7   1  777.12   15.90
  -1   7   1  784.22   17.20
  -1   7   1  799.92   17.10
   0  -7   1   57.39    3.10
   0  -7   1   57.19    3.10
   0  -7  -1   63.49    3.50
   0  -7  -1   65.69    3.40
   0   7  -1   61.19    2.40
   0   7   1   68.09    3.00
   0   7   1   67.39    3.10
   0   7  -1   71.49    2.40
  -1  -7  -1  108.29    4.90
   1  -7   1  106.59    4.60
   1  -7   1  103.09    4.40
  -1  -7  -1  107.19    4.30
  -1   7  -1   98.19    4.00
   1   7   1  112.19    3.40
  -1   7  -1  100.99    5.70
   1   7   1  107.99    3.50
   2  -7   1   26.10    3.00
  -2  -7  -1   27.70    2.70
  -2  -7  -1   28.40    2.60
   2  -7   1   25.40    3.20
   2   7   1   25.60    1.50
  -2   7  -1   26.60    2.80
  -2   7  -1   33.00    3.30
   2   7   1   26.80    1.50
  -3  -7  -1  131.19    5.20
   3  -7   1  152.68    6.70
   3  -7   1  144.19    6.20
   3   7   1  164.28    3.80
  -4  -7  -1   13.40    2.50
  -4  -7  -1   12.10    2.70
   4  -7   1   13.90    3.30
   4  -7   1    8.50    3.30
  -4   7  -1   13.00    3.00
   4   7   1   15.50    1.60
  -5  -7  -1   41.60    4.10
   5  -7   1   43.40    5.20
  -5  -7  -1   35.20    3.90
   5   7   1   33.40    2.40
  -5   7  -1   34.70    4.60
   6  -7   1   58.79    6.60
  -6  -7  -1   55.89    5.30
   6  -7   1   59.99    6.00
  -6  -7  -1   58.89    5.10
  -6   7  -1   64.09    6.00
   6   7   1   55.39    3.20
  -7  -7  -1    4.60    3.10
  -7  -7  -1    9.60    3.20
   7  -7   1    3.40    3.70
  -7   7  -1    9.50    4.10
  -8  -7  -1    2.30    2.80
   8  -7   1    6.70    3.90
  -8  -7  -1    4.60    3.90
  -8   7  -1    4.40    4.10
   9  -7   1    2.80    4.70
  -9  -7  -1    6.50    4.30
  -9   7  -1    5.90    4.30
  -9  -8   1    3.70    3.70
  -9  -8   1   -0.30    3.10
   9  -8  -1    0.80    4.00
  -9   8   1   -5.40    4.00
   8  -8  -1   37.60    6.50
  -8  -8   1   42.60    5.10
  -8  -8   1   41.00    5.40
  -8   8   1   37.00    6.30
  -7  -8   1   21.20    3.70
   7  -8  -1    9.70    3.90
  -7  -8   1   22.50    6.10
  -7   8   1   13.00    4.00
  -6  -8   1    5.70    2.70
  -6  -8   1    5.80    2.80
   6  -8  -1    5.30    3.70
  -6   8   1    3.20    3.00
   5  -8  -1  304.77   11.60
  -5  -8   1  305.07    9.00
  -5  -8   1  317.87    9.30
   5  -8  -1  329.47   12.40
  -5   8   1  299.77   11.30
  -4  -8   1   31.10    3.50
  -4  -8   1   33.90    3.20
   4  -8  -1   46.70    5.30
   4  -8  -1   29.10    4.50
  -4   8   1   37.40    4.60
  -3  -8   1  381.86    9.00
   3  -8  -1  368.66   11.50
  -3  -8   1  387.76    9.00
   2  -8  -1    7.20    2.60
  -2  -8   1    2.10    1.30
   2  -8  -1   -1.60    1.90
  -2  -8   1    4.40    1.60
  -2   8   1    1.50    1.90
   1  -8  -1    7.50    2.20
  -1  -8   1    8.50    1.80
  -1  -8   1    7.00    1.60
  -1   8   1    9.70    2.00
   0  -8  -1 2039.70   40.60
   0  -8  -1 2026.90   40.90
   0  -8   1 2057.89   40.10
   0  -8   1 2045.70   40.30
   0   8   1 2125.59   40.00
   0   8  -1 2115.39   38.80
   0   8   1 2104.19   39.90
   0   8  -1 2114.39   38.70
  -1  -8  -1   19.80    2.50
   1  -8   1   18.70    2.80
   1  -8   1   20.60    2.70
  -1  -8  -1   15.70    2.50
   1   8   1   14.50    1.70
  -1   8  -1   18.40    2.10
   1   8   1   14.80    1.70
   2  -8   1  568.54   14.10
  -2  -8  -1  550.04   13.30
  -2  -8  -1  556.14   13.00
  -2   8  -1  590.94   13.60
   3  -8   1  229.78    8.40
  -3  -8  -1  242.48    7.30
   3  -8   1  234.38    8.90
  -3  -8  -1  240.38    7.50
  -3   8  -1  237.48    8.10
  -4  -8  -1    2.60    2.20
   4  -8   1    1.80    2.90
   4  -8   1   -0.70    2.80
  -4  -8  -1    3.40    2.30
  -4   8  -1    0.70    2.30
   5  -8   1  247.38   10.60
  -5  -8  -1  262.47    9.10
   5  -8   1  269.07   10.40
  -5  -8  -1  264.67    8.80
  -5   8  -1  253.57    9.80
  -6  -8  -1    5.00    3.00
   6  -8   1    6.00    3.20
   6  -8   1    8.00    3.60
  -6  -8  -1    5.40    2.80
  -6   8  -1   11.10    3.70
  -7  -8  -1    6.90    3.20
   7  -8   1    3.20    4.00
  -7  -8  -1    6.90    5.50
  -7   8  -1    4.50    3.90
  -8  -8  -1   13.20    4.40
   8  -8   1   14.30    5.20
  -8  -8  -1   13.40    3.50
  -8   8  -1    9.60    4.30
  -9  -8  -1    2.20    4.20
   9  -8   1    1.80    4.10
  -9   8  -1   -2.70    4.00
   8  -9  -1    1.30    4.30
  -8  -9   1    7.60    3.10
  -8  -9   1    8.40    3.80
  -8   9   1    1.60    3.40
  -7  -9   1    5.10    2.70
  -7  -9   1    3.00    3.20
   7  -9  -1    2.70    3.90
  -7   9   1    4.90    3.60
   6  -9  -1    6.90    4.30
  -6  -9   1   16.20    3.40
  -6  -9   1    7.60    2.70
  -6   9   1    4.40    3.60
  -5  -9   1   43.80    4.30
  -5  -9   1   41.80    4.00
   5  -9  -1   55.29    6.20
   5  -9  -1   43.10    5.50
  -5   9   1   48.40    5.50
  -4  -9   1  123.19    5.30
   4  -9  -1  130.89    8.10
   4  -9  -1  139.69    7.50
  -4  -9   1  123.49    5.20
  -4   9   1  123.19    6.80
   3  -9  -1  522.85   14.50
  -3  -9   1  514.45   11.70
   3  -9  -1  497.75   14.80
  -3  -9   1  510.15   11.60
  -3   9   1  503.15   13.80
   2  -9  -1  120.09    6.20
  -2  -9   1  137.79    4.60
   2  -9  -1  116.99    6.40
  -2  -9   1  126.59    4.50
  -2   9   1  125.09    5.70
   1  -9  -1  140.29    6.10
   1  -9  -1  143.39    6.40
  -1  -9   1  148.09    5.00
  -1  -9   1  150.68    5.20
  -1   9   1  161.48    5.70
   0  -9  -1   22.80    2.90
   0  -9   1   23.90    2.80
   0  -9   1   30.90    3.20
   0  -9  -1   33.10    4.00
   0   9  -1   24.80    1.60
   0   9   1   24.80    2.40
   1  -9   1  107.99    5.30
   1  -9   1  106.09    5.00
  -1  -9  -1  110.29    4.80
  -1  -9  -1  103.19    5.00
  -1   9  -1  103.99    4.20
   1   9   1  107.29    3.30
  -2  -9  -1 1083.69   22.90
   2  -9   1 1088.69   24.30
   2  -9   1 1073.19   23.90
  -2  -9  -1 1090.19   22.90
  -2   9  -1 1078.59   23.10
   3  -9   1  593.04   15.80
  -3  -9  -1  554.84   13.70
  -3  -9  -1  577.44   13.90
   3  -9   1  560.24   15.10
  -3   9  -1  565.04   14.60
   4  -9   1    8.40    3.10
   4  -9   1    0.20    2.90
  -4  -9  -1    5.10    2.70
  -4  -9  -1    9.60    2.60
  -5  -9  -1   67.89    4.90
  -5  -9  -1   74.49    5.20
   5  -9   1   63.79    5.90
   5  -9   1   61.89    6.60
  -5   9  -1   74.79    5.80
   6  -9   1    3.90    3.40
   6  -9   1    3.70    3.20
  -6  -9  -1   10.90    3.00
  -6  -9  -1    7.60    3.20
  -6   9  -1    8.90    3.50
  -7  -9  -1    2.60    3.40
   7  -9   1    0.70    3.40
  -7  -9  -1    3.10    2.90
  -7   9  -1   -1.20    3.30
  -8  -9  -1   -4.40    3.40
   8  -9   1   -3.30    4.50
  -8  -9  -1   -1.50    2.70
  -8   9  -1    1.50    3.70
  -8 -10   1    1.10    2.70
  -8 -10   1    5.10    3.80
   8 -10  -1    5.70    4.70
  -8  10   1   -1.80    3.30
   7 -10  -1    3.70    4.10
  -7 -10   1    7.50    3.30
  -7  10   1    4.70    3.30
  -6 -10   1   56.19    4.60
   6 -10  -1   75.29    7.50
   6 -10  -1   59.59    7.20
  -6  10   1   59.19    6.10
  -5 -10   1   22.10    3.30
   5 -10  -1   24.80    4.90
  -5 -10   1   23.00    3.10
   5 -10  -1   22.40    4.20
  -5  10   1   22.80    4.30
  -4 -10   1  180.08    6.20
   4 -10  -1  206.48   10.50
  -4 -10   1  185.48    6.40
   4 -10  -1  184.98    9.50
  -3 -10   1  385.86    9.70
   3 -10  -1  385.26   12.50
  -3 -10   1  381.76    9.60
   3 -10  -1  401.66   13.00
  -3  10   1  387.86   11.70
   2 -10  -1  513.95   14.60
   2 -10  -1  495.85   14.20
  -2 -10   1  510.05   12.00
  -2 -10   1  508.95   11.90
  -2  10   1  535.75   14.00
   1 -10  -1    0.40    2.20
  -1 -10   1    1.10    1.70
   1 -10  -1   -0.30    2.40
  -1 -10   1   -1.20    1.80
  -1  10   1   -0.50    1.70
   0 -10   1   82.99    4.70
   0 -10  -1   68.99    4.90
   0 -10  -1   78.99    4.70
   0  10   1   75.29    3.50
   1 -10   1   35.90    3.80
  -1 -10  -1   30.80    3.60
  -1 -10  -1   31.90    3.60
   1 -10   1   35.00    4.00
  -1  10  -1   32.60    2.70
   2 -10   1   91.99    5.60
   2 -10   1   91.39    6.00
  -2 -10  -1   84.19    4.90
  -2 -10  -1   88.79    5.00
  -2  10  -1   80.89    4.60
  -3 -10  -1   77.89    5.00
   3 -10   1   82.09    6.30
   3 -10   1   70.09    5.60
  -3 -10  -1   72.19    4.70
  -3  10  -1   73.59    5.80
   4 -10   1    4.80    2.90
  -4 -10  -1    6.20    2.70
  -4 -10  -1    5.10    2.80
   4 -10   1   11.10    3.30
  -4  10  -1   10.80    2.90
  -5 -10  -1  153.68    7.20
   5 -10   1  177.98    9.30
   5 -10   1  155.48    8.40
  -5 -10  -1  156.88    6.90
   6 -10   1    9.20    3.40
  -6 -10  -1   22.10    3.90
  -6 -10  -1   28.20    4.00
   6 -10   1   24.00    5.60
  -6  10  -1   14.80    3.80
   7 -10   1   33.80    5.60
  -7 -10  -1   34.50    5.10
  -7 -10  -1   51.89    5.50
  -7  10  -1   26.10    4.90
  -8 -10  -1    4.50    3.30
   8 -10   1    9.70    4.70
  -8 -10  -1    6.40    4.20
  -8  10  -1   -0.40    3.40
  -7 -11   1   23.20    3.60
   7 -11  -1   21.20    5.10
  -7 -11   1   21.80    4.10
  -7  11   1   23.90    4.80
  -6 -11   1   21.60    3.20
   6 -11  -1   16.00    5.00
   6 -11  -1   10.40    5.50
  -6 -11   1   21.50    3.50
  -6  11   1   15.10    4.20
  -5 -11   1   14.30    2.90
   5 -11  -1   18.20    3.90
   5 -11  -1   14.80    4.70
  -5 -11   1   17.90    2.90
  -5  11   1    7.40    2.20
   4 -11  -1   35.30    5.90
   4 -11  -1   35.10    5.40
  -4 -11   1   33.00    3.30
  -4  11   1   25.20    4.00
   3 -11  -1   14.70    3.80
  -3 -11   1   19.30    2.70
  -3 -11   1   16.90    2.70
   3 -11  -1   14.40    4.30
  -3  11   1   14.10    3.40
  -2 -11   1  118.79    5.00
   2 -11  -1  119.09    7.20
  -2 -11   1  111.89    4.90
  -2  11   1  107.99    5.50
  -1 -11   1   -0.50    2.00
   1 -11  -1   -3.10    2.60
   1 -11  -1   -1.50    2.20
  -1 -11   1   -1.70    1.70
  -1  11   1    1.40    1.80
   0 -11   1   37.30    4.00
   0 -11  -1   40.90    4.30
   0 -11   1   42.50    3.90
   0 -11  -1   41.30    4.50
   0  11   1   39.50    2.80
  -1 -11  -1  787.42   18.50
  -1 -11  -1  782.72   18.20
   1 -11   1  775.52   18.50
   1 -11   1  755.52   18.80
  -1  11  -1  792.72   17.00
  -2 -11  -1  246.48    8.40
   2 -11   1  268.47    9.90
  -2 -11  -1  246.68    8.50
   2 -11   1  264.97    9.40
  -2  11  -1  256.17    8.10
   3 -11   1   48.80    5.60
  -3 -11  -1   36.80    4.30
  -3 -11  -1   43.40    4.50
   3 -11   1   44.30    4.90
  -3  11  -1   40.90    4.10
   4 -11   1   57.59    5.80
   4 -11   1   52.49    6.10
  -4 -11  -1   59.29    4.80
  -4 -11  -1   60.09    5.00
  -4  11  -1   60.59    5.20
  -5 -11  -1    4.30    2.60
   5 -11   1    5.90    3.30
   5 -11   1   10.10    4.30
  -5  11  -1    7.00    2.80
  -6 -11  -1    1.40    2.90
   6 -11   1    7.80    4.50
  -6 -11  -1    0.90    2.50
  -6  11  -1    1.60    3.00
  -7 -11  -1    2.90    3.00
  -7 -11  -1    4.60    3.80
   7 -11   1    6.20    5.80
  -7 -12   1    7.00    3.30
  -7 -12   1    3.90    2.50
   7 -12  -1    3.70    4.50
  -6 -12   1    4.20    2.60
   6 -12  -1    0.00    4.10
  -6 -12   1   -0.60    2.10
  -6  12   1    7.50    3.30
   5 -12  -1   21.10    5.30
  -5 -12   1   20.90    2.90
   5 -12  -1   24.80    4.50
  -5 -12   1   22.30    3.20
  -5  12   1   15.10    3.90
   4 -12  -1   16.80    4.00
  -4 -12   1   12.20    2.60
   4 -12  -1    8.60    4.30
  -4 -12   1    8.70    2.40
  -4  12   1    8.40    3.00
  -3 -12   1   39.70    3.70
   3 -12  -1   48.50    5.80
  -3 -12   1   42.70    4.80
  -3  12   1   36.00    4.30
  -2 -12   1  103.09    5.00
   2 -12  -1   89.29    6.20
   2 -12  -1  103.49    7.10
  -2 -12   1  102.79    5.00
  -2  12   1   95.89    5.30
   1 -12  -1  101.79    9.70
   1 -12  -1   89.39    6.60
  -1 -12   1  100.49    5.10
  -1 -12   1   99.99    5.30
   0 -12   1    2.40    2.40
   0 -12  -1   -1.70    2.70
   0 -12   1    8.30    2.80
   0 -12  -1    2.90    2.60
   1 -12   1  514.05   14.40
  -1 -12  -1  506.95   13.90
  -1 -12  -1  501.85   13.60
   2 -12   1    6.10    3.00
  -2 -12  -1    0.00    2.30
  -2 -12  -1    5.00    2.90
   2 -12   1    4.20    3.10
   3 -12   1   94.29    7.00
  -3 -12  -1   85.09    5.50
  -3 -12  -1   88.29    5.50
   3 -12   1   89.69    6.40
  -3  12  -1   83.49    5.20
  -4 -12  -1   44.90    4.50
   4 -12   1   37.40    5.20
   4 -12   1   46.50    6.20
  -4  12  -1   42.60    4.50
  -5 -12  -1   35.70    5.20
   5 -12   1   40.00    5.80
  -5 -12  -1   39.80    4.80
  -5  12  -1   45.70    5.20
  -6 -12  -1    2.90    2.60
   6 -12   1   -2.30    4.10
  -6 -12  -1    3.70    3.30
  -6 -13   1    0.90    2.50
   6 -13  -1    0.70    4.60
  -6 -13   1    1.50    2.10
  -5 -13   1   -1.40    1.80
   5 -13  -1    0.10    3.20
  -5 -13   1    2.10    2.30
   4 -13  -1    5.20    4.40
  -4 -13   1    7.00    2.40
  -4 -13   1    6.30    2.20
  -4  13   1    8.90    3.00
  -3 -13   1   11.80    2.60
   3 -13  -1   17.90    4.00
   3 -13  -1   14.90    7.80
  -3  13   1   15.70    3.30
   2 -13  -1   11.80    4.00
   2 -13  -1    5.70    3.00
  -2 -13   1   14.30    2.90
   1 -13  -1   86.69    6.20
   1 -13  -1   89.09    6.90
  -1 -13   1   92.59    5.50
  -1 -13   1   93.79    5.20
   0 -13  -1   58.69    5.70
   0 -13   1   60.79    5.10
   0 -13   1   60.89    4.90
   0 -13  -1   56.09    5.10
  -1 -13  -1    6.80    2.80
   1 -13   1    2.80    2.90
  -1 -13  -1    6.30    3.10
   1 -13   1    3.20    2.90
  -2 -13  -1   39.60    4.50
   2 -13   1   45.40    6.10
  -2 -13  -1   38.00    5.30
   2 -13   1   39.60    4.80
  -3 -13  -1   97.39    6.00
  -3 -13  -1   96.19    5.80
   3 -13   1  103.19    6.80
   3 -13   1   80.99    7.30
   4 -13   1   57.49    6.30
  -4 -13  -1   61.89    5.30
   4 -13   1   62.49    7.00
  -4 -13  -1   66.69    5.20
  -4  13  -1   71.89    5.60
   5 -13   1   -0.80    4.10
  -5 -13  -1    2.00    2.60
  -5 -13  -1   -0.70    2.70
  -6 -13  -1   41.80    5.20
   6 -13   1   34.10    6.40
  -6 -13  -1   40.60    4.70
  -5 -14   1   11.50    2.60
   5 -14  -1    7.70    4.20
  -5 -14   1   13.30    2.50
  -4 -14   1   13.30    2.50
  -4 -14   1   15.60    2.80
   4 -14  -1   11.30    4.50
  -3 -14   1    4.00    2.40
   3 -14  -1    5.60    3.60
  -3 -14   1    4.20    2.20
   3 -14  -1    1.30    3.70
  -2 -14   1   36.40    4.10
   2 -14  -1   42.20    5.20
  -2 -14   1   36.20    4.00
   2 -14  -1   37.70    5.70
   1 -14  -1    5.90    3.10
   1 -14  -1    3.80    3.60
  -1 -14   1    1.30    2.60
  -1 -14   1    0.00    2.40
   0 -14   1    8.60    3.00
   0 -14  -1    6.80    3.60
   0 -14   1    4.50    2.90
   0 -14  -1    5.70    2.90
  -1 -14  -1   46.10    5.00
  -1 -14  -1   45.80    5.30
   1 -14   1   49.40    5.20
   1 -14   1   51.99    5.80
  -2 -14  -1    0.70    2.60
   2 -14   1   -0.10    2.90
   2 -14   1    1.50    3.40
  -2 -14  -1    0.80    2.80
  -3 -14  -1   29.00    3.90
  -3 -14  -1   24.40    4.00
   3 -14   1   15.50    4.20
   3 -14   1   22.50    4.40
   4 -14   1   -2.90    3.40
  -4 -14  -1    1.00    2.60
  -4 -14  -1    3.60    3.00
   5 -14   1    3.60    4.20
  -5 -14  -1    3.30    3.00
  -5 -14  -1    7.70    2.90
   3 -15  -1    5.10    4.20
  -3 -15   1    0.20    2.30
  -3 -15   1    3.80    2.40
   2 -15  -1   13.40    3.70
  -2 -15   1    7.80    2.90
   2 -15  -1   11.50    4.20
  -2 -15   1   14.10    3.20
   1 -15  -1   30.00    4.50
  -1 -15   1   19.20    3.90
  -1 -15   1   29.50    4.00
   1 -15  -1   23.10    5.00
   0 -15  -1   82.79    6.90
   0 -15   1   65.49    5.80
   0 -15  -1   83.99    6.20
   0 -15   1   79.79    5.80
  -1 -15  -1   32.80    4.90
   1 -15   1   32.00    5.10
   1 -15   1   31.50    4.50
  -1 -15  -1   33.70    4.50
  -2 -15  -1   -0.40    2.80
  -2 -15  -1    2.40    2.80
   2 -15   1   -2.10    3.10
   2 -15   1    4.90    3.10
   3 -15   1    9.40    4.10
  -3 -15  -1   20.50    3.60
  -3 -15  -1   19.10    3.70
   1 -16  -1    4.70    3.60
  -1 -16   1    3.30    3.00
  -1 -16   1    9.80    3.00
   0 -16   1   18.60    4.20
   0 -16  -1   21.20    4.20
   0 -16   1   27.00    4.50
   0 -16  -1   24.40    4.80
   1 -16   1   12.90    3.60
  -1 -16  -1   15.50    4.30
  -1 -16  -1    8.80    3.80
   1 -16   1   15.30    4.30
 -10   0   2   44.90    7.10
  -9   0   2    1.10    3.20
  -9   0   2    5.70    3.70
   9   0  -2   -0.40    5.70
  -8   0   2   63.99    6.60
  -8   0   2   67.59    6.30
  -7   0   2    0.90    2.50
   7   0  -2    3.00    1.80
  -7   0   2    3.10    2.90
  -6   0   2  906.71   21.70
  -6   0   2  911.21   27.40
   5   0  -2    1.10    1.80
  -5   0   2   -1.70    1.80
  -5   0   2    0.10    2.10
   5   0  -2   -0.20    1.40
   4   0  -2 3201.28   70.89
  -4   0   2 3759.12   70.09
  -4   0   2 3771.02   70.29
   4   0  -2 4059.79   70.09
  -3   0   2   -2.00    1.10
   3   0  -2    2.30    1.40
  -3   0   2    0.80    1.20
  -1   0   2    1.10    0.70
  -1   0   2    2.90    0.80
   1   0  -2    1.90    0.70
   0   0  -2 1018.40   20.10
   0   0   2 1101.19   20.20
  -1   0  -2   -1.60    1.40
   1   0   2    0.60    0.90
  -1   0  -2    0.30    0.70
   1   0   2    0.20    0.80
  -3   0  -2    5.10    1.70
  -3   0  -2    0.60    1.40
   4   0   2  209.68    6.90
   4   0   2  208.08    7.10
  -4   0  -2  210.88    7.20
  -4   0  -2  215.98    7.20
  -5   0  -2   -1.40    2.20
   5   0   2    1.60    1.90
  -5   0  -2   -0.50    1.80
   5   0   2    1.20    2.10
  -6   0  -2   73.79    5.60
  -6   0  -2   77.69    5.80
   6   0   2   78.79    5.60
  -7   0  -2   -0.80    2.50
   7   0   2   -0.10    2.60
  -7   0  -2   -1.40    2.80
  -8   0  -2   -6.20    2.50
  -8   0  -2   -3.30    3.10
   8   0   2    1.10    3.30
   9   0   2   -3.00    3.00
  -9   0  -2   -0.50    3.90
  -9   0  -2    7.80    4.10
 -10   0  -2   11.10    5.30
  10  -1  -2    8.00    6.00
 -10  -1   2    4.50    4.50
 -10   1   2    3.60    4.80
   9  -1  -2   20.40    4.00
  -9  -1   2   22.30    5.10
  -9  -1   2   21.90    5.10
   9   1  -2   20.40    4.40
  -9   1   2   30.70    5.80
  -9   1   2   30.00    5.70
   8  -1  -2   -2.70    2.40
  -8  -1   2    1.10    3.20
  -8  -1   2   -3.60    2.80
  -8   1   2   -2.20    3.10
  -8   1   2    3.80    3.00
   8   1  -2   -2.20    2.40
   7  -1  -2  330.17   11.50
  -7  -1   2  334.57   11.50
  -7  -1   2  331.87   11.50
   7   1  -2  339.57   11.00
  -7   1   2  314.57   11.60
  -7   1   2  328.87   11.60
  -6  -1   2   74.29    5.20
   6  -1  -2   72.39    5.20
  -6  -1   2   72.59    5.10
  -6   1   2   66.49    5.30
  -6   1   2   73.79    5.40
   6   1  -2   70.29    4.80
  -5  -1   2 1686.23   35.20
   5  -1  -2 1731.63   35.70
   5  -1  -2 1660.53   35.20
  -5  -1   2 1742.23   35.20
   5   1  -2 1737.63   34.90
   5   1  -2 1748.72   34.70
  -5   1   2 1726.43   35.90
  -5   1   2 1777.02   35.80
  -4  -1   2   35.80    2.90
   4  -1  -2   31.10    3.10
   4  -1  -2   27.70    2.90
  -4  -1   2   26.60    2.80
   4   1  -2   24.70    2.50
  -4   1   2   30.90    3.10
  -4   1   2   28.40    3.10
   4   1  -2   22.50    2.60
  -3  -1   2 2490.65   47.00
   3  -1  -2 2450.35   47.60
   3  -1  -2 2505.75   47.50
  -3  -1   2 2504.25   47.10
   3   1  -2 2495.25   46.90
  -3   1   2 2468.35   47.70
   3   1  -2 2460.25   46.70
   2  -1  -2  476.45   10.50
  -2  -1   2  476.55   10.00
  -2  -1   2  471.05    9.90
   2  -1  -2  466.85   10.60
  -2   1   2  466.35   10.60
   2   1  -2  457.35    9.70
  -2   1   2  470.35   10.40
   2   1  -2  475.35    9.80
   0  -1   2 1536.05   28.00
   0  -1  -2 1547.45   28.40
   0   1   2 1516.45   28.40
   0   1  -2 1406.06   28.20
   0   1  -2 1514.45   27.90
  -2  -1  -2 5059.99   93.49
   2   1   2 5074.19   93.49
  -3  -1  -2  752.32   16.50
   3  -1   2  745.03   16.50
   3  -1   2  787.32   20.80
  -3  -1  -2  770.22   16.60
  -3   1  -2  744.53   16.80
   3   1   2  766.22   16.60
   3   1   2  753.72   16.30
  -3   1  -2  772.02   16.70
   4  -1   2  534.95   13.10
   4  -1   2  530.95   13.40
  -4  -1  -2  531.95   13.10
  -4  -1  -2  535.15   13.20
  -4   1  -2  543.25   13.40
  -4   1  -2  510.65   13.20
   4   1   2  534.05   12.80
   4   1   2  549.95   13.30
  -5  -1  -2    4.30    2.40
  -5  -1  -2    2.80    2.20
   5  -1   2    3.10    2.20
   5  -1   2    3.50    1.90
   5   1   2    1.70    1.90
   5   1   2    0.20    1.90
  -5   1  -2    1.40    2.10
  -5   1  -2    9.00    2.50
   6  -1   2   -1.50    2.40
  -6   1  -2    0.40    2.00
   6   1   2   -0.60    2.30
  -6   1  -2   -0.10    2.40
   7  -1   2  134.99    7.90
  -7  -1  -2  134.89    7.60
  -7  -1  -2  138.09    7.90
  -7   1  -2  143.29    8.10
   7   1   2  153.98    7.70
  -7   1  -2  117.79    7.50
  -8  -1  -2   10.90    3.90
  -8  -1  -2   10.00    4.00
   8  -1   2    3.90    3.40
  -8   1  -2   13.50    4.50
  -8   1  -2    9.90    4.20
   8   1   2    6.60    3.20
   9  -1   2   60.99    6.70
  -9  -1  -2   40.40    6.10
  -9  -1  -2   55.69    7.10
  -9   1  -2   44.20    6.60
   9   1   2   38.00    5.20
  -9   1  -2   51.29    6.60
  10  -1   2   13.00    4.70
 -10  -1  -2   11.40    5.20
 -10   1  -2   14.10    6.70
 -10  -2   2    4.90    4.30
  10  -2  -2    3.90    4.20
 -10   2   2    9.50    5.10
  -9  -2   2   33.50    5.20
  -9  -2   2   39.60    8.40
   9  -2  -2   42.80    7.60
  -9   2   2   42.80    6.60
   9   2  -2   38.40    4.90
  -9   2   2   25.40    8.70
   8  -2  -2    6.50    4.00
  -8  -2   2    2.00    3.10
  -8  -2   2   12.30    3.90
  -8   2   2   11.60    4.40
   8   2  -2   11.80    3.60
  -8   2   2    8.20    3.70
  -7  -2   2   17.20    4.10
  -7  -2   2   18.90    4.20
   7  -2  -2   10.90    4.10
   7   2  -2   10.30    3.20
  -7   2   2   18.90    4.40
  -7   2   2   14.80    4.30
   6  -2  -2  128.39    8.00
  -6  -2   2  126.49    6.10
  -6  -2   2  119.39    6.00
   6   2  -2  118.29    5.60
  -6   2   2  121.39    6.70
  -6   2   2  116.39    6.60
  -5  -2   2    0.00    1.80
  -5  -2   2   -1.30    1.80
  -5   2   2   -2.30    1.70
   5   2  -2    0.70    1.70
  -5   2   2    1.40    2.40
   5   2  -2    0.30    1.50
  -4  -2   2 2466.55   42.60
  -4  -2   2 2130.89   42.10
   4  -2  -2 2104.19   43.40
   4  -2  -2 2119.19   42.90
   4   2  -2 2132.99   41.60
  -4   2   2 2145.09   43.10
   4   2  -2 2192.18   41.70
  -4   2   2 2119.29   43.30
   3  -2  -2   -0.60    1.40
  -3  -2   2    0.70    1.10
   3  -2  -2   -0.50    1.40
  -3  -2   2    1.60    1.10
   3   2  -2    2.00    1.00
   3   2  -2    2.50    1.10
  -3   2   2    2.40    1.70
  -3   2   2    2.50    1.70
  -1  -2   2 2552.54   46.60
   1  -2  -2 2523.45   47.90
   1  -2  -2 2558.14   48.00
  -1   2   2 2610.94   48.00
  -1  -2  -2 3808.32   70.99
   1  -2   2 3875.31   70.79
  -2  -2  -2  510.25   11.40
   2  -2   2  503.45   11.60
   2  -2   2  518.35   11.50
  -2  -2  -2  498.45   11.30
   2   2   2  513.85   11.10
  -2   2  -2  524.15   11.60
  -2   2  -2  508.65   11.50
   3  -2   2  155.88    5.70
  -3  -2  -2  160.08    5.40
   3  -2   2  150.68    5.50
  -3  -2  -2  154.98    5.40
  -3   2  -2  172.88    5.80
   3   2   2  162.78    5.10
  -3   2  -2  159.28    5.60
  -4  -2  -2   37.80    3.50
  -4  -2  -2   45.10    3.60
   4  -2   2   41.40    3.70
  -4   2  -2   48.80    3.90
   4   2   2   42.00    3.20
  -4   2  -2   41.20    3.70
   5  -2   2 1100.69   24.70
  -5  -2  -2 1120.69   24.60
   5  -2   2 1087.59   25.00
  -5  -2  -2 1128.79   24.60
  -5   2  -2 1149.98   25.10
   5   2   2 1078.89   23.80
  -5   2  -2 1085.09   24.90
   6  -2   2   11.70    2.90
  -6  -2  -2   16.70    3.70
   6  -2   2    6.90    2.10
  -6  -2  -2   17.50    3.60
  -6   2  -2   12.60    3.20
  -6   2  -2    9.60    3.10
   7  -2   2  103.09    7.30
  -7  -2  -2  115.29    7.00
  -7  -2  -2  106.19    7.30
  -7   2  -2  105.79    7.40
  -7   2  -2  116.49   12.50
   8  -2   2   28.10    5.00
  -8  -2  -2   19.30    4.20
  -8  -2  -2   13.00    4.30
  -8   2  -2   27.80    5.20
  -8   2  -2   28.40    5.40
   8   2   2   20.60    4.30
  -9  -2  -2   -4.30    3.60
  -9  -2  -2    2.40    3.20
   9  -2   2    3.20    3.60
  -9   2  -2   -4.00    3.80
   9   2   2    5.70    3.50
 -10  -2  -2    7.80    5.00
  10  -2   2    9.00    3.90
 -10   2  -2    5.70    5.00
 -10  -3   2   -5.00    3.80
  10  -3  -2    0.60    3.30
 -10   3   2    5.40    5.70
  -9  -3   2   36.20    5.80
  -9  -3   2   52.19    6.20
   9  -3  -2   53.29    6.60
   9   3  -2   53.19    5.20
  -9   3   2   40.70    5.70
  -9   3   2   46.80    6.80
  -8  -3   2  195.78    9.30
   8  -3  -2  219.28   10.60
  -8  -3   2  222.58   10.10
  -8   3   2  217.38   10.70
   8   3  -2  201.08    8.20
  -7  -3   2   50.49    5.40
   7  -3  -2   48.60    6.10
  -7  -3   2   46.60    5.20
  -7   3   2   52.19    6.20
   7   3  -2   41.80    4.10
  -7   3   2   49.00    5.90
  -6  -3   2  388.46   11.30
   6  -3  -2  395.56   12.50
   6  -3  -2  358.56   14.00
  -6  -3   2  384.96   11.30
   6   3  -2  387.96   10.50
  -6   3   2  388.76   12.50
  -6   3   2  392.76   12.40
   5  -3  -2  961.90   22.40
   5  -3  -2  966.40   22.10
  -5  -3   2  945.41   21.00
  -5  -3   2  953.90   20.90
  -5   3   2  976.30   22.30
  -5   3   2  954.50   22.40
   5   3  -2  963.90   20.20
   4  -3  -2 1173.68   25.50
  -4  -3   2 1190.28   24.10
  -4  -3   2 1207.18   24.20
   4  -3  -2 1179.38   25.70
   4   3  -2 1184.28   23.50
  -4   3   2 1191.08   25.80
  -4   3   2 1204.58   25.70
  -3  -3   2  712.93   14.50
  -3  -3   2  702.93   14.60
   3  -3  -2  717.63   16.30
   3  -3  -2  710.13   16.00
   3   3  -2  699.73   13.80
  -3   3   2  695.13   16.20
   3   3  -2  715.33   13.90
  -3   3   2  722.63   16.10
  -2  -3   2  140.19    3.50
  -2  -3   2  143.59    3.40
   2  -3  -2  145.09    5.30
   2  -3  -2  140.39    5.00
  -2   3   2  155.78    5.10
  -2   3   2  148.89    5.20
   0  -3   2  753.72   14.40
   0  -3  -2  748.53   15.30
   0  -3  -2  755.42   15.40
   0  -3   2  735.53   14.50
   0   3   2  752.02   15.30
   0   3  -2  755.92   14.20
   0   3  -2  750.12   14.20
  -1  -3  -2 1915.11   35.50
  -1  -3  -2 1882.01   35.50
   1  -3   2 1886.11   35.30
   1  -3   2 1849.42   35.40
   1   3   2 1901.01   35.30
   1   3   2 1750.72   35.30
  -1   3  -2 1888.01   35.30
  -1   3  -2 1807.92   35.20
  -2  -3  -2 5114.89   92.89
   2  -3   2 4976.10   93.09
  -2  -3  -2 5036.30   92.89
   2   3   2 5024.90   92.49
   2   3   2 4976.40   92.69
   3  -3   2    7.60    2.70
   3  -3   2    2.80    1.60
  -3  -3  -2   11.00    2.00
  -3  -3  -2    9.40    1.80
  -3   3  -2    9.20    3.10
  -3   3  -2    7.00    2.00
   3   3   2   10.10    1.90
   3   3   2    7.00    1.40
   4  -3   2 2458.65   48.00
   4  -3   2 2427.76   48.40
  -4  -3  -2 2409.46   47.40
  -4  -3  -2 2422.66   47.30
  -4   3  -2 2453.25   48.20
   4   3   2 2425.26   46.80
  -4   3  -2 2382.56   48.10
   4   3   2 2401.56   47.10
   5  -3   2    0.80    2.20
  -5  -3  -2   -3.40    1.60
   5  -3   2    0.80    2.10
  -5  -3  -2   -0.30    1.90
  -5   3  -2    1.60    2.20
  -5   3  -2    3.50    2.60
   5   3   2    1.40    2.10
   6  -3   2   27.20    3.70
   6  -3   2   48.70    5.30
  -6  -3  -2   48.00    4.70
  -6  -3  -2   44.10    5.00
  -6   3  -2   36.00    4.20
   6   3   2   38.00    4.30
  -6   3  -2   52.49    5.30
   7  -3   2   11.20    3.90
  -7  -3  -2    7.60    3.50
  -7  -3  -2   10.60    3.60
   7   3   2    3.60    2.50
  -7   3  -2    4.20    3.70
  -7   3  -2    5.60    3.40
  -8  -3  -2   42.80    5.30
   8  -3   2   48.30    6.00
  -8  -3  -2   44.00    5.80
  -8   3  -2   39.60    5.70
   8   3   2   39.90    4.90
  -9  -3  -2    2.10    3.90
   9  -3   2   -1.90    3.70
  -9  -3  -2   -2.00    3.10
  -9   3  -2   -2.20    3.40
  10  -3   2   13.70    4.80
 -10  -3  -2    1.30    3.80
 -10   3  -2    7.00    4.00
 -10  -4   2   -1.70    3.80
  10  -4  -2   -3.80    3.00
 -10   4   2    7.80    4.80
  -9  -4   2   10.70    4.40
  -9  -4   2    7.20    3.60
   9  -4  -2   17.30    5.00
  -9   4   2   11.40    4.30
   9   4  -2   14.00    3.20
  -8  -4   2   68.89    6.50
  -8  -4   2   67.69    6.00
   8  -4  -2   62.19    6.90
   8   4  -2   63.99    4.60
  -8   4   2   65.29    7.40
  -8   4   2   65.49    7.00
  -7  -4   2   26.30    3.90
  -7  -4   2   43.10    5.00
   7  -4  -2   27.80    4.70
   7   4  -2   31.80    3.60
  -7   4   2   31.30    5.40
  -7   4   2   20.30    3.90
  -6  -4   2  109.69    5.80
   6  -4  -2  112.59    7.10
   6  -4  -2  100.49    6.40
  -6  -4   2  106.99    5.80
   6   4  -2   97.69    4.80
  -6   4   2  106.29    7.00
  -6   4   2  119.59    7.20
   5  -4  -2  518.95   14.30
  -5  -4   2  533.85   12.80
  -5  -4   2  516.45   14.00
   5  -4  -2  529.65   14.60
   5   4  -2  523.35   11.70
  -5   4   2  525.35   14.40
  -5   4   2  523.95   14.60
  -4  -4   2 2067.59   39.80
  -4  -4   2 2058.09   39.90
   4  -4  -2 2114.59   42.30
   4  -4  -2 2086.39   42.00
   4   4  -2 2095.79   38.70
  -4   4   2 2078.19   42.00
  -4   4   2 2051.49   42.20
   4   4  -2 2048.50   38.70
  -3  -4   2 1914.51   36.10
   3  -4  -2 1949.41   38.70
  -3  -4   2 1908.11   36.10
   3  -4  -2 1932.01   38.40
  -3   4   2 1925.01   38.50
  -3   4   2 1893.71   38.30
   2  -4  -2  718.63   15.90
   2  -4  -2  721.43   16.10
  -2   4   2  705.73   15.90
  -2   4   2  717.23   15.70
   1  -4  -2    5.60    1.40
   1  -4  -2    8.40    1.70
  -1   4   2    8.50    1.70
  -1   4   2    5.70    1.40
   0  -4   2 1524.85   29.20
   0  -4   2 1586.24   29.10
   0  -4  -2 1544.85   30.10
   0  -4  -2 1523.95   30.20
   0   4   2 1561.74   30.00
   0   4  -2 1570.24   28.70
  -1  -4  -2 7460.75  136.29
   1   4   2 7431.36  135.99
   2  -4   2  430.86   10.60
  -2  -4  -2  443.46   10.20
   2  -4   2  440.56   10.40
  -2  -4  -2  424.16   10.10
   2   4   2  430.56    9.90
   2   4   2  437.76    9.80
  -2   4  -2  442.06   10.50
  -2   4  -2  417.16   11.20
   3  -4   2  763.52   17.50
  -3  -4  -2  786.02   16.90
   3  -4   2  765.82   17.80
  -3  -4  -2  786.62   17.00
   3   4   2  790.62   16.40
   3   4   2  774.22   16.60
  -3   4  -2  759.12   17.60
  -3   4  -2  791.82   17.60
  -4  -4  -2   14.80    2.70
  -4  -4  -2   10.00    2.20
   4  -4   2   14.20    2.90
   4  -4   2    8.30    2.20
   4   4   2    8.90    2.10
   4   4   2   15.60    2.30
  -4   4  -2   13.50    2.80
  -4   4  -2   11.10    2.30
   5  -4   2  328.37   11.00
  -5  -4  -2  329.77   10.10
  -5  -4  -2  331.97   10.00
   5   4   2  324.27    9.60
  -5   4  -2  340.57   10.90
   6  -4   2  118.49    6.80
   6  -4   2  145.89    7.90
  -6  -4  -2  131.69    7.00
  -6  -4  -2  131.29    6.80
   6   4   2  141.79    6.40
  -6   4  -2  136.39    7.50
  -6   4  -2  132.09    7.50
  -7  -4  -2   51.39    5.40
  -7  -4  -2   53.59    6.00
   7  -4   2   53.39    6.50
  -7   4  -2   57.09    6.60
   7   4   2   67.69    7.60
   8  -4   2   79.69    8.20
  -8  -4  -2   63.89    6.30
  -8  -4  -2   68.79    7.00
  -8   4  -2   67.99    7.70
   8   4   2   66.19    5.60
   9  -4   2    2.30    4.20
  -9  -4  -2   10.40    4.70
  -9  -4  -2    3.90    4.00
   9   4   2    4.80    3.40
  -9   4  -2    1.40    3.90
 -10  -4  -2   15.40    4.90
  10  -4   2   10.80    4.70
 -10   4  -2    5.70    4.40
  10  -5  -2    8.20    4.40
 -10  -5   2    9.70    4.90
 -10   5   2   21.70    5.90
  -9  -5   2   13.30    5.00
  -9  -5   2    7.40    4.00
   9  -5  -2    9.50    4.40
  -9   5   2   10.40    4.80
  -8  -5   2   99.69    7.00
  -8  -5   2  100.99    7.10
   8  -5  -2   91.99    7.80
  -8   5   2   96.49    8.20
  -7  -5   2  145.19    7.30
  -7  -5   2  162.88    7.70
   7  -5  -2  160.78    9.10
  -7   5   2  168.88    9.30
   7   5  -2  152.98    5.60
  -6  -5   2  937.11   21.20
  -6  -5   2  931.51   21.20
   6  -5  -2  958.30   23.70
   6  -5  -2  912.91   23.00
  -6   5   2  904.71   23.50
  -6   5   2  958.00   23.40
  -5  -5   2   13.50    2.50
   5  -5  -2   10.10    2.90
   5  -5  -2   12.80    2.90
  -5  -5   2   13.40    2.50
   5   5  -2   14.30    1.60
  -5   5   2   20.10    3.90
  -5   5   2   35.00    5.70
  -4  -5   2 1289.27   25.80
   4  -5  -2 1315.57   28.40
  -4  -5   2 1323.87   25.90
   4  -5  -2 1317.77   28.70
  -4   5   2 1307.87   28.30
  -4   5   2 1282.37   28.50
  -3  -5   2 9183.58  165.28
   3  -5  -2 9042.79  168.08
  -3   5   2 9065.29  168.38
   2  -5  -2  185.18    6.50
   2  -5  -2  178.08    6.20
  -2   5   2  192.98    6.20
  -2   5   2  192.38    6.40
   1  -5  -2 6643.84  122.49
   0  -5   2  148.99    4.10
   0  -5  -2  153.98    5.00
   0  -5  -2  144.19    4.80
   0   5  -2  147.59    3.40
   0   5   2  145.99    4.70
   0   5  -2  145.69    3.40
   0   5   2  145.19    4.60
  -1  -5  -2   14.70    2.00
   1  -5   2   18.10    2.00
   1  -5   2   13.00    1.80
  -1  -5  -2   15.90    2.10
   1   5   2   14.90    1.70
  -1   5  -2   17.20    1.80
   1   5   2   16.60    1.90
  -1   5  -2   18.20    1.90
  -2  -5  -2  813.62   17.40
   2  -5   2  836.92   17.90
  -2  -5  -2  801.02   17.40
   2  -5   2  814.52   18.00
  -2   5  -2  829.32   17.90
   2   5   2  830.12   16.80
   2   5   2  831.12   16.90
  -3  -5  -2  226.18    7.00
   3  -5   2  230.88    7.50
  -3  -5  -2  232.98    7.00
   3  -5   2  235.38    7.90
  -3   5  -2  231.18    7.60
  -3   5  -2  223.88    7.40
   3   5   2  238.28    6.30
   4  -5   2  475.95   13.20
  -4  -5  -2  507.15   12.50
  -4  -5  -2  498.25   12.60
   4  -5   2  487.85   13.60
  -4   5  -2  501.85   13.50
   4   5   2  506.05   11.90
  -4   5  -2  492.55   13.80
   5  -5   2    7.20    2.70
  -5  -5  -2   12.40    2.80
   5  -5   2    8.40    2.20
  -5  -5  -2   17.30    3.10
  -5   5  -2   12.00    3.40
   5   5   2   16.10    2.70
  -5   5  -2   13.50    3.40
  -6  -5  -2  197.88    8.20
   6  -5   2  194.88    9.40
  -6  -5  -2  193.28    8.30
   6  -5   2  179.48    9.50
   6   5   2  192.58    7.40
  -6   5  -2  190.38    9.00
   7  -5   2   -3.20    2.70
  -7  -5  -2   -2.00    2.70
  -7  -5  -2   -2.30    2.70
   7   5   2    2.50    2.50
  -7   5  -2    0.80    3.30
  -8  -5  -2   26.60    5.30
  -8  -5  -2   31.40    5.10
   8  -5   2   25.60    5.40
   8   5   2   31.50    4.20
  -8   5  -2   27.30   10.20
   9  -5   2    1.60    5.20
  -9  -5  -2   -1.90    3.60
  -9   5  -2    5.40    4.40
   9  -6  -2    1.20    4.20
  -9  -6   2    0.10    2.90
  -9  -6   2    5.20    3.80
  -9   6   2    0.80    3.10
   8  -6  -2    3.70    4.00
  -8  -6   2    8.00    3.20
  -8  -6   2    9.20    3.70
  -8   6   2    3.80    4.30
  -7  -6   2  199.28    8.20
  -7  -6   2  198.88    8.30
   7  -6  -2  195.48   10.30
  -7   6   2  200.58   10.10
   6  -6  -2   85.69    7.00
  -6  -6   2   71.59    5.10
   6  -6  -2   72.59    6.30
  -6  -6   2   71.19    5.10
  -6   6   2   85.99    7.00
   5  -6  -2 2437.26   49.40
  -5  -6   2 2402.16   45.90
  -5  -6   2 2376.06   46.00
   5  -6  -2 2350.56   48.80
  -5   6   2 2284.47   48.90
  -5   6   2 2360.26   48.70
   4  -6  -2   35.20    4.40
  -4  -6   2   25.30    2.60
   4  -6  -2   36.40    4.80
  -4   6   2   30.70    4.20
  -4   6   2   35.20    4.40
  -3  -6   2   16.10    1.70
  -3  -6   2   16.60    1.60
   3  -6  -2   18.10    3.40
  -3   6   2   18.70    3.10
   2  -6  -2 5648.13  104.79
   2  -6  -2 5475.35  104.39
  -2   6   2 5543.54  104.39
  -2   6   2 5664.63  104.29
  -1  -6   2    1.20    0.80
  -1  -6   2    1.30    0.90
   1  -6  -2   -1.20    1.40
   1  -6  -2    0.60    1.70
  -1   6   2   -0.50    1.20
  -1   6   2    1.30    1.50
   0  -6   2  133.49    4.00
   0  -6   2  133.09    4.10
   0  -6  -2  126.89    4.70
   0  -6  -2  130.79    4.90
   0   6   2  129.09    4.60
   0   6   2  135.99    4.50
   0   6  -2  128.49    3.20
   0   6  -2  131.59    3.20
   1  -6   2 4019.30   75.69
  -1  -6  -2 4075.19   75.89
   1  -6   2 4003.20   75.79
  -1  -6  -2 4051.29   75.79
   1   6   2 4106.39   75.29
   1   6   2 4054.49   75.09
  -1   6  -2 4080.29   75.19
  -1   6  -2 4035.90   75.29
   2  -6   2  255.97    7.90
   2  -6   2  269.87    7.80
  -2  -6  -2  262.07    7.40
  -2  -6  -2  257.77    7.40
   2   6   2  264.27    6.80
  -2   6  -2  266.87    7.80
   2   6   2  262.27    6.60
  -2   6  -2  278.47    7.60
  -3  -6  -2 1250.67   25.60
   3  -6   2 1301.77   27.10
   3  -6   2 1257.87   26.60
  -3  -6  -2 1283.27   25.80
   3   6   2 1261.97   24.50
  -3   6  -2 1062.19   25.80
   3   6   2 1245.78   24.60
  -3   6  -2 1243.98   26.50
   4  -6   2   47.60    4.70
  -4  -6  -2   50.79    4.00
  -4  -6  -2   49.00    3.70
   4  -6   2   42.60    4.00
  -4   6  -2   51.79    4.70
   4   6   2   47.70    3.10
  -4   6  -2   44.50    4.20
   5  -6   2  172.38    8.30
  -5  -6  -2  193.08    7.60
  -5  -6  -2  187.48    7.30
  -5   6  -2  203.88    8.40
   5   6   2  170.88    6.20
  -6  -6  -2   93.69    6.20
   6  -6   2   71.19    6.70
  -6  -6  -2   79.99    5.80
   6   6   2   74.49    4.60
  -6   6  -2   70.59    6.20
   7  -6   2   26.90    4.60
  -7  -6  -2   30.80    4.60
  -7  -6  -2   47.40    5.20
   7   6   2   38.80    3.80
  -7   6  -2   35.90    5.40
  -8  -6  -2    6.40    2.90
  -8  -6  -2    2.10    3.90
   8  -6   2    7.70    4.60
   8   6   2    5.50    3.50
  -8   6  -2    9.80    4.40
  -9  -6  -2   21.10    5.40
   9  -6   2   12.20    4.30
  -9   6  -2   14.20    5.00
  -9  -7   2    0.20    3.00
  -9  -7   2    1.70    3.40
   9  -7  -2    3.90    4.00
  -9   7   2    2.80    3.30
  -8  -7   2    1.20    3.10
   8  -7  -2   11.20    4.30
  -8  -7   2    0.90    2.60
  -8   7   2    0.30    4.70
   7  -7  -2    5.50    4.30
  -7  -7   2   -1.10    2.70
  -7  -7   2    2.70    2.40
  -7   7   2    6.10    3.90
   6  -7  -2    9.10    3.70
  -6  -7   2    5.80    2.70
   6  -7  -2    7.00    3.60
  -6  -7   2    7.60    2.60
  -6   7   2    2.00    3.30
   5  -7  -2  851.11   21.90
  -5  -7   2  861.71   18.80
  -5  -7   2  861.21   18.90
   5  -7  -2  899.51   22.70
  -5   7   2  870.41   21.80
   4  -7  -2    8.60    3.30
   4  -7  -2    7.60    3.20
  -4  -7   2    7.40    1.90
  -4  -7   2   10.90    2.10
  -4   7   2    7.60    5.60
   3  -7  -2  236.08    8.70
  -3  -7   2  222.38    5.50
  -3  -7   2  228.98    5.50
   3  -7  -2  214.98    8.10
  -3   7   2  212.98    8.00
  -3   7   2  220.48    8.00
   2  -7  -2  208.68    7.30
  -2  -7   2  198.58    4.70
  -2  -7   2  194.38    4.70
   2  -7  -2  205.58    7.50
  -2   7   2  198.48    7.00
   1  -7  -2   80.99    4.50
   1  -7  -2   84.09    4.30
  -1  -7   2   80.29    2.80
  -1  -7   2   82.49    2.90
  -1   7   2   84.49    4.20
  -1   7   2   83.79    4.00
   0  -7   2 1737.43   33.80
   0  -7   2 1733.93   33.60
   0  -7  -2 1747.13   34.70
   0  -7  -2 1726.13   34.90
   0   7   2 1775.72   34.10
   0   7   2 1774.52   34.40
   1  -7   2 3340.67   63.79
  -1  -7  -2 3373.56   63.79
   1  -7   2 3341.67   63.59
  -1  -7  -2 3338.67   63.69
  -1   7  -2 3315.77   62.99
   1   7   2 3352.36   62.99
  -1   7  -2 3420.26   62.89
   1   7   2 3426.76   62.89
  -2  -7  -2 1826.42   36.00
  -2  -7  -2 1756.82   37.30
   2  -7   2 1829.82   36.90
   2  -7   2 1826.52   36.60
   2   7   2 1863.91   34.90
  -2   7  -2 1759.52   36.20
  -2   7  -2 1871.11   36.20
   2   7   2 1829.42   34.80
  -3  -7  -2  164.88    6.10
  -3  -7  -2  158.78    6.20
   3  -7   2  163.98    7.00
   3  -7   2  171.88    6.70
   3   7   2  162.78    4.90
  -4  -7  -2 1231.48   25.90
  -4  -7  -2 1185.58   25.70
  -4   7  -2 1192.08   26.80
   4   7   2 1194.38   24.10
  -5  -7  -2   45.20    4.70
   5  -7   2   43.20    4.90
   5  -7   2   49.30    5.70
  -5  -7  -2   49.60    4.60
   5   7   2   48.40    3.20
  -6  -7  -2  244.48   10.60
  -6  -7  -2  256.47    9.70
   6  -7   2  226.78    9.80
   6  -7   2  235.08   10.60
  -6   7  -2  236.48   10.20
  -7  -7  -2   51.29    6.10
   7  -7   2   43.20    5.90
  -7   7  -2   44.80    5.80
   7   7   2   48.20    3.70
  -8  -7  -2    9.10    4.20
  -8  -7  -2   17.80    4.00
   8  -7   2    5.60    4.80
  -8   7  -2    8.70    4.30
   9  -7   2    0.30    4.00
  -9  -7  -2    3.40    4.30
  -9   7  -2    5.70    4.20
  -9  -8   2   21.40    4.60
   9  -8  -2   25.70    6.00
  -9  -8   2   29.20    4.70
  -9   8   2   28.40    6.10
  -8  -8   2   14.20    3.90
   8  -8  -2    9.70    3.80
  -8  -8   2   20.20    3.80
  -8   8   2   20.70    5.20
  -7  -8   2   15.50    3.20
   7  -8  -2   12.30    4.60
  -7   8   2   15.70    4.40
   6  -8  -2   86.69    7.20
   6  -8  -2   78.59    7.50
  -6  -8   2   83.19    5.30
  -6  -8   2   76.29    4.80
  -6   8   2   89.49    7.20
  -5  -8   2  674.33   15.10
  -5  -8   2  632.54   14.80
   5  -8  -2  635.94   18.20
   5  -8  -2  688.73   19.20
  -5   8   2  639.04   17.90
  -4  -8   2  137.19    4.70
   4  -8  -2  139.39    9.20
   4  -8  -2  130.59    7.40
  -4  -8   2  147.19    5.00
  -4   8   2  140.59    7.20
   3  -8  -2  319.37   10.40
  -3  -8   2  311.37    7.20
  -3  -8   2  313.57    7.30
   3  -8  -2  296.97   12.20
  -3   8   2  331.67   10.20
   2  -8  -2  444.86   12.50
  -2  -8   2  425.26    9.20
  -2  -8   2  423.96    9.20
  -2   8   2  440.66   11.70
  -1  -8   2   62.19    2.80
   1  -8  -2   65.79    4.10
   1  -8  -2   66.79    4.50
  -1  -8   2   60.59    2.90
  -1   8   2   62.09    3.70
   0  -8   2  150.98    5.20
   0  -8  -2  147.09    5.80
   0  -8   2  157.08    5.00
   0  -8  -2  152.78    6.10
   0   8   2  148.19    5.10
  -1  -8  -2   81.89    4.30
  -1  -8  -2   82.79    5.30
   1  -8   2   80.39    4.00
   1  -8   2   79.69    5.00
  -1   8  -2   86.89    3.50
   1   8   2   80.69    3.40
   2  -8   2   87.09    5.00
  -2  -8  -2   84.59    4.60
  -2  -8  -2   92.29    4.60
   2  -8   2   85.39    4.60
  -2   8  -2   80.59    4.90
   2   8   2   91.59    3.30
  -3  -8  -2   49.10    3.90
   3  -8   2   43.20    4.10
  -3  -8  -2   47.90    4.10
   3  -8   2   53.69    4.70
  -3   8  -2   48.60    4.00
   3   8   2   48.20    2.40
  -4  -8  -2    8.90    2.50
   4  -8   2    6.90    2.80
  -4  -8  -2    7.50    2.60
   4  -8   2    2.90    2.60
  -4   8  -2    4.70    1.90
   4   8   2    5.00    2.30
   5  -8   2   37.00    4.40
  -5  -8  -2   55.79    4.80
   5  -8   2   55.49    6.40
  -5  -8  -2   46.20    5.00
   5   8   2   49.80    2.80
  -5   8  -2   45.80    5.20
  -6  -8  -2    6.70    2.90
   6  -8   2    5.90    3.60
  -6  -8  -2    7.00    3.10
   6  -8   2    5.20    3.20
  -6   8  -2    4.60    3.20
  -7  -8  -2   21.90    4.70
   7  -8   2   18.80    5.60
  -7  -8  -2   25.50    4.20
  -7   8  -2   16.70    4.10
  -8  -8  -2   28.20    5.20
  -8  -8  -2   25.50    4.70
   8  -8   2   24.20    5.80
  -8   8  -2   16.00    4.50
   8  -9  -2   -0.30    3.90
  -8  -9   2    3.50    2.70
  -8  -9   2    1.20    3.00
  -8   9   2    0.20    3.50
  -7  -9   2    6.60    2.90
   7  -9  -2    2.80    3.90
  -7  -9   2    2.50    2.50
  -7   9   2    3.80    3.90
  -6  -9   2  330.47    9.90
  -6  -9   2  311.87    9.50
   6  -9  -2  311.87   12.50
   6  -9  -2  343.77   13.60
  -6   9   2  335.57   12.50
   5  -9  -2   80.99    7.70
   5  -9  -2   76.89    6.70
  -5  -9   2   76.79    4.20
  -5  -9   2   78.19    4.60
  -5   9   2   77.59    7.50
  -4  -9   2  297.87    7.90
   4  -9  -2  327.47   12.10
  -4  -9   2  298.27    7.70
   4  -9  -2  301.97   11.20
  -4   9   2  304.07   10.70
   3  -9  -2  291.07   10.30
   3  -9  -2  297.37   10.80
  -3  -9   2  282.67    7.00
  -3  -9   2  293.07    7.10
  -2  -9   2   51.29    2.70
   2  -9  -2   53.39    5.20
  -2  -9   2   49.30    2.70
   2  -9  -2   47.90    4.70
  -2   9   2   48.70    4.20
   1  -9  -2  819.92   19.20
   1  -9  -2  806.22   19.50
  -1  -9   2  799.52   17.20
  -1   9   2  901.91   22.80
   0  -9  -2  171.28    6.60
   0  -9   2  167.38    5.70
   0  -9   2  168.88    5.80
   0  -9  -2  176.18    6.90
   0   9   2  174.78    5.70
   1  -9   2  349.87    9.90
   1  -9   2  366.36   10.20
  -1  -9  -2  359.46   10.30
  -1  -9  -2  350.16   10.30
  -1   9  -2  364.56    8.70
   1   9   2  363.46    8.70
  -2  -9  -2  290.17    8.90
  -2  -9  -2  291.57    9.00
   2  -9   2  295.87    9.60
   2  -9   2  295.47    9.30
   2   9   2  298.67    7.00
  -2   9  -2  290.27    8.50
  -3  -9  -2   28.10    3.50
  -3  -9  -2   31.90    3.70
   3  -9   2   25.30    3.70
   3  -9   2   28.90    3.80
  -3   9  -2   29.10    3.60
  -4  -9  -2  160.78    7.10
   4  -9   2  178.48    8.40
   4  -9   2  168.08    7.90
  -4  -9  -2  166.58    7.00
  -4   9  -2  176.08    7.60
   5  -9   2   12.70    3.50
   5  -9   2   19.50    3.90
  -5  -9  -2   22.00    3.60
  -5  -9  -2   19.30    3.70
  -5   9  -2   25.20    4.10
   6  -9   2   28.50    5.10
   6  -9   2   21.20    4.60
  -6  -9  -2   30.20    4.20
  -6  -9  -2   22.40    4.20
  -6   9  -2   26.40    6.60
  -7  -9  -2    3.30    3.60
  -7  -9  -2    6.60    3.30
   7  -9   2    3.20    3.40
   7  -9   2   -2.80    3.70
  -7   9  -2    5.90    3.30
  -8  -9  -2    4.90    4.00
   8  -9   2    4.40    4.70
  -8  -9  -2    8.80    3.50
  -8   9  -2   -1.90    3.50
   8 -10  -2    1.10    3.60
  -8 -10   2   -1.80    3.40
  -8 -10   2    0.80    2.50
  -8  10   2    3.70    3.40
  -7 -10   2    7.90    3.10
   7 -10  -2    5.10    3.90
  -7 -10   2    8.50    2.60
  -7  10   2    4.40    3.30
   6 -10  -2  115.69    8.80
   6 -10  -2  102.99    7.90
  -6 -10   2  123.79    7.50
  -6 -10   2  111.79    5.40
  -6  10   2  119.89    7.80
  -5 -10   2   29.00    3.20
  -5 -10   2   33.10    3.70
   5 -10  -2   29.80    4.90
   5 -10  -2   27.00    5.60
  -5  10   2   27.30    4.60
   4 -10  -2  216.78   10.30
  -4 -10   2  212.38    6.30
  -4 -10   2  215.58    7.50
   4 -10  -2  205.88    9.50
   3 -10  -2   12.10    3.70
  -3 -10   2   19.10    2.20
  -3 -10   2   18.80    2.20
  -3  10   2   21.00    3.80
  -2 -10   2  365.46    8.70
   2 -10  -2  356.46   12.00
   2 -10  -2  357.86   11.40
  -2 -10   2  356.36    8.70
  -2  10   2  367.96   10.80
   1 -10  -2   59.69    5.20
   1 -10  -2   52.09    4.50
  -1 -10   2   57.49    3.40
  -1 -10   2   58.19    3.50
  -1  10   2   63.59    4.10
   0 -10   2  254.07    7.60
   0 -10   2  259.37    7.90
   0 -10  -2  247.68    8.80
   0 -10  -2  251.67    8.60
   0  10   2  252.57    7.40
  -1 -10  -2  232.68    8.10
  -1 -10  -2  240.08    8.40
   1 -10   2  244.78    8.00
   1 -10   2  242.88    8.30
  -1  10  -2  236.78    6.50
   1  10   2  250.77    6.60
   2 -10   2  627.14   16.00
   2 -10   2  635.54   16.50
  -2 -10  -2  649.74   15.80
  -2 -10  -2  638.14   15.60
  -2  10  -2  634.84   14.90
  -3 -10  -2  382.76   11.00
  -3 -10  -2  363.06   10.70
   3 -10   2  341.07   11.30
   3 -10   2  370.16   12.10
  -3  10  -2  355.26   10.70
   4 -10   2    3.40    3.20
  -4 -10  -2    0.40    2.40
  -4 -10  -2    2.10    2.70
   4 -10   2    0.40    2.40
  -4  10  -2    1.10    2.40
   5 -10   2   22.60    4.30
  -5 -10  -2   35.20    4.60
   5 -10   2   32.90    4.80
  -5 -10  -2   45.60    4.70
   6 -10   2    7.20    3.60
  -6 -10  -2    8.40    3.60
   6 -10   2    7.60    3.60
  -6 -10  -2   10.90    3.20
  -6  10  -2    9.00    3.40
   7 -10   2   29.20    6.20
  -7 -10  -2   15.50    4.20
  -7 -10  -2   25.00    4.60
  -7  10  -2   24.30    5.20
  -8 -10  -2    0.10    3.70
   8 -10   2    7.30    9.10
  -8 -10  -2    1.50    3.80
  -8  10  -2    1.70    3.60
  -7 -11   2   -0.50    2.70
   7 -11  -2    6.30    4.30
  -7 -11   2    4.60    2.40
  -7  11   2   -0.90    2.60
  -6 -11   2   22.30    3.20
  -6 -11   2   21.80    3.00
   6 -11  -2   15.10    4.30
  -5 -11   2    7.80    2.30
   5 -11  -2    9.20    4.50
  -5 -11   2    8.90    2.20
   5 -11  -2    4.40    3.20
  -5  11   2    7.50    3.10
   4 -11  -2   75.49    7.30
  -4 -11   2   69.39    3.70
  -4 -11   2   69.79    3.60
  -4  11   2   71.19    5.90
  -3 -11   2  129.99    5.40
   3 -11  -2  128.79    8.10
   3 -11  -2  117.19    7.20
  -3 -11   2  125.49    4.50
  -3  11   2  117.39    6.50
   2 -11  -2   73.09    5.60
   2 -11  -2   59.49    6.10
  -2 -11   2   63.29    3.50
  -2 -11   2   63.89    3.60
  -2  11   2   69.89    4.80
   1 -11  -2  226.88    9.00
  -1 -11   2  214.98    6.70
  -1 -11   2  218.18    6.90
   1 -11  -2  218.88    8.60
  -1  11   2  215.88    7.30
   0 -11   2   47.60    3.90
   0 -11  -2   47.80    5.00
   0 -11   2   54.89    4.10
   0 -11  -2   47.70    5.40
   0  11   2   49.90    3.30
  -1 -11  -2   -1.20    2.30
  -1 -11  -2   -2.40    2.50
   1 -11   2    0.50    2.40
   1 -11   2    2.60    2.30
   1  11   2    0.70    1.20
   2 -11   2   56.29    5.00
  -2 -11  -2   50.29    5.00
  -2 -11  -2   44.70    4.60
   2 -11   2   59.79    5.30
  -2  11  -2   55.19    3.70
   3 -11   2   28.90    4.40
  -3 -11  -2   28.90    3.90
   3 -11   2   23.40    4.00
  -3 -11  -2   24.60    3.90
  -3  11  -2   27.20    3.60
   4 -11   2   53.49    5.40
  -4 -11  -2   46.00    5.20
  -4 -11  -2   45.30    4.60
   4 -11   2   56.39    6.50
  -4  11  -2   54.99    7.70
   5 -11   2    4.80    3.70
  -5 -11  -2    3.50    2.90
  -5 -11  -2    3.40    2.90
   5 -11   2    5.10    2.90
  -5  11  -2    4.20    2.60
  -6 -11  -2   18.30    3.70
  -6 -11  -2    6.50    3.60
   6 -11   2    7.10    4.30
  -7 -11  -2   57.39    6.70
   7 -11   2   55.69    7.30
  -7 -11  -2   64.89    6.10
  -7  11  -2   55.89    8.90
  -7 -12   2    1.60    2.70
  -7 -12   2    2.40    2.40
   7 -12  -2    4.90    4.90
  -6 -12   2    4.00    2.00
   6 -12  -2    4.20    7.10
  -6 -12   2    7.90    2.50
  -6  12   2    5.70    3.60
  -5 -12   2    6.00    2.10
  -5 -12   2    5.30    2.10
   5 -12  -2    9.40    4.90
   4 -12  -2    6.50    3.90
  -4 -12   2    0.90    1.70
  -4 -12   2   -0.60    1.60
   4 -12  -2   -0.20    3.60
  -4  12   2    0.20    2.40
   3 -12  -2    1.00    3.00
   3 -12  -2   -3.00    2.60
  -3 -12   2    1.60    1.70
  -3 -12   2    0.20    1.50
  -3  12   2   -2.10    2.10
   2 -12  -2   17.70    3.70
   2 -12  -2    6.30    3.50
  -2 -12   2   15.00    3.20
  -2 -12   2   11.40    2.30
  -2  12   2   15.00    3.00
   1 -12  -2   10.00    3.20
  -1 -12   2   14.30    2.70
   1 -12  -2    7.90    3.60
  -1 -12   2   14.50    2.50
  -1  12   2   13.60    2.70
   0 -12  -2   15.00    3.80
   0 -12  -2   14.70    3.40
   0 -12   2   11.00    2.70
   0  12   2   16.70    2.40
  -1 -12  -2  218.58    8.80
   1 -12   2  210.28    8.10
   1 -12   2  222.28    8.60
  -1 -12  -2  217.78    8.50
   2 -12   2   18.30    3.80
   2 -12   2   17.30    3.70
  -2 -12  -2   14.30    3.60
  -2 -12  -2   16.20    3.60
  -2  12  -2   16.70    2.50
   3 -12   2    8.50    3.40
  -3 -12  -2    8.80    3.30
  -3 -12  -2   10.70    3.00
   3 -12   2    6.50    3.40
  -3  12  -2   12.60    2.80
   4 -12   2   26.40    4.90
  -4 -12  -2   26.70    4.00
   4 -12   2   22.40    4.90
  -4 -12  -2   22.50    3.90
  -4  12  -2   26.80    4.00
   5 -12   2    0.90    4.10
  -5 -12  -2    4.20    2.80
  -5 -12  -2   -1.50    2.70
   5 -12   2   -1.80    3.30
  -6 -12  -2   15.10    3.50
   6 -12   2   11.30    4.60
  -6 -12  -2    5.40    3.50
  -6 -13   2    8.30    2.40
   6 -13  -2    6.50    4.40
  -6 -13   2    6.00    2.00
  -5 -13   2    3.40    2.00
  -5 -13   2    6.70    2.00
   5 -13  -2    0.30    4.30
  -4 -13   2    6.50    1.90
   4 -13  -2    0.10    3.80
   4 -13  -2   10.00    4.20
  -4 -13   2    5.90    1.80
  -4  13   2    1.90    2.70
   3 -13  -2    7.60    3.20
   3 -13  -2   -2.80    5.50
  -3 -13   2    9.50    2.20
  -3 -13   2    8.20    2.10
  -3  13   2    6.30    2.70
  -2 -13   2   17.00    2.60
   2 -13  -2   10.30    4.00
  -2 -13   2   15.40    2.50
   2 -13  -2    8.30    3.10
  -2  13   2   12.10    2.80
   1 -13  -2   25.20    5.00
  -1 -13   2   31.90    3.70
  -1 -13   2   33.30    3.80
   1 -13  -2   33.20    5.10
  -1  13   2   30.90    3.50
   0 -13  -2   38.30    4.60
   0 -13   2   40.10    4.30
   0 -13   2   39.80    4.40
   0 -13  -2   42.90    5.40
  -1 -13  -2    2.50    3.10
   1 -13   2    4.10    2.90
  -1 -13  -2    3.60    2.90
  -2 -13  -2   40.50    4.80
  -2 -13  -2   41.00    8.40
   2 -13   2   40.20    5.00
   3 -13   2   -1.50    2.50
  -3 -13  -2    0.80    2.90
  -3 -13  -2   -2.40    2.50
   3 -13   2   -3.60    3.00
  -3  13  -2    1.20    2.10
   4 -13   2   18.60    5.00
  -4 -13  -2    9.90    3.50
   4 -13   2   18.50    4.30
  -4 -13  -2   18.50    3.60
  -4  13  -2   19.80    3.80
  -5 -13  -2    4.00    3.20
  -5 -13  -2    7.30    3.70
   5 -13   2    7.20    3.70
  -6 -13  -2   -3.70    3.30
   6 -13   2   -4.80    3.80
  -6 -13  -2    6.60    3.20
   5 -14  -2    4.40    4.80
  -4 -14   2   -0.60    1.60
   4 -14  -2    3.20    4.00
  -4 -14   2    1.20    1.70
  -3 -14   2    1.60    1.90
  -3 -14   2    0.70    2.00
   3 -14  -2    3.70    3.80
   3 -14  -2   -0.80    3.00
  -2 -14   2    4.40    2.40
  -2 -14   2    6.50    2.30
   2 -14  -2    3.20    3.00
   2 -14  -2    1.40    3.90
  -2  14   2    1.30    2.20
  -1 -14   2   39.00    4.20
   1 -14  -2   49.60    5.40
   1 -14  -2   44.00    5.90
  -1 -14   2   39.10    4.20
   0 -14   2   23.90    3.90
   0 -14  -2   20.70    3.90
   0 -14   2   18.30    3.40
   0 -14  -2   17.90    4.30
   1 -14   2   29.70    4.60
  -1 -14  -2   39.50    4.90
   1 -14   2   40.00    4.80
  -1 -14  -2   34.30    5.00
  -2 -14  -2    9.90    3.60
  -2 -14  -2   15.20    3.80
   2 -14   2   14.30    3.80
   2 -14   2   14.70    3.90
   3 -14   2   12.80    4.10
  -3 -14  -2   12.40    3.40
  -3 -14  -2   11.90    3.50
   3 -14   2    7.80    3.60
  -4 -14  -2    5.60    3.00
  -4 -14  -2   -2.30    2.90
   4 -14   2   -1.70    3.90
  -5 -14  -2   10.70    3.20
   5 -14   2   -1.90    3.70
  -5 -14  -2    0.30    3.20
   3 -15  -2   20.40    5.30
  -3 -15   2   21.40    2.80
  -3 -15   2   18.00    2.70
  -2 -15   2    7.70    2.50
   2 -15  -2    0.10    3.60
  -2 -15   2    8.90    2.80
   1 -15  -2    8.20    4.20
  -1 -15   2    5.60    2.70
   1 -15  -2    9.90    3.50
  -1 -15   2    5.30    2.90
   0 -15  -2   93.59    6.50
   0 -15   2   93.29    6.90
   0 -15   2   85.99    6.10
   0 -15  -2   89.39    7.40
  -1 -15  -2   -0.10    3.40
   1 -15   2    1.90    3.10
  -1 -15  -2    7.60    3.50
   1 -15   2    4.10    3.10
  -2 -15  -2   -0.20    2.70
   2 -15   2   -1.60    3.10
  -2 -15  -2   -0.40    3.20
   2 -15   2   -0.70    3.10
  -3 -15  -2    4.10    2.80
  -3 -15  -2    0.70    3.10
   3 -15   2    2.70    3.70
   1 -16  -2   12.70    4.50
  -1 -16   2   10.80    2.80
  -1 -16   2   11.10    3.30
   0 -16  -2    1.00    3.80
   0 -16   2    1.80    3.00
   0 -16  -2   10.90    4.20
   0 -16   2    8.70    3.30
   1 -16   2    2.40    3.30
  -1 -16  -2    2.50    3.70
 -10   0   3    4.80    4.80
   9   0  -3  288.47   11.90
  -9   0   3  325.27   13.20
  -9   0   3  330.47   13.30
   8   0  -3    1.00    2.50
  -8   0   3    0.70    3.10
  -8   0   3    2.10    3.50
  -7   0   3  235.18    9.70
  -7   0   3  231.38    9.70
  -6   0   3    0.20    2.40
  -6   0   3   -1.10    2.50
  -5   0   3  455.75   12.50
   5   0  -3  459.35   12.00
  -5   0   3  481.35   12.60
   4   0  -3    8.20    1.90
  -4   0   3   -0.80    1.80
  -4   0   3   -2.10    1.60
  -3   0   3  758.62   16.30
  -3   0   3  774.02   16.60
  -2   0   3   -0.20    0.90
  -2   0   3    0.60    1.20
   2   0  -3    1.00    1.00
  -1   0   3 2455.05   45.10
  -1   0   3 2375.86   45.20
   0   0   3    0.60    0.90
   0   0  -3    3.00    1.10
   0   0  -3   -0.70    1.00
   0   0   3    1.00    0.90
   1   0   3    8.70    1.70
   1   0   3    6.60    1.30
  -1   0  -3    1.90    1.00
  -1   0  -3    5.00    1.30
   2   0   3    0.80    1.70
  -2   0  -3   -1.10    1.50
   2   0   3   -0.50    1.60
  -2   0  -3   -2.10    1.60
  -3   0  -3  691.63   15.50
   3   0   3  676.83   15.20
   3   0   3  677.53   15.50
  -4   0  -3    1.40    1.90
   4   0   3    1.90    2.10
   4   0   3   -0.40    1.60
  -4   0  -3   -0.60    2.00
   5   0   3   -0.30    2.00
  -5   0  -3    0.30    2.00
   5   0   3   -3.20    3.50
  -5   0  -3    1.40    2.00
  -6   0  -3   -1.50    2.10
  -6   0  -3   -1.40    2.60
   6   0   3    3.00    2.90
  -7   0  -3   60.99    6.50
  -7   0  -3   60.69    6.40
   7   0   3   63.29    6.10
  -8   0  -3   -0.20    2.70
  -8   0  -3   -2.90    3.20
   8   0   3   -5.30    3.20
   9   0   3    8.50    4.50
  -9   0  -3    1.80    3.50
  -9   0  -3   -2.00    3.70
 -10   0  -3    0.00    3.90
 -10  -1   3    1.20    4.30
 -10   1   3    4.60    4.20
   9  -1  -3   78.39    6.40
  -9  -1   3   89.79    7.80
  -9  -1   3  109.09    8.30
  -9   1   3   93.09    8.80
  -9   1   3   97.19    8.60
   9   1  -3  108.79   11.10
  -8  -1   3  155.68    8.70
   8  -1  -3  166.38    8.80
  -8  -1   3  153.48    8.40
  -8   1   3  167.58    9.10
   8   1  -3  140.79    7.50
  -8   1   3  168.58    9.20
  -7  -1   3   30.90    4.90
  -7  -1   3   16.10    3.80
   7  -1  -3   21.50    3.90
  -7   1   3   22.40    4.20
  -7   1   3   16.90    3.70
   7   1  -3   19.10    3.70
  -6  -1   3   37.80    4.40
   6  -1  -3   38.60    4.30
  -6  -1   3   35.40    4.00
  -6   1   3   30.70    4.10
   6   1  -3   39.30    4.00
   5  -1  -3  291.77    9.10
   5  -1  -3  293.67    9.30
  -5  -1   3  302.37    9.10
  -5  -1   3  300.67    9.10
   5   1  -3  287.07    8.70
  -5   1   3  287.27    9.50
   5   1  -3  284.27    8.40
  -5   1   3  296.17    9.40
   4  -1  -3  651.43   15.40
   4  -1  -3  654.83   15.30
  -4  -1   3  658.93   15.10
  -4  -1   3  670.43   15.00
   4   1  -3  678.43   14.70
   4   1  -3  670.63   14.80
  -4   1   3  655.53   15.70
  -4   1   3  653.03   15.40
   3  -1  -3 1084.69   22.60
   3  -1  -3 1080.39   22.70
  -3  -1   3 1261.17   22.30
  -3  -1   3 1071.39   22.20
   3   1  -3 1047.00   21.70
  -3   1   3 1097.29   22.90
   3   1  -3 1083.29   22.00
  -3   1   3 1074.09   22.60
   2  -1  -3 2313.27   43.60
  -2  -1   3 2295.27   42.90
   2  -1  -3 2229.98   43.40
  -2   1   3 2242.18   43.50
   2   1  -3 2278.77   42.70
   2   1  -3 2315.27   42.80
  -2   1   3 2349.86   43.70
   1  -1  -3 2107.49   38.90
  -1  -1   3 2085.59   38.20
   1  -1  -3 2023.10   38.80
  -1  -1   3 2051.69   38.20
   1   1  -3 2006.00   38.10
  -1   1   3 2008.80   38.80
  -1   1   3 2065.49   38.90
   1   1  -3 2072.19   38.10
   1  -1   3 3339.77   62.39
   1  -1   3 3454.65   62.09
  -1  -1  -3 3349.06   62.29
  -1   1  -3 3150.58   62.89
  -1   1  -3 3405.86   62.09
  -2  -1  -3 6081.59  111.19
   2  -1   3 6020.30  110.99
   2   1   3 5962.00  111.09
  -2   1  -3 6016.70  111.09
  -3  -1  -3  100.99    4.50
  -3  -1  -3   94.29    4.40
   3  -1   3   99.69    4.60
   3   1   3   87.89    4.30
  -3   1  -3   96.69    4.40
   3   1   3   98.59    4.20
  -4  -1  -3 2956.10   57.59
  -4  -1  -3 2962.70   57.69
   4  -1   3 3016.10   57.59
   4  -1   3 2902.01   57.79
  -4   1  -3 3000.70   57.89
   4   1   3 2939.41   57.69
  -4   1  -3 2984.70   57.79
   4   1   3 2996.60   57.39
  -5  -1  -3   62.99    4.80
   5  -1   3   74.19    5.60
   5  -1   3   65.79    5.00
  -5  -1  -3   71.49    6.50
   5   1   3   59.89    4.20
  -5   1  -3   70.19    4.80
  -5   1  -3   71.29    5.00
   5   1   3   67.09    4.80
   6  -1   3  212.58    9.10
  -6  -1  -3  220.28    8.90
   6   1   3  209.98    8.70
  -6   1  -3  206.68    8.90
  -6   1  -3  227.58    9.10
   7  -1   3    5.80    3.60
  -7  -1  -3   10.40    3.40
  -7  -1  -3    4.00    3.90
  -7   1  -3    5.10    3.60
  -7   1  -3    1.50    3.30
   7   1   3    7.50    3.10
   8  -1   3    4.40    3.80
  -8  -1  -3    3.90    4.10
  -8  -1  -3   10.00    3.80
  -8   1  -3    7.60    4.30
  -8   1  -3    0.20    3.10
   8   1   3    5.80    2.90
   9  -1   3    5.70    3.70
  -9  -1  -3    3.20    4.60
  -9  -1  -3    0.10    4.40
  -9   1  -3    2.00    4.30
   9   1   3    6.00    3.50
 -10  -1  -3    0.80    4.40
  10  -1   3    3.60    4.30
 -10   1  -3   11.70    5.80
  10  -2  -3   19.60    6.40
 -10  -2   3   25.70    5.70
 -10   2   3   16.50    4.80
  -9  -2   3    3.00    4.60
  -9  -2   3    7.40    3.60
   9  -2  -3   -1.30    3.30
  -9   2   3    5.20    4.40
  -9   2   3    4.10    3.90
   9   2  -3    6.10    2.90
  -8  -2   3   99.09    7.00
  -8  -2   3  105.79    7.60
   8  -2  -3   96.29    7.60
  -8   2   3   92.69    7.70
   8   2  -3   87.49    6.10
  -8   2   3   99.19    7.90
  -7  -2   3  232.88    9.30
  -7  -2   3  233.08    9.30
   7  -2  -3  223.68    9.70
   7   2  -3  235.58    8.60
  -7   2   3  239.68   10.20
  -7   2   3  256.77   10.50
  -6  -2   3   48.70    4.50
   6  -2  -3   49.30    4.90
  -6  -2   3   47.00    4.40
   6   2  -3   68.89    7.30
  -6   2   3   51.29    5.30
  -6   2   3   51.09    5.20
  -5  -2   3   19.90    2.80
  -5  -2   3   17.20    2.80
   5  -2  -3    8.90    2.40
   5  -2  -3   14.20    3.00
  -5   2   3   15.30    3.10
   5   2  -3   13.90    2.40
  -5   2   3    9.70    2.40
   4  -2  -3   31.80    3.20
  -4  -2   3   25.20    2.70
  -4  -2   3   24.10    2.70
   4  -2  -3   20.60    2.60
  -4   2   3   24.00    3.30
  -4   2   3   27.70    3.30
   4   2  -3   23.80    2.50
  -3  -2   3    3.90    1.30
   3  -2  -3    3.70    1.80
  -3  -2   3    0.90    1.20
   3  -2  -3    4.70    2.00
  -3   2   3    4.20    2.00
  -3   2   3    3.50    1.90
   3   2  -3    2.60    1.10
   3   2  -3    3.40    1.10
  -2  -2   3  946.01   18.60
  -2  -2   3  974.10   18.80
   2  -2  -3  949.71   20.10
  -2   2   3  955.50   20.00
   2   2  -3  944.01   18.30
   2   2  -3  985.90   18.30
  -2   2   3  997.40   20.20
   1  -2  -3 2063.19   40.70
   1  -2  -3 2169.88   40.90
  -1  -2   3 2136.99   39.50
  -1  -2   3 2136.19   39.50
  -1   2   3 2128.69   40.70
   1   2  -3 2174.18   39.20
   1   2  -3 2181.18   39.20
  -1   2   3 2148.98   40.80
   0  -2   3  210.08    5.00
   0  -2   3  214.18    5.10
   0  -2  -3  199.28    6.30
   0   2   3  220.78    5.70
   0   2   3  211.28    5.70
   0   2  -3  211.38    4.90
   0   2  -3  206.98    4.90
   2  -2   3  232.88    6.70
   2  -2   3  234.28    6.60
  -2  -2  -3  233.68    6.70
  -2  -2  -3  233.08    6.70
   2   2   3  220.48    6.40
   2   2   3  243.88    6.70
  -2   2  -3  229.98    6.60
  -2   2  -3  239.98    6.70
   3  -2   3 9230.78  169.28
  -3  -2  -3 8972.30  169.08
   3   2   3 9393.96  169.18
   4  -2   3 1176.18   25.60
  -4  -2  -3 1158.78   25.20
   4  -2   3 1151.28   25.20
  -4  -2  -3 1184.28   25.20
   4   2   3 1187.48   25.20
   4   2   3 1206.68   26.30
  -4   2  -3 1168.88   25.50
  -5  -2  -3  642.04   16.30
   5  -2   3  639.14   16.70
  -5  -2  -3  623.04   16.20
   5  -2   3  640.84   16.20
   5   2   3  684.13   18.00
   5   2   3  651.23   16.20
  -5   2  -3  628.74   16.50
  -5   2  -3  637.74   16.60
  -6  -2  -3  426.66   13.00
  -6  -2  -3  414.46   12.80
   6  -2   3  427.96   13.30
   6  -2   3  410.06   12.70
  -6   2  -3  404.16   13.00
   6   2   3  405.46   12.50
  -6   2  -3  418.26   13.20
  -7  -2  -3   78.29    6.80
  -7  -2  -3   79.99    6.50
   7  -2   3   76.79    6.90
  -7   2  -3   67.29    6.40
   7   2   3   53.69    5.20
  -7   2  -3   79.79    8.30
  -8  -2  -3  168.78    9.50
  -8  -2  -3  163.38    8.90
   8  -2   3  157.68    9.40
  -8   2  -3  154.68    9.60
  -8   2  -3  164.88    9.30
   9  -2   3   11.00    4.60
  -9  -2  -3   -2.00    4.00
  -9   2  -3   -1.50    3.60
  10  -2   3   17.60    4.90
 -10  -2  -3    5.80    4.70
 -10   2  -3   17.10    5.60
  10  -3  -3    1.10    3.10
 -10  -3   3    4.00    4.20
 -10   3   3    6.40    4.70
  -9  -3   3    5.90    4.20
  -9  -3   3    9.70    3.40
   9  -3  -3    8.20    3.80
  -9   3   3   10.80    4.90
  -9   3   3    2.00    4.60
   9   3  -3   12.90    3.20
  -8  -3   3  311.87   11.80
   8  -3  -3  310.67   12.50
  -8  -3   3  327.47   12.00
  -8   3   3  319.27   13.40
  -8   3   3  337.87   13.10
   8   3  -3  319.57   10.50
   7  -3  -3   -0.70    3.00
  -7  -3   3   -2.60    2.70
  -7  -3   3    2.10    2.70
  -7   3   3    0.10    2.90
  -7   3   3   -1.10    3.00
   7   3  -3    2.50    2.20
  -6  -3   3  278.97    9.20
  -6  -3   3  284.27    9.30
   6  -3  -3  275.67   10.30
   6   3  -3  283.87    8.40
  -6   3   3  275.87   10.50
  -6   3   3  284.87   10.40
  -5  -3   3   14.30    2.60
   5  -3  -3   14.10    3.30
   5  -3  -3   13.60    2.90
  -5  -3   3   19.80    4.80
   5   3  -3   17.50    2.40
  -5   3   3   10.90    3.10
   4  -3  -3  760.22   17.90
  -4  -3   3  760.52   16.20
   4  -3  -3  737.53   17.60
  -4  -3   3  753.62   16.30
   4   3  -3  762.32   15.50
   4   3  -3  772.42   15.40
  -4   3   3  731.73   17.80
   3  -3  -3 3351.56   63.39
   3  -3  -3 3288.77   63.09
  -3  -3   3 3287.97   61.19
  -3  -3   3 3274.57   62.09
   3   3  -3 3300.47   60.39
  -3   3   3 3312.77   63.09
  -3   3   3 3254.57   63.19
   3   3  -3 3350.56   60.39
   2  -3  -3  328.67    8.80
  -2  -3   3  336.37    7.00
  -2  -3   3  326.57    6.90
  -2   3   3  329.87    8.80
  -1  -3   3  133.89    3.10
  -1  -3   3  125.39    3.30
  -1   3   3  123.49    4.60
   1  -3   3  139.89    4.50
  -1  -3  -3  142.59    4.80
   1  -3   3  142.19    4.40
  -1  -3  -3  147.69    4.90
   1   3   3  147.09    5.80
  -1   3  -3  147.99    4.40
   1   3   3  151.08    4.70
  -1   3  -3  143.59    4.40
  -2  -3  -3    7.20    1.90
   2  -3   3    8.40    1.90
  -2  -3  -3    6.40    1.70
  -2   3  -3    6.40    1.60
  -2   3  -3    5.60    1.60
   2   3   3   12.90    1.90
  -3  -3  -3  638.54   14.80
   3  -3   3  655.83   16.20
  -3  -3  -3  646.84   14.90
  -3   3  -3  631.94   15.00
  -3   3  -3  646.34   15.20
   3   3   3  647.84   14.50
  -4  -3  -3    4.80    2.20
   4  -3   3    4.00    2.20
  -4  -3  -3    5.10    2.30
   4  -3   3    5.90    2.30
   4   3   3    9.20    2.20
  -4   3  -3   10.90    3.90
  -4   3  -3    4.50    1.80
   5  -3   3   63.69    4.90
  -5  -3  -3   70.19    4.90
  -5  -3  -3   59.79    4.80
   5  -3   3   68.29    5.30
  -5   3  -3   62.89    4.90
  -5   3  -3   56.19    4.90
   6  -3   3   91.09    5.90
  -6  -3  -3   91.99    6.20
  -6  -3  -3   98.79    6.60
   6  -3   3  102.69    6.80
   6   3   3   97.49    6.10
  -6   3  -3  100.09    6.60
  -6   3  -3  101.99    6.70
  -7  -3  -3   49.20    5.70
   7  -3   3   56.79    6.50
  -7  -3  -3   54.99    6.20
   7   3   3   51.69    5.60
  -7   3  -3   53.09    5.80
  -7   3  -3   59.19    6.30
   8  -3   3   10.50    4.50
  -8  -3  -3    5.50    4.20
  -8  -3  -3    5.60    3.90
  -8   3  -3    7.60    4.20
   8   3   3    8.50    3.60
  -9  -3  -3   12.60    5.20
   9  -3   3   25.90    5.90
   9   3   3    7.40    3.70
  -9   3  -3   11.80    5.10
  10  -3   3   -0.50    4.50
 -10  -3  -3    2.50    4.10
 -10   3  -3    2.00    4.30
 -10  -4   3    2.40    3.70
  10  -4  -3   -1.20    3.90
 -10   4   3    7.10    5.20
  -9  -4   3    3.90    2.90
   9  -4  -3    2.90    3.60
  -9  -4   3    2.10    3.70
  -9   4   3    4.50    4.20
  -8  -4   3    4.30    3.00
   8  -4  -3    3.60    3.50
  -8  -4   3    1.70    3.40
  -8   4   3    0.70    3.30
  -8   4   3    0.20    3.70
   8   4  -3    6.30    2.70
   7  -4  -3   28.10    5.20
  -7  -4   3   25.70    4.00
  -7  -4   3   30.60    4.20
  -7   4   3   33.40    5.90
  -7   4   3   22.70    5.00
   7   4  -3   27.70    3.30
  -6  -4   3   77.29    5.20
   6  -4  -3   68.99    6.20
  -6  -4   3   70.69    5.60
  -6   4   3   75.79    6.40
  -6   4   3   78.59    6.50
   6   4  -3   74.89    4.00
  -5  -4   3   29.00    3.20
   5  -4  -3   31.70    4.10
  -5  -4   3   27.30    3.20
   5  -4  -3   27.10    3.90
   5   4  -3   27.10    2.30
  -5   4   3   26.00    3.70
  -5   4   3   43.80    4.90
  -4  -4   3 1743.93   33.60
  -4  -4   3 1720.33   33.60
   4  -4  -3 1721.23   35.80
   4  -4  -3 1735.53   36.20
  -4   4   3 1716.93   36.00
  -4   4   3 1734.73   35.90
  -3  -4   3  784.22   15.70
   3  -4  -3  807.32   18.40
   3  -4  -3  757.02   17.90
  -3  -4   3  787.72   15.70
  -3   4   3  809.62   18.30
  -3   4   3  799.02   18.00
   2  -4  -3    0.30    1.50
   2  -4  -3   -0.10    1.70
  -2   4   3    1.60    1.50
  -2   4   3    4.00    1.80
  -1  -4   3 1220.78   22.50
   1  -4  -3 1227.18   24.90
   1  -4  -3 1195.18   24.60
  -1   4   3 1196.08   24.70
  -1   4   3 1237.68   24.60
   0  -4  -3 3662.33   68.39
   0  -4   3 3740.43   67.09
   0  -4  -3 3675.43   68.39
   0   4  -3 3675.83   66.69
   0   4   3 3722.83   68.29
   0   4  -3 3716.13   66.59
   0   4   3 3327.57   68.89
   1  -4   3  220.78    5.80
  -1  -4  -3  205.58    6.20
  -1  -4  -3  206.88    6.30
   1  -4   3  211.78    5.90
  -1   4  -3  213.18    5.80
  -1   4  -3  219.48    5.70
   1   4   3  215.68    6.10
   2  -4   3   33.50    2.70
  -2  -4  -3   33.00    2.90
  -2  -4  -3   33.60    2.80
   2  -4   3   34.10    2.90
  -2   4  -3   32.70    2.70
   2   4   3   31.80    2.60
   2   4   3   31.40    2.50
   3  -4   3 2670.33   52.19
   3  -4   3 2611.14   51.69
  -3  -4  -3 2642.64   51.49
  -3  -4  -3 2579.84   51.39
  -3   4  -3 2653.73   51.89
  -3   4  -3 2728.43   51.89
   3   4   3 2643.74   51.19
   3   4   3 2764.72   54.49
  -4  -4  -3   80.49    4.60
   4  -4   3   80.09    5.20
   4  -4   3   77.49    4.80
  -4  -4  -3   79.89    4.70
   4   4   3   73.99    4.00
  -4   4  -3   77.59    5.00
   4   4   3   77.09    4.40
  -4   4  -3   79.29    4.90
   5  -4   3  492.75   14.10
  -5  -4  -3  482.75   13.20
   5  -4   3  460.85   13.40
  -5  -4  -3  467.45   13.20
   5   4   3  482.35   12.80
  -5   4  -3  453.45   13.60
  -5   4  -3  489.55   13.80
  -6  -4  -3  259.47    9.70
  -6  -4  -3  238.38    9.60
   6  -4   3  231.48    9.40
   6  -4   3  256.87   10.40
  -6   4  -3  228.08    9.70
  -6   4  -3  238.28   10.00
   6   4   3  245.08    9.00
   7  -4   3    0.80    3.20
  -7  -4  -3    3.40    3.40
  -7  -4  -3   -2.20    2.70
  -7   4  -3    1.00    3.30
   7   4   3   -1.60    2.50
   8  -4   3   78.49    7.70
  -8  -4  -3   71.59    7.20
  -8  -4  -3   68.19    6.60
  -8   4  -3   79.89    7.90
   8   4   3   84.79    9.70
   9  -4   3   -0.20    4.00
  -9  -4  -3    5.50    4.30
  -9   4  -3   -1.80    4.00
  -9  -5   3   -0.70    3.60
  -9  -5   3    5.50    3.20
   9  -5  -3    0.20    3.20
  -9   5   3    5.60    4.00
   8  -5  -3   -2.10    3.40
  -8  -5   3    2.20    3.90
  -8  -5   3    4.20    3.00
  -8   5   3    6.40    4.30
   7  -5  -3   79.89    7.10
  -7  -5   3   81.19    6.00
  -7  -5   3   70.69    5.60
  -7   5   3   80.59    7.40
  -7   5   3   75.99    7.20
   7   5  -3   82.39    4.80
  -6  -5   3   66.79    4.90
  -6  -5   3   76.19    5.00
   6  -5  -3   76.29    6.70
   6  -5  -3   74.09    6.50
  -6   5   3   63.59    6.30
  -6   5   3   71.29    6.70
   6   5  -3   66.49    3.00
  -5  -5   3  865.41   19.10
  -5  -5   3  894.71   19.30
   5  -5  -3  869.11   21.50
   5  -5  -3  906.61   22.00
  -5   5   3  864.41   21.90
  -5   5   3  933.91   21.90
  -4  -5   3  103.39    3.90
   4  -5  -3  101.59    6.00
   4  -5  -3  102.19    5.70
  -4  -5   3  100.39    3.90
  -4   5   3  108.49    5.80
  -4   5   3   96.49    5.70
   3  -5  -3 9182.08  168.08
  -3   5   3 8937.21  167.38
   2  -5  -3  231.48    7.30
   2  -5  -3  227.68    7.50
  -2   5   3  227.88    7.20
  -2   5   3  235.98    7.50
  -1  -5   3 1707.13   30.90
   1  -5  -3 1693.93   33.60
  -1  -5   3 1635.14   30.90
   1  -5  -3 1638.54   33.30
  -1   5   3 1698.93   33.30
  -1   5   3 1691.63   33.40
   0  -5  -3  709.43   16.10
   0  -5   3  738.83   15.40
   0  -5   3  746.03   15.00
   0  -5  -3  744.03   16.40
   0   5  -3  775.02   14.20
   0   5  -3  758.22   14.20
   0   5   3  735.73   16.10
  -1  -5  -3   39.60    3.00
  -1  -5  -3   45.20    3.30
   1  -5   3   49.80    2.80
   1  -5   3   46.70    2.70
  -1   5  -3   46.00    2.60
   1   5   3   46.20    2.90
  -1   5  -3   46.90    2.50
   1   5   3   47.90    2.90
  -2  -5  -3 2228.28   43.30
   2  -5   3 2191.88   43.20
  -2  -5  -3 2187.28   43.20
   2  -5   3 2187.88   43.50
   2   5   3 2219.48   42.70
  -2   5  -3 2224.98   43.20
  -2   5  -3 2269.77   43.10
   2   5   3 2261.77   42.80
   3  -5   3  442.16   11.80
  -3  -5  -3  443.96   11.60
  -3  -5  -3  459.85   11.70
   3  -5   3  462.65   12.30
   3   5   3  465.75   11.20
  -3   5  -3  470.55   12.30
  -3   5  -3  461.45   11.90
   3   5   3  437.76   10.80
   4  -5   3   58.69    4.60
  -4  -5  -3   57.09    5.10
   4  -5   3   50.89    4.70
  -4  -5  -3   54.39    4.10
  -4   5  -3   48.50    4.50
  -4   5  -3   52.29    4.50
   4   5   3   62.59    3.90
   5  -5   3  429.76   13.00
  -5  -5  -3  446.56   12.70
  -5  -5  -3  435.96   12.50
   5  -5   3  451.15   13.70
   5   5   3  442.16   12.30
  -5   5  -3  455.75   13.40
  -6  -5  -3   -3.90    2.50
  -6  -5  -3   -3.00    2.40
   6  -5   3   -1.60    2.80
  -6   5  -3   -1.50    3.20
   6   5   3    0.20    2.30
  -7  -5  -3  223.28   10.20
  -7  -5  -3  240.18   10.00
   7  -5   3  241.78   11.10
  -7   5  -3  243.58   11.10
   7   5   3  234.18    9.10
   8  -5   3    7.50    5.00
  -8  -5  -3    8.20    4.40
  -8  -5  -3   13.40    4.20
  -8   5  -3   17.30    6.10
   8   5   3   14.80    3.60
  -9  -5  -3   18.80    5.80
   9  -5   3   11.40    5.10
  -9   5  -3    6.90    4.40
  -9  -6   3    4.70    3.10
  -9  -6   3    0.80    3.30
   9  -6  -3    1.50    4.00
  -9   6   3   -4.70    3.90
  -8  -6   3    5.00    2.80
   8  -6  -3    7.60    4.50
  -8  -6   3    4.90    3.20
  -8   6   3    0.60    3.90
  -7  -6   3  136.69    7.00
   7  -6  -3  143.09    9.00
  -7  -6   3  138.99    6.90
  -7   6   3  157.68    9.30
  -6  -6   3  312.47    9.60
  -6  -6   3  315.67    9.60
   6  -6  -3  315.87   12.20
   6  -6  -3  330.37   11.90
  -6   6   3  323.67   12.10
  -5  -6   3   38.10    3.40
   5  -6  -3   41.90    5.50
  -5  -6   3   41.10    3.60
  -5   6   3   46.00    5.80
  -5   6   3   26.50    4.20
   4  -6  -3  211.58    8.30
  -4  -6   3  211.68    5.70
  -4  -6   3  207.98    6.30
   4  -6  -3  209.78    8.60
  -4   6   3  202.58    8.30
  -4   6   3  202.28    8.10
  -3  -6   3   57.59    2.10
   3  -6  -3   55.29    5.00
   3  -6  -3   54.29    4.50
  -3  -6   3   56.19    2.20
  -3   6   3   60.89    4.40
   2  -6  -3 1761.42   34.10
   2  -6  -3 1632.14   34.20
  -2   6   3 1608.04   34.00
  -2   6   3 1649.33   33.80
   1  -6  -3  232.18    7.50
   1  -6  -3  226.68    7.20
  -1  -6   3  227.88    5.00
  -1  -6   3  229.08    5.10
  -1   6   3  225.18    7.20
   0  -6   3 2553.34   49.20
   0  -6  -3 2577.34   50.49
   0  -6  -3 2620.94   50.69
   0  -6   3 2673.03   49.10
   0   6   3 2674.03   50.39
   0   6   3 2641.54   50.19
  -1  -6  -3  288.07    8.40
   1  -6   3  313.07    8.20
   1  -6   3  302.37    7.90
  -1  -6  -3  308.97    8.60
  -1   6  -3  313.17    8.40
   1   6   3  307.17    8.00
  -1   6  -3  299.87    8.70
   2  -6   3  116.29    5.10
   2  -6   3  109.09    4.80
  -2  -6  -3  118.59    5.00
  -2  -6  -3  114.39    5.10
  -2   6  -3  105.39    4.60
   2   6   3  110.19    4.30
   2   6   3  118.39    4.40
  -2   6  -3  112.99    4.70
   3  -6   3  446.46   12.20
  -3  -6  -3  452.75   11.90
   3  -6   3  467.55   12.70
  -3  -6  -3  459.15   12.00
   3   6   3  477.25   12.40
  -3   6  -3  470.95   12.40
  -4  -6  -3   37.70    4.10
   4  -6   3   33.40    3.80
  -4  -6  -3   30.10    3.50
   4  -6   3   33.30    4.40
   4   6   3   28.40    3.10
  -4   6  -3   30.10    3.90
   5  -6   3   -3.10    1.70
  -5  -6  -3   -0.10    2.30
  -5  -6  -3   -0.70    2.50
   5  -6   3   -4.40    2.70
   5   6   3    1.00    2.00
  -5   6  -3    0.10    2.50
   6  -6   3   21.50    4.40
  -6  -6  -3   25.60    4.50
   6  -6   3   17.50    3.70
  -6  -6  -3   24.00    4.00
   6   6   3   30.80    3.60
  -6   6  -3   26.70    4.80
  -7  -6  -3   27.20    4.50
   7  -6   3   20.10    5.00
  -7  -6  -3   18.80    4.30
   7   6   3   21.70    3.60
  -7   6  -3   20.40    4.80
  -8  -6  -3   32.50    4.90
   8  -6   3   25.20    5.70
  -8  -6  -3   24.00    4.80
  -8   6  -3   30.10    6.00
   8   6   3   39.30    4.70
   9  -6   3   15.50    5.10
  -9  -6  -3    2.10    4.20
  -9   6  -3    4.50    4.80
   9  -7  -3   -1.30    3.60
  -9  -7   3   -3.00    3.10
  -9  -7   3    6.30    3.40
  -9   7   3    1.90    4.30
  -8  -7   3    9.10    3.10
  -8  -7   3    9.40    3.70
   8  -7  -3    9.40    4.10
  -8   7   3    8.80    4.30
  -7  -7   3   14.00    3.40
  -7  -7   3   12.80    3.20
   7  -7  -3   11.20    5.10
  -7   7   3   11.70    4.60
  -6  -7   3  138.79    6.00
   6  -7  -3  155.98    9.10
   6  -7  -3  147.29    8.50
  -6  -7   3  139.79    6.20
  -6   7   3  148.19    8.60
   5  -7  -3  277.97   11.40
   5  -7  -3  276.17   10.90
  -5  -7   3  284.57    7.90
  -5  -7   3  288.87    7.90
  -5   7   3  253.87   10.60
  -4  -7   3   66.89    3.00
   4  -7  -3   48.80    5.40
  -4  -7   3   68.19    3.00
   4  -7  -3   75.59    5.60
  -4   7   3   60.39    5.40
  -3   7   3   16.30    3.10
   2  -7  -3    5.90    2.30
   2  -7  -3   10.10    2.70
  -2   7   3   10.40    2.40
  -2   7   3   14.70    2.70
  -1  -7   3  214.88    5.20
  -1  -7   3  221.08    5.20
   1  -7  -3  210.18    7.40
   1  -7  -3  214.88    7.30
  -1   7   3  214.58    7.10
  -1   7   3  215.28    6.90
   0  -7   3 2740.43   50.89
   0  -7  -3 2706.83   52.39
   0  -7  -3 2662.43   52.49
   0  -7   3 2638.44   50.89
   0   7   3 2708.43   52.09
   0   7   3 2764.92   51.89
   1  -7   3  364.16    9.20
   1  -7   3  361.46    9.50
  -1  -7  -3  351.96    9.80
  -1  -7  -3  361.36   10.00
   1   7   3  363.76    9.10
   1   7   3  357.16    9.20
  -1   7  -3  358.86    8.60
  -1   7  -3  356.56    8.50
   2  -7   3  136.89    5.60
  -2  -7  -3  140.29    5.70
  -2  -7  -3  138.49    5.80
   2  -7   3  129.09    5.70
  -2   7  -3  141.49    5.40
   2   7   3  139.89    4.90
  -3  -7  -3   25.10    3.10
  -3  -7  -3   16.50    2.90
   3  -7   3   20.70    3.20
   3  -7   3   13.20    3.10
  -3   7  -3   21.90    3.00
   3   7   3   26.60    2.60
  -4  -7  -3   54.89    4.40
   4  -7   3   44.10    4.90
  -4  -7  -3   52.89    4.50
   4  -7   3   50.69    4.60
   4   7   3   55.79    3.50
  -4   7  -3   48.00    4.60
  -5  -7  -3  218.88    8.60
  -5  -7  -3  229.08    9.00
   5  -7   3  240.28   10.00
   5  -7   3  222.18    9.30
   5   7   3  229.78    7.50
  -5   7  -3  238.68    9.50
   6  -7   3    0.30    2.20
   6  -7   3   -1.30    3.80
  -6  -7  -3   -0.60    2.80
  -6  -7  -3   -1.60    2.80
   6   7   3   -0.40    1.90
  -6   7  -3   -2.60    2.90
   7  -7   3   81.69    8.00
  -7  -7  -3   92.59    7.20
  -7  -7  -3   92.29    6.60
  -7   7  -3   88.79    7.40
   8  -7   3    1.50    3.80
  -8  -7  -3   11.10    3.80
  -8  -7  -3    7.30    4.20
   8   7   3   10.40    4.80
  -8   7  -3    0.60    3.70
  -9  -7  -3   25.20    5.60
   9  -7   3   22.90    5.70
  -9   7  -3   19.70    5.20
  -9  -8   3    6.80    3.80
  -9  -8   3    6.50    3.50
   9  -8  -3   -0.20    4.20
  -9   8   3    0.10    3.70
   8  -8  -3   -0.90    3.90
  -8  -8   3   -0.40    2.70
  -8  -8   3    0.20    3.00
  -7  -8   3   54.29    4.60
  -7   8   3   54.89    6.50
   6  -8  -3  114.19    7.90
   6  -8  -3  152.38    9.20
  -6  -8   3  122.69    5.90
  -6  -8   3  123.09    5.50
  -6   8   3  129.09    8.40
  -5  -8   3    4.10    2.10
  -5  -8   3    7.80    2.30
   5  -8  -3    6.60    4.50
   5  -8  -3    2.90    3.40
  -5   8   3    1.70    3.50
   4  -8  -3 1681.53   36.90
  -4  -8   3 1746.33   32.40
  -4  -8   3 1710.93   32.30
  -4   8   3 1645.14   40.00
   3  -8  -3   59.39    5.70
  -3   8   3   55.19    4.80
   2  -8  -3   -0.30    2.00
   2  -8  -3    1.10    2.50
  -1  -8   3   23.40    2.00
  -1  -8   3   23.70    2.10
   1  -8  -3   22.20    3.20
   1  -8  -3   30.20    3.50
  -1   8   3   27.70    3.20
   0  -8   3  823.62   18.80
   0  -8  -3  855.51   19.70
   0  -8   3  863.11   17.80
   0  -8  -3  838.22   19.20
   0   8   3  861.11   18.50
  -1  -8  -3    0.50    2.60
  -1  -8  -3    0.10    1.80
   1  -8   3   -0.90    1.70
  -1   8  -3   -0.80    1.30
   1   8   3   -0.70    1.30
   2  -8   3   74.59    4.40
  -2  -8  -3   75.59    4.90
  -2  -8  -3   71.99    4.50
   2  -8   3   74.39    4.60
  -2   8  -3   68.59    3.90
   2   8   3   74.49    3.50
   3  -8   3  392.56   11.80
   3  -8   3  418.56   12.40
  -3  -8  -3  423.16   11.70
  -3   8  -3  425.86   11.70
   3   8   3  419.56   10.10
   4  -8   3   14.10    3.00
  -4  -8  -3   19.20    3.90
  -4  -8  -3   22.90    3.70
   4  -8   3   24.50    4.30
   4   8   3   24.10    2.60
  -5  -8  -3  345.77   11.30
  -5  -8  -3  353.56   11.30
   5  -8   3  345.77   12.60
   5  -8   3  315.07   11.60
  -5   8  -3  333.07   11.70
   5   8   3  337.67   10.80
  -6  -8  -3   60.89    6.00
   6  -8   3   66.99    7.10
  -6  -8  -3   51.99    5.50
   6  -8   3   64.29    5.80
   6   8   3   58.39    3.80
  -6   8  -3   60.69    6.00
   7  -8   3   12.10    4.00
   7  -8   3   15.00    4.50
  -7  -8  -3   15.50    4.00
  -7  -8  -3   12.70    4.30
  -7   8  -3   13.00    4.20
  -8  -8  -3    9.00    5.00
   8  -8   3   10.10    4.70
  -8  -8  -3    8.00    4.50
  -8   8  -3    8.60    4.10
  -8  -9   3    2.20    2.70
   8  -9  -3    4.30    4.60
  -8  -9   3   -0.30    2.90
  -8   9   3   -1.00    3.50
   7  -9  -3  144.09    9.70
  -7  -9   3  126.09    9.00
  -7  -9   3  136.79    6.70
  -7   9   3  132.29    8.80
  -6  -9   3   65.89    6.60
  -6  -9   3   73.89    4.80
   6  -9  -3   71.49    7.50
   6  -9  -3   66.59    6.80
  -6   9   3   66.59    6.80
   5  -9  -3   46.20    6.00
   5  -9  -3   46.60    6.60
  -5  -9   3   40.90    3.50
  -5  -9   3   39.80    3.40
  -5   9   3   47.00    6.00
  -4  -9   3   23.30    2.50
   4  -9  -3   20.40    4.40
  -4  -9   3   26.70    2.30
  -4   9   3   24.90    4.30
   3  -9  -3    1.00    2.90
   3  -9  -3    4.90    3.50
  -3   9   3   10.30    3.10
   2  -9  -3    0.10    2.80
   2  -9  -3    3.90    2.60
  -2  -9   3    0.50    1.10
  -2  -9   3    1.20    1.10
  -2   9   3   -4.60    1.80
  -1  -9   3  869.71   17.70
   1  -9  -3  857.71   20.20
  -1  -9   3  879.51   17.80
   1  -9  -3  878.91   20.70
  -1   9   3  860.11   19.50
   0  -9   3  136.99    5.20
   0  -9  -3  140.09    6.60
   0  -9   3  140.89    5.10
   0  -9  -3  137.69    6.20
   0   9   3  141.59    5.50
  -1  -9  -3   95.99    5.30
   1  -9   3   95.89    4.70
  -1  -9  -3  102.69    5.50
   1  -9   3   99.09    4.90
  -1   9  -3   88.09    3.60
   1   9   3   93.69    4.20
  -2  -9  -3   20.60    3.40
   2  -9   3   22.30    3.10
   2  -9   3   24.00    3.40
  -2  -9  -3   23.60    5.60
   2   9   3   24.20    2.50
  -2   9  -3   25.40    2.90
  -3  -9  -3    3.10    2.50
   3  -9   3    3.30    2.70
  -3  -9  -3    1.60    2.60
   3  -9   3    4.70    2.50
  -3   9  -3    1.60    2.10
   3   9   3    3.70    1.40
   4  -9   3    2.60    2.60
   4  -9   3    2.60    3.00
  -4  -9  -3    4.60    2.90
  -4  -9  -3    1.30    2.40
  -4   9  -3    1.00    2.30
  -5  -9  -3    7.60    3.20
   5  -9   3    4.00    2.50
   5  -9   3    5.70    3.20
  -5  -9  -3   11.30    3.20
  -5   9  -3    6.10    2.70
   6  -9   3    8.90    3.30
  -6  -9  -3    9.50    3.30
   6  -9   3    5.20    3.50
  -6  -9  -3    7.70    3.50
  -6   9  -3    7.30    3.60
   7  -9   3   13.90    4.10
  -7  -9  -3    4.50    3.80
  -7  -9  -3   13.80    3.70
  -7   9  -3   12.00    4.20
   8  -9   3   14.20    4.90
  -8  -9  -3   22.80    5.30
  -8   9  -3   22.80    4.90
   8 -10  -3   -1.90    3.80
  -8 -10   3    0.60    3.30
  -8 -10   3    5.80    2.60
  -8  10   3    0.40    3.90
  -7 -10   3    3.70    2.80
   7 -10  -3   -1.60    4.20
  -7 -10   3    2.10    2.50
  -7  10   3   -2.90    3.10
  -6 -10   3   30.20    3.40
  -6 -10   3   33.40    4.40
   6 -10  -3   28.80    5.00
   6 -10  -3   32.50    6.30
  -6  10   3   28.20    5.40
   5 -10  -3   13.70    4.40
  -5 -10   3   20.50    2.60
  -5 -10   3   23.10    2.40
  -5  10   3   14.70    4.50
   4 -10  -3   56.59    5.80
   4 -10  -3   43.50    6.00
  -4  10   3   54.09    5.50
   3 -10  -3   27.10    4.20
   3 -10  -3   28.60    4.90
  -2 -10   3  113.19    3.80
  -2 -10   3  119.59    3.90
   2 -10  -3  107.89    6.90
   2 -10  -3  103.79    6.30
  -2  10   3  110.29    6.00
   1 -10  -3  260.57    9.50
   1 -10  -3  237.68    8.90
  -1 -10   3  253.07    6.80
  -1 -10   3  252.37    7.00
  -1  10   3  249.38    8.60
   0 -10  -3   57.79    5.20
   0 -10   3   48.00    3.50
   0 -10  -3   56.29    4.60
   0 -10   3   48.60    3.60
   0  10   3   49.50    3.60
  -1 -10  -3  330.77   10.60
   1 -10   3  353.56    9.90
   1 -10   3  339.87   10.10
  -1 -10  -3  339.47   11.00
   1  10   3  347.07    8.90
  -1  10  -3  339.87    8.00
   2 -10   3   44.30    4.20
  -2 -10  -3   39.30    4.40
   2 -10   3   37.00    4.30
  -2 -10  -3   43.30    4.70
  -2  10  -3   39.40    3.30
   3 -10   3  230.38    8.80
  -3 -10  -3  221.78    8.30
   3 -10   3  236.08    9.40
  -3 -10  -3  220.68    8.60
  -3  10  -3  221.78    7.90
   3  10   3  213.28    6.10
   4 -10   3   -2.50    3.10
  -4 -10  -3    2.50    2.80
  -4 -10  -3    0.80    2.50
   4 -10   3    2.30    2.60
  -4  10  -3    1.80    2.40
   5 -10   3   31.80    5.20
  -5 -10  -3   37.20    4.60
  -5 -10  -3   32.20    4.70
   5 -10   3   35.70    4.80
  -5  10  -3   28.80    4.40
   6 -10   3   54.49    6.90
   6 -10   3   39.30    5.40
  -6 -10  -3   61.69    5.50
  -6 -10  -3   51.99    6.10
  -6  10  -3   56.79    5.90
   7 -10   3    6.30    4.30
  -7 -10  -3    2.50    3.10
  -7 -10  -3    2.30    3.70
  -7  10  -3    9.30    5.20
  -7 -11   3    5.90    2.60
  -7 -11   3    3.70    2.30
   7 -11  -3    3.90    4.90
  -7  11   3    6.10    3.50
  -6 -11   3    6.10    2.30
   6 -11  -3   -1.90    3.90
  -6 -11   3    4.10    2.00
  -6  11   3   10.40    4.00
   5 -11  -3  137.29    9.70
  -5 -11   3  139.99    4.70
  -5 -11   3  135.99    4.60
   5 -11  -3  133.69    8.50
  -5  11   3  128.49    7.80
   4 -11  -3   15.10    4.10
   4 -11  -3   14.50    4.10
   3 -11  -3    5.80    3.70
   3 -11  -3   17.50    3.80
  -3  11   3   15.00    3.30
   2 -11  -3   15.60    4.10
   2 -11  -3   15.10    3.40
  -2 -11   3   18.60    2.50
  -2 -11   3   20.20    2.30
  -2  11   3   19.40    5.20
   1 -11  -3    9.70    3.00
   1 -11  -3    2.10    3.20
  -1 -11   3    7.10    2.00
  -1  11   3    6.00    2.40
   0 -11   3  148.69    5.90
   0 -11  -3  151.88    7.10
   0 -11  -3  154.68    7.50
   0 -11   3  165.18    6.30
   0  11   3  149.59    5.80
   1 -11   3    9.40    2.70
  -1 -11  -3    9.80    3.00
  -1 -11  -3   10.90    3.40
   1 -11   3    9.20    2.70
  -2 -11  -3  110.89    6.20
  -2 -11  -3  106.59    6.30
   2 -11   3  106.29    6.30
  -2  11  -3  104.99    4.90
  -3 -11  -3    2.00    2.90
  -3 -11  -3    4.90    2.60
   3 -11   3    2.90    3.10
   3 -11   3    8.50    3.20
  -3  11  -3    2.00    2.20
   4 -11   3  108.69    7.50
  -4 -11  -3  105.59    6.90
  -4 -11  -3  113.29    6.50
   4 -11   3  109.99    7.00
  -4  11  -3  107.59    6.10
  -5 -11  -3    5.50    3.10
  -5 -11  -3    0.80    3.00
   5 -11   3   -1.90    3.30
   5 -11   3    2.70    3.00
  -5  11  -3   -3.60    2.40
  -6 -11  -3   52.49    6.00
  -6 -11  -3   68.69    6.10
  -7 -11  -3    1.00    3.80
   7 -11   3   -0.50    3.50
  -7 -11  -3    1.30    3.30
  -6 -12   3   19.30    2.60
  -6 -12   3   12.80    2.30
  -6  12   3    8.00    3.40
   5 -12  -3   28.40    7.50
   5 -12  -3   31.70    6.40
   4 -12  -3    3.20    2.90
   4 -12  -3   -0.10    3.40
  -4  12   3    3.30    2.60
   3 -12  -3   -2.00    3.20
   3 -12  -3    3.00    3.10
  -3 -12   3    1.20    1.40
  -3  12   3    4.30    2.60
   2 -12  -3    9.80    4.00
  -2 -12   3    8.10    1.90
   2 -12  -3   13.90    3.50
  -2 -12   3    5.30    1.80
  -2  12   3   11.50    2.90
  -1 -12   3   13.70    2.40
  -1 -12   3   13.40    2.60
   1 -12  -3   14.20    4.00
   1 -12  -3   19.80    3.90
  -1  12   3   14.40    2.80
   0 -12  -3   18.50    3.90
   0 -12   3   15.00    3.10
   0 -12  -3   19.90    4.20
   0 -12   3   19.80    3.00
   1 -12   3    1.40    2.30
   1 -12   3    3.00    2.40
  -1 -12  -3   -3.00    2.80
  -1 -12  -3   -1.20    2.60
   2 -12   3   -0.90    2.70
  -2 -12  -3   -1.00    2.50
   2 -12   3   -0.40    2.50
  -2 -12  -3   -0.70    2.90
   3 -12   3   44.20    5.00
  -3 -12  -3   49.50    5.10
  -3 -12  -3   44.20    5.10
   3 -12   3   58.69    6.30
  -3  12  -3   40.00    3.80
   4 -12   3    3.80    3.00
  -4 -12  -3    4.10    2.80
  -4 -12  -3    1.20    3.20
  -4  12  -3    7.10    2.90
  -5 -12  -3    9.40    3.10
   5 -12   3    8.50    4.20
  -5 -12  -3    3.70    3.60
  -5  12  -3    2.80    3.10
   6 -12   3    9.60    4.40
  -6 -12  -3   18.80    4.60
  -6 -12  -3   16.50    4.00
   6 -13  -3    6.10    5.00
   5 -13  -3    2.90    4.60
   4 -13  -3   24.60    5.90
   4 -13  -3   13.10    4.70
  -4  13   3    9.20    3.30
   3 -13  -3    4.10    5.90
   3 -13  -3   15.40    3.90
  -3  13   3    6.80    3.10
   2 -13  -3   12.80    3.30
  -2 -13   3    3.50    1.90
  -2 -13   3    1.50    1.70
   2 -13  -3   -0.70    3.50
  -2  13   3    4.00    2.40
   1 -13  -3    0.30    3.20
   1 -13  -3    2.30    2.60
  -1 -13   3    0.30    2.00
   0 -13  -3  151.28    8.10
   0 -13   3  130.19    6.40
   0 -13  -3  148.39    7.60
  -1 -13  -3   16.90    3.80
   1 -13   3   20.90    3.60
  -1 -13  -3   29.40    6.00
   1 -13   3   26.20    6.30
  -2 -13  -3  153.18    7.60
  -2 -13  -3  151.88    8.10
   2 -13   3  159.78    8.30
   2 -13   3  145.69    7.50
   3 -13   3    5.60    2.90
   3 -13   3    0.00    3.10
  -3 -13  -3    0.70    2.60
  -3 -13  -3   -0.40    2.90
  -4 -13  -3   20.50    3.90
  -4 -13  -3   18.60    4.20
   4 -13   3   13.00    4.60
   4 -13   3   13.40    4.00
  -5 -13  -3   22.30    4.10
   5 -13   3   24.10    5.00
  -5 -13  -3   18.30    4.40
   5 -14  -3    4.10    5.30
   4 -14  -3    5.50    4.70
   3 -14  -3   28.70    5.30
   2 -14  -3   34.20    5.90
  -2 -14   3   27.70    3.20
  -2 -14   3   30.00    3.30
   2 -14  -3   30.80    4.90
  -2  14   3   24.20    3.70
   1 -14  -3  107.09    7.10
  -1 -14   3  103.99    5.40
  -1 -14   3  103.79    5.30
   1 -14  -3  107.49    8.10
   0 -14   3   25.50    3.90
   0 -14  -3   29.70    4.50
   0 -14  -3   26.30    4.90
   0 -14   3   28.70    4.00
  -1 -14  -3    7.90    3.80
   1 -14   3    7.70    3.50
  -1 -14  -3   14.70    3.50
   2 -14   3    6.30    3.70
   2 -14   3    6.50    2.90
  -2 -14  -3   10.40    3.40
  -2 -14  -3    6.90    3.70
   3 -14   3   14.80    4.00
   3 -14   3    9.80    3.90
  -3 -14  -3   14.00    3.80
  -3 -14  -3   14.00    4.10
   4 -14   3    3.20    3.80
  -4 -14  -3    3.00    3.40
  -4 -14  -3   10.40    3.20
   3 -15  -3   41.00    6.30
   2 -15  -3   10.40    4.90
  -2 -15   3   11.60    2.40
   1 -15  -3   11.10    4.40
   1 -15  -3   20.10    3.90
  -1 -15   3   12.10    2.80
  -1 -15   3   11.30    2.90
   0 -15   3   27.10    4.40
   0 -15  -3   26.90    5.10
   0 -15   3   30.70    4.00
   0 -15  -3   34.70    5.10
  -1 -15  -3    6.00    3.80
   1 -15   3   10.10    3.50
   1 -15   3    6.50    3.50
  -1 -15  -3   10.10    3.30
  -2 -15  -3    5.50    3.20
   2 -15   3    4.30    3.40
   2 -15   3    3.70    2.80
  -2 -15  -3    4.70    3.60
   3 -15   3    7.80    4.10
  -3 -15  -3    7.20    3.30
  -3 -15  -3    4.30    3.80
 -10   0   4   51.99    7.20
  -9   0   4    0.40    3.90
   9   0  -4    2.70    3.50
  -9   0   4   -0.90    4.00
  -8   0   4    8.30    4.20
  -8   0   4    2.40    3.30
   8   0  -4    0.00    2.80
  -7   0   4   -1.60    2.90
  -7   0   4    2.30    3.00
   7   0  -4   -1.00    2.60
  -6   0   4  379.46   11.90
  -6   0   4  381.26   11.80
   6   0  -4  392.06   14.00
  -5   0   4   -1.00    2.00
  -5   0   4    1.60    2.20
   3   0  -4   -0.70    1.30
  -3   0   4   -0.30    1.30
  -3   0   4   -0.30    1.50
  -2   0   4 5168.08   95.49
   1   0  -4   -0.20    1.10
  -1   0   4   -0.80    1.10
  -1   0   4    1.50    1.20
   0   0   4    2.40    1.00
   0   0  -4    3.00    1.30
   0   0  -4    3.30    1.10
   0   0   4    3.40    1.40
  -1   0  -4   -1.20    1.10
  -1   0  -4   -0.20    1.40
   1   0   4    0.50    2.30
   1   0   4    3.10    1.60
   2   0   4   86.39    4.10
  -2   0  -4   90.99    4.10
   2   0   4   88.59    4.00
  -2   0  -4   80.69    3.90
   3   0   4   -1.20    1.20
  -3   0  -4    1.50    1.50
   3   0   4    1.80    1.80
  -3   0  -4    0.60    1.70
  -4   0  -4    4.50    1.80
   4   0   4    4.40    2.10
  -4   0  -4    6.60    3.60
   4   0   4    2.80    1.90
  -5   0  -4    2.60    2.70
   5   0   4   -0.60    2.20
  -5   0  -4    3.10    2.40
   5   0   4    0.20    1.90
  -6   0  -4   16.40    3.30
   6   0   4   20.00    3.60
  -6   0  -4   25.10    4.30
  -7   0  -4   -9.40    3.00
  -7   0  -4   -3.70    2.60
   7   0   4    0.00    3.20
  -8   0  -4   94.09    8.10
  -8   0  -4   95.59    8.50
   8   0   4   93.89    7.60
   9   0   4    0.80    3.40
  -9   0  -4    5.70    4.70
 -10   0  -4   23.90    5.40
 -10  -1   4   46.60    6.80
 -10   1   4   61.29    8.00
  -9  -1   4  108.49    8.40
  -9  -1   4   75.99   10.80
   9   1  -4   97.29    6.70
  -9   1   4   89.59    8.10
  -9   1   4   89.69    8.70
   8  -1  -4   20.60    4.00
  -8  -1   4   15.60    4.30
  -8  -1   4   16.30    4.10
   8   1  -4   20.10    3.80
  -8   1   4   15.20    4.10
  -8   1   4   23.80    4.80
  -7  -1   4  466.85   14.00
  -7  -1   4  440.36   13.90
   7  -1  -4  431.76   13.60
  -7   1   4  467.15   14.40
  -7   1   4  458.25   14.50
   7   1  -4  438.76   13.00
  -6  -1   4   72.99    5.30
  -6  -1   4   73.59    5.30
   6  -1  -4   77.69    5.40
  -6   1   4   68.19    6.40
  -6   1   4   75.19    5.70
   6   1  -4   78.79    5.00
  -5  -1   4  110.79    5.50
   5  -1  -4  113.49    5.70
  -5  -1   4  117.09    5.40
  -5   1   4  110.49    5.80
   5   1  -4  114.59    5.20
  -5   1   4  125.99    6.00
  -4  -1   4  531.15   13.00
   4  -1  -4  522.45   13.00
   4  -1  -4  530.05   13.30
  -4  -1   4  533.55   12.80
  -4   1   4  532.45   13.50
  -4   1   4  545.05   13.40
   4   1  -4  550.34   13.70
   4   1  -4  553.14   12.70
   3  -1  -4  252.77    7.50
  -3  -1   4  254.67    7.00
   3  -1  -4  249.58    7.30
  -3  -1   4  258.67    7.10
  -3   1   4  255.67    7.60
   3   1  -4  253.27    6.80
   3   1  -4  260.37    6.70
  -3   1   4  259.17    7.50
   2  -1  -4  342.67    8.50
  -2  -1   4  337.87    8.00
   2  -1  -4  343.67    8.60
  -2  -1   4  333.17    8.00
   2   1  -4  352.66    7.90
   2   1  -4  329.07    7.80
  -2   1   4  331.57    8.60
   0  -1   4  242.98    6.20
   0  -1   4  235.08    6.20
   0  -1  -4  240.38    6.50
   0  -1  -4  246.78    6.60
   0   1   4  239.98    6.50
   0   1  -4  243.88    6.10
   1  -1   4 1256.47   24.20
   1  -1   4 1211.58   24.20
  -1  -1  -4 1180.38   24.30
  -1   1  -4 1218.28   24.10
   1   1   4 1184.88   24.30
  -1   1  -4 1200.68   24.10
   1   1   4 1209.78   25.30
  -2  -1  -4   85.29    4.10
   2  -1   4   88.69    4.10
  -2  -1  -4   95.29    4.20
   2  -1   4   87.99    4.00
   2   1   4   87.79    4.20
  -2   1  -4   92.19    4.10
  -2   1  -4   79.09    3.90
   2   1   4   87.99    4.00
   3  -1   4  462.05   11.90
   3  -1   4  461.55   11.60
  -3  -1  -4  458.15   11.80
  -3  -1  -4  474.45   13.20
   3   1   4  463.05   11.80
  -3   1  -4  461.75   11.80
  -3   1  -4  461.45   11.80
   3   1   4  445.06   11.40
   4  -1   4   69.59    4.40
   4  -1   4   77.89    4.80
  -4  -1  -4   73.59    4.70
  -4  -1  -4   71.99    4.70
  -4   1  -4   75.19    4.70
  -4   1  -4   76.39    4.60
   4   1   4   69.79    4.60
   4   1   4   71.19    4.20
  -5  -1  -4  822.12   19.80
   5  -1   4  804.02   19.90
  -5  -1  -4  807.32   19.70
  -5   1  -4  821.82   19.90
   5   1   4  806.62   19.70
  -5   1  -4  799.32   19.80
   5   1   4  788.62   19.00
  -6  -1  -4   15.30    3.40
   6  -1   4   13.70    3.60
  -6   1  -4   21.50    4.20
   6   1   4   15.10    3.60
  -6   1  -4   14.70    4.00
  -7  -1  -4  293.97   11.70
  -7  -1  -4  297.17   11.50
   7  -1   4  302.17   12.00
  -7   1  -4  278.27   12.60
  -7   1  -4  303.87   12.10
   7   1   4  322.97   11.80
  -8  -1  -4    4.80    4.20
  -8  -1  -4    7.80    4.30
   8  -1   4    2.40    3.50
   8   1   4    6.30    3.60
  -8   1  -4    5.90    3.60
  -8   1  -4    4.10    3.20
   9  -1   4    4.80    3.90
  -9  -1  -4    3.30    3.70
  -9   1  -4    0.80    4.10
   9   1   4   -2.10    3.60
 -10  -1  -4   18.20    5.40
  10  -1   4   24.30    8.00
 -10   1  -4    5.20    4.80
 -10  -2   4   17.60    5.30
 -10   2   4   13.90    5.00
   9  -2  -4   26.30    5.30
  -9  -2   4   13.40    4.30
  -9  -2   4   33.40    5.30
  -9   2   4   25.60    5.70
   9   2  -4   25.50    4.10
  -9   2   4   37.30    6.30
  -8  -2   4  121.59    8.00
   8  -2  -4  133.29    8.20
  -8  -2   4  116.39    7.70
  -8   2   4  127.89    8.60
  -8   2   4  123.19    8.40
   8   2  -4  116.29    6.60
  -7  -2   4  179.48    8.40
  -7  -2   4  192.58    8.50
   7  -2  -4  199.48    9.00
  -7   2   4  187.88    9.20
  -7   2   4  195.58    9.40
   7   2  -4  187.98    7.50
  -6  -2   4   94.79    5.60
   6  -2  -4   85.49    5.90
  -6  -2   4   90.19    5.60
  -6   2   4   93.79    6.30
   6   2  -4   88.59    4.90
  -6   2   4   83.89    6.10
   5  -2  -4  297.57    9.60
  -5  -2   4  286.87   10.00
  -5  -2   4  299.87    9.00
   5  -2  -4  301.67    9.80
  -5   2   4  301.57    9.80
  -5   2   4  311.37   10.00
   5   2  -4  290.67    9.40
  -4  -2   4   47.80    3.40
   4  -2  -4   50.49    4.00
  -4  -2   4   55.99    3.30
   4   2  -4   48.00    2.80
  -4   2   4   57.29    4.10
  -3  -2   4  481.25   10.90
   3  -2  -4  497.15   12.10
   3  -2  -4  473.45   11.70
  -3  -2   4  487.65   10.80
   3   2  -4  483.15   10.40
   3   2  -4  478.25   11.00
  -3   2   4  470.05   11.90
  -3   2   4  471.55   12.00
  -2  -2   4 1558.64   29.60
   2  -2  -4 1562.24   31.00
   2  -2  -4 1486.45   30.70
  -2  -2   4 1580.04   29.70
   2   2  -4 1563.34   29.30
   2   2  -4 1563.04   29.20
  -2   2   4 1510.75   30.90
  -2   2   4 1584.54   30.90
  -1  -2   4 6523.25  115.69
   1  -2  -4 6112.79  116.79
  -1   2   4 6375.16  116.79
   0  -2  -4   88.79    4.50
   0  -2  -4   89.89    3.80
   0  -2   4   88.29    3.30
   0  -2   4   89.29    3.30
   0   2   4   88.69    4.40
   0   2  -4   94.79    3.20
   0   2  -4   87.19    3.10
   0   2   4   82.09    3.80
  -2  -2  -4  318.27    8.60
  -2  -2  -4  315.37    8.60
   2  -2   4  306.17    8.20
   2   2   4  302.37    8.30
   2   2   4  302.67    8.50
  -2   2  -4  316.37    8.40
  -2   2  -4  325.17    8.50
   3  -2   4 4646.83   88.59
  -3  -2  -4 4662.33   88.39
   3  -2   4 4681.53   88.19
  -3  -2  -4 4776.22   88.49
   3   2   4 4699.93   87.99
  -3   2  -4 4624.74   89.99
   3   2   4 4697.43   88.29
  -3   2  -4 4751.62   88.49
   4  -2   4  281.67    9.20
  -4  -2  -4  266.17    8.80
  -4  -2  -4  284.07    9.00
   4  -2   4  278.27    8.80
  -4   2  -4  273.37    9.00
   4   2   4  272.37    8.90
   4   2   4  266.27    9.20
  -4   2  -4  265.37    8.90
   5  -2   4  295.47   10.30
   5  -2   4  297.47    9.90
  -5  -2  -4  305.57   10.20
   5   2   4  295.67    9.80
  -5   2  -4  288.17   10.10
  -5   2  -4  301.07   10.20
   6  -2   4  113.39    6.80
  -6  -2  -4  122.69    7.20
  -6  -2  -4  113.79    6.80
   6  -2   4  118.39    7.50
   6   2   4  115.59    6.70
  -6   2  -4  117.79    7.30
  -6   2  -4  112.09   10.00
  -7  -2  -4    4.80    3.70
   7  -2   4    1.70    3.70
  -7  -2  -4    0.70    3.50
  -7   2  -4    1.50    3.60
  -7   2  -4    3.10    3.30
   7   2   4    4.50    3.40
  -8  -2  -4   -1.00    2.70
  -8  -2  -4    0.40    3.30
   8  -2   4   -0.80    3.60
   8   2   4   -3.20    2.50
  -8   2  -4   -2.00    3.80
   9  -2   4   11.80    4.30
  -9  -2  -4    9.80    4.90
   9   2   4    3.20    2.20
  -9   2  -4   10.40    4.70
 -10  -3   4   18.90    5.30
 -10   3   4   15.80    5.20
  -9  -3   4   12.60    4.40
   9  -3  -4   25.70    5.30
  -9  -3   4   22.80    4.70
  -9   3   4   12.40    5.00
   9   3  -4   19.50    5.80
   8  -3  -4  114.39    8.10
  -8  -3   4  123.79    7.90
  -8  -3   4  113.69    7.40
  -8   3   4  126.29    8.90
  -8   3   4  108.79    8.20
   8   3  -4  111.89    6.00
  -7  -3   4    4.00    2.80
  -7  -3   4    0.10    2.70
   7  -3  -4    1.10    2.90
   7   3  -4    1.80    2.00
  -7   3   4    4.70    3.60
  -7   3   4    3.30    3.30
  -6  -3   4  197.28    7.80
   6  -3  -4  219.68    9.10
  -6  -3   4  217.18    8.10
  -6   3   4  218.08    9.20
   6   3  -4  216.58    7.00
  -6   3   4  220.28    9.20
  -5  -3   4   92.39    4.60
   5  -3  -4   91.89    5.70
  -5  -3   4   92.89    4.60
   5  -3  -4   93.79    5.50
  -5   3   4   91.89    5.60
   5   3  -4   82.59    3.80
  -4  -3   4   12.00    2.00
   4  -3  -4   12.90    3.00
   4   3  -4   15.00    1.80
   4   3  -4   12.20    1.60
  -4   3   4   10.30    2.40
  -4   3   4    8.10    2.40
  -3  -3   4 2349.86   44.70
  -3  -3   4 2344.17   44.50
   3  -3  -4 2370.86   46.30
   3  -3  -4 2406.66   46.70
   3   3  -4 2396.46   43.60
   3   3  -4 2382.46   43.70
  -3   3   4 2344.77   46.40
  -3   3   4 2349.36   46.70
  -2  -3   4  200.68    4.90
  -2  -3   4  200.98    4.90
   2  -3  -4  202.68    6.60
   2  -3  -4  189.68    6.30
  -2   3   4  190.98    6.40
  -2   3   4  195.08    6.30
  -1  -3   4  955.30   18.80
  -1  -3   4  971.30   18.90
   1  -3  -4  955.60   20.40
   1   3  -4  988.60   18.10
  -1   3   4  950.40   20.40
   1   3  -4 1001.30   18.20
  -1   3   4 1008.50   20.50
   0  -3  -4  510.35   12.10
   0  -3   4  512.95   11.10
   0  -3  -4  524.35   12.10
   0  -3   4  520.75   11.00
   0   3   4  523.15   12.00
   0   3  -4  517.55   10.70
   0   3  -4  528.15   10.80
   0   3   4  515.75   12.00
  -1  -3  -4 1308.77   26.70
   1  -3   4 1275.27   26.10
   1  -3   4 1362.36   26.20
  -1  -3  -4 1306.97   26.70
  -1   3  -4 1340.57   26.00
   1   3   4 1320.37   26.60
   1   3   4 1347.17   26.60
  -1   3  -4 1308.67   26.00
  -2  -3  -4   80.29    4.20
   2  -3   4   77.69    3.90
   2  -3   4   77.69    4.10
   2   3   4   86.59    4.20
  -2   3  -4   79.69    3.90
   2   3   4   77.99    3.90
  -2   3  -4   86.19    4.00
  -3  -3  -4   14.80    2.60
   3  -3   4   12.90    3.90
  -3  -3  -4   12.50    2.50
   3  -3   4   11.10    3.40
   3   3   4   11.30    2.10
   3   3   4   10.80    2.20
  -3   3  -4   12.70    2.60
  -3   3  -4   18.00    2.70
   4  -3   4    1.10    2.30
  -4  -3  -4   -0.90    1.90
   4  -3   4    0.00    2.10
  -4  -3  -4   -1.20    1.80
   4   3   4    1.30    1.90
  -4   3  -4    1.60    2.20
  -4   3  -4    2.50    2.30
   4   3   4    0.20    1.70
   5  -3   4    3.50    2.40
  -5  -3  -4    1.80    3.10
   5  -3   4    3.50    2.80
  -5  -3  -4    3.90    2.70
   5   3   4    2.00    1.90
  -5   3  -4    4.90    2.60
  -5   3  -4    4.90    3.30
   6  -3   4   44.80    5.20
  -6  -3  -4   51.79    5.50
  -6  -3  -4   52.49    5.70
   6  -3   4   54.79    6.00
  -6   3  -4   56.09    6.00
  -6   3  -4   40.20    4.90
   7  -3   4   86.49    7.70
  -7  -3  -4   93.19    7.50
  -7  -3  -4   86.19    6.90
  -7   3  -4   80.29    7.50
  -8  -3  -4   14.10    5.00
  -8  -3  -4   11.50    4.00
   8  -3   4    7.10    4.60
  -8   3  -4    5.10    4.70
   8   3   4   13.00    3.70
   9  -3   4   54.29    7.30
  -9  -3  -4   48.70    6.70
   9   3   4   59.69    6.90
  -9   3  -4   48.60    7.00
  10  -4  -4   10.60    5.70
 -10  -4   4    9.60    4.50
 -10   4   4    9.80    6.20
   9  -4  -4   12.50    4.10
  -9  -4   4   32.20    5.20
  -9  -4   4   20.30    4.20
  -9   4   4    9.30    4.70
  -8  -4   4   13.60    3.80
  -8  -4   4   12.10    4.20
   8  -4  -4   11.90    3.70
  -8   4   4   11.80    4.30
   8   4  -4   18.80    2.90
  -8   4   4    8.80    3.90
   7  -4  -4  139.29    8.20
  -7  -4   4  124.09    6.80
  -7  -4   4  134.79    7.10
  -7   4   4  128.59    8.20
  -6  -4   4   93.89    5.40
  -6  -4   4   90.29    5.40
   6  -4  -4  110.19    7.20
   6   4  -4   88.59    4.00
  -6   4   4  106.49    7.00
  -6   4   4   92.09    6.80
  -5  -4   4   41.20    3.50
   5  -4  -4   51.49    4.70
   5  -4  -4   46.00    5.00
  -5  -4   4   43.70    3.40
  -5   4   4   40.60    4.60
  -5   4   4   42.90    4.90
   5   4  -4   44.10    2.40
   4  -4  -4    3.80    2.50
  -4  -4   4    4.90    1.70
  -4  -4   4    1.50    1.50
  -4   4   4    6.40    2.70
  -4   4   4    3.90    2.50
   3  -4  -4  136.79    5.80
  -3  -4   4  127.29    3.90
   3  -4  -4  136.89    6.10
  -3  -4   4  129.79    4.00
  -3   4   4  134.09    5.90
  -3   4   4  128.59    5.70
  -2  -4   4    6.90    1.10
   2  -4  -4    7.40    2.10
   2  -4  -4    4.00    2.00
  -2   4   4    5.50    2.10
  -2   4   4    4.30    2.00
   1  -4  -4  710.43   16.30
  -1  -4   4  736.13   14.20
  -1  -4   4  736.03   14.20
   1  -4  -4  739.73   16.20
  -1   4   4  705.93   16.10
   0  -4  -4  242.88    7.30
   0  -4   4  242.68    6.20
   0  -4   4  250.07    6.20
   0  -4  -4  264.87    7.50
   0   4   4  252.67    7.30
   0   4  -4  253.47    5.70
   0   4   4  244.58    7.10
   0   4  -4  251.67    5.90
   1  -4   4   35.50    2.70
  -1  -4  -4   39.90    3.20
   1  -4   4   39.60    2.60
  -1  -4  -4   42.20    3.20
   1   4   4   40.40    3.00
  -1   4  -4   42.20    2.50
  -1   4  -4   43.60    2.60
   1   4   4   34.40    2.80
  -2  -4  -4  627.14   14.70
   2  -4   4  616.24   14.20
   2  -4   4  616.84   14.50
  -2  -4  -4  626.44   14.60
   2   4   4  632.24   14.30
  -2   4  -4  626.74   14.30
   3  -4   4  639.84   15.40
  -3  -4  -4  644.54   15.50
  -3  -4  -4  635.24   15.40
   3  -4   4  647.44   15.80
  -3   4  -4  656.23   15.50
  -3   4  -4  652.33   15.50
   3   4   4  642.54   14.90
   4  -4   4 1151.18   25.60
  -4  -4  -4 1086.49   24.70
   4  -4   4 1129.49   25.00
  -4  -4  -4 1104.99   24.90
  -4   4  -4 1145.49   25.50
  -4   4  -4 1124.29   25.10
   4   4   4 1147.59   24.80
  -5  -4  -4    5.90    2.70
   5  -4   4    9.90    3.00
   5  -4   4   11.30    3.50
  -5  -4  -4    9.80    3.10
  -5   4  -4   13.00    3.50
   5   4   4    5.30    2.50
  -5   4  -4   11.00    3.50
   6  -4   4  340.87   12.60
   6  -4   4  321.77   11.70
  -6  -4  -4  348.67   11.70
  -6  -4  -4  343.57   12.00
  -6   4  -4  342.67   12.40
   6   4   4  337.37   11.30
  -7  -4  -4   -1.60    3.40
  -7  -4  -4    5.90    3.30
   7  -4   4   -2.80    3.40
   7   4   4    2.20    2.90
  -7   4  -4   -3.90    3.20
   8  -4   4   43.40    6.20
  -8  -4  -4   45.00    6.40
  -8   4  -4   51.09    6.80
   8   4   4   50.59    5.80
  -9  -4  -4    2.20    4.40
   9  -4   4   -1.90    7.50
  -9   4  -4    9.30    5.00
   9  -5  -4    8.40    4.00
  -9  -5   4    8.30    3.60
  -9  -5   4    7.00    3.90
  -9   5   4   -0.80    4.00
   8  -5  -4    2.40    3.20
  -8  -5   4   -3.00    2.30
  -8   5   4    5.10    4.30
  -7  -5   4    1.90    2.70
  -7  -5   4    2.80    3.00
   7  -5  -4    5.00    3.80
  -7   5   4    3.00    3.60
  -7   5   4    3.30    3.90
   6  -5  -4   63.19    6.40
  -6  -5   4   72.19    4.70
  -6  -5   4   66.19    4.70
  -6   5   4   65.09    6.30
  -6   5   4   67.59    6.50
   5  -5  -4    5.40    3.90
  -5  -5   4    3.80    2.10
   5  -5  -4    0.20    2.70
  -5  -5   4    1.30    1.90
  -5   5   4    6.00    3.30
  -5   5   4    6.20    3.30
  -4  -5   4  141.29    4.70
   4  -5  -4  151.08    7.10
  -4  -5   4  145.99    4.70
  -4   5   4  143.19    6.70
  -3  -5   4 1178.18   22.50
   3  -5  -4 1169.58   25.90
   3  -5  -4 1153.68   25.40
  -3  -5   4 1208.38   22.40
  -3   5   4 1160.68   25.40
  -3   5   4 1162.28   25.70
   2  -5  -4  477.25   12.50
   2  -5  -4  471.65   12.60
  -2   5   4  490.35   12.50
  -2   5   4  491.75   12.40
   1  -5  -4 1673.13   34.50
   1  -5  -4 1683.33   34.20
  -1  -5   4 1737.83   31.80
  -1  -5   4 1702.33   31.80
  -1   5   4 1689.43   34.30
  -1   5   4 1744.83   34.20
   0  -5   4 5301.57   96.69
   0  -5  -4 5298.47   98.39
   0  -5   4 5403.16   97.29
   0  -5  -4 5252.37   98.29
   0   5  -4 5305.57   95.79
   0   5  -4 5395.06   95.79
   0   5   4 5234.18   98.09
   0   5   4 4883.31   97.69
  -1  -5  -4  432.66   11.20
  -1  -5  -4  449.16   11.30
   1  -5   4  438.26   10.60
   1  -5   4  435.96   10.30
   1   5   4  444.06   10.90
  -1   5  -4  447.06   10.10
  -1   5  -4  432.36   10.10
   2  -5   4 4454.75   82.39
   2  -5   4 4391.06   82.69
  -2  -5  -4 4235.58   82.59
  -2  -5  -4 4280.77   82.59
  -2   5  -4 4540.15   82.29
   2   5   4 4366.26   82.29
  -3  -5  -4   73.39    4.50
   3  -5   4   70.29    4.50
  -3  -5  -4   64.89    4.40
   3  -5   4   60.89    4.60
   3   5   4   70.29    4.20
   3   5   4   66.19    3.80
  -3   5  -4   71.79    4.40
  -3   5  -4   61.39    4.30
   4  -5   4 1291.27   28.90
  -4  -5  -4 1266.27   28.00
  -4  -5  -4 1364.46   31.60
   4  -5   4 1280.57   28.20
   4   5   4 1281.77   27.50
  -4   5  -4 1285.67   28.40
  -4   5  -4 1305.17   28.40
   5  -5   4   62.79    5.50
  -5  -5  -4   66.79    5.60
   5  -5   4   66.89    5.90
  -5  -5  -4   64.59    5.30
   5   5   4   74.79    5.00
  -5   5  -4   73.29    5.70
  -6  -5  -4   53.99    5.60
   6  -5   4   35.40    5.40
   6  -5   4   69.19    7.30
  -6  -5  -4   59.59    6.10
  -6   5  -4   51.19    6.10
   6   5   4   62.29    5.20
  -7  -5  -4    8.90    4.00
  -7  -5  -4    9.90    3.90
   7  -5   4   10.60    4.50
  -7   5  -4    6.60    3.80
   7   5   4   17.80    5.10
  -8  -5  -4    4.30    3.80
   8  -5   4    2.40    4.40
  -8  -5  -4   -7.20    6.60
   8   5   4   -1.50    2.80
  -8   5  -4   -4.20    3.40
   9  -5   4   14.20    5.90
  -9  -5  -4    2.20    4.70
  -9   5  -4    5.90    4.30
   9  -6  -4   -0.40    3.30
  -9  -6   4    5.20    3.20
  -9  -6   4    0.20    3.50
  -9   6   4   -0.60    3.70
  -8  -6   4    0.30    2.70
   8  -6  -4    7.60    3.80
  -8  -6   4    3.20    3.10
  -8   6   4    8.20    4.40
  -7  -6   4   70.19    5.20
  -7  -6   4   65.29    5.40
   7  -6  -4   68.89    7.30
  -7   6   4   69.69    7.30
   6  -6  -4  229.58   10.70
  -6  -6   4  230.28    7.80
  -6  -6   4  219.18    7.70
  -6   6   4  240.08   10.50
  -5  -6   4  436.46   10.80
   5  -6  -4  449.56   14.20
   5  -6  -4  447.46   18.70
  -5  -6   4  450.85   10.70
  -5   6   4  431.66   13.60
  -5   6   4  416.96   13.70
   4  -6  -4  119.39    6.80
  -4  -6   4  117.79    4.00
  -4  -6   4  119.59    4.00
  -4   6   4  112.79    6.30
  -4   6   4  124.09    6.40
  -3  -6   4  135.39    3.50
   3  -6  -4  147.89    6.40
   3  -6  -4  139.39    6.80
  -3   6   4  138.89    6.30
   2  -6  -4  708.63   17.10
   2  -6  -4  680.43   17.90
  -2   6   4  725.23   17.00
  -2   6   4  684.53   16.50
  -1  -6   4 1351.76   25.00
  -1  -6   4 1332.77   25.00
   1  -6  -4 1305.57   27.70
   1  -6  -4 1304.07   27.90
  -1   6   4 1289.77   27.60
  -1   6   4 1341.77   27.50
   0  -6  -4  215.38    7.30
   0  -6   4  223.88    5.90
   0  -6   4  214.48    5.70
   0  -6  -4  208.38    7.10
   0   6   4  223.08    8.00
   1  -6   4    9.40    2.00
   1  -6   4   12.80    2.10
  -1  -6  -4    8.30    2.40
  -1  -6  -4    7.80    1.90
   1   6   4    9.50    1.90
  -1   6  -4    8.60    1.70
   1   6   4   10.80    2.20
  -2  -6  -4    3.10    2.20
   2  -6   4    4.40    1.90
   2  -6   4    1.50    1.80
  -2  -6  -4    1.20    1.60
   2   6   4    5.70    1.90
  -2   6  -4    3.50    1.80
   2   6   4    1.70    1.60
  -2   6  -4    7.10    2.00
   3  -6   4  163.98    7.00
  -3  -6  -4  163.98    7.00
  -3  -6  -4  162.18    6.60
   3  -6   4  159.68    6.60
   3   6   4  169.78    6.20
   4  -6   4    7.30    2.90
  -4  -6  -4    6.60    2.80
   4  -6   4    5.30    3.00
  -4  -6  -4    8.30    2.70
   4   6   4   10.10    2.60
  -4   6  -4    5.80    2.70
   5  -6   4    0.00    2.60
   5  -6   4   -3.10    1.90
  -5  -6  -4    1.30    2.90
  -5  -6  -4    0.40    2.50
  -5   6  -4   -3.40    2.50
   5   6   4    1.50    2.10
  -6  -6  -4    5.20    3.60
   6  -6   4    4.40    2.60
   6  -6   4    1.70    3.70
  -6  -6  -4   -0.20    2.80
   6   6   4    1.70    2.50
  -6   6  -4    3.70    3.40
   7  -6   4   14.90    4.30
  -7  -6  -4   25.30    4.90
  -7  -6  -4   24.40    4.30
   7   6   4   30.70    4.20
  -7   6  -4   20.70    4.50
   8  -6   4   52.39    6.70
  -8  -6  -4   42.00    6.00
  -8  -6  -4   58.49    6.60
   8   6   4   54.89    5.40
  -8   6  -4   64.29    7.90
  -9  -6  -4   -1.50    4.20
   9  -6   4    7.60    4.50
  -9   6  -4   -9.20    3.70
  -9  -7   4   11.90    4.00
   9  -7  -4   10.80    4.60
  -9  -7   4   14.30    4.00
  -9   7   4   11.20    5.00
  -8  -7   4   10.00    3.10
  -8  -7   4    8.70    3.40
   8  -7  -4    3.00    6.60
  -8   7   4    4.30    3.90
   7  -7  -4    5.20    4.00
  -7  -7   4   -3.40    2.40
  -7  -7   4    1.60    2.40
  -7   7   4   -0.60    3.70
  -6  -7   4   31.40    3.60
  -6  -7   4   28.80    3.40
   6  -7  -4   26.40    5.20
  -6   7   4   32.60    5.30
  -5  -7   4  618.94   13.90
  -5  -7   4  629.74   14.10
   5  -7  -4  614.34   18.10
  -5   7   4  650.73   17.80
  -4  -7   4  152.38    4.40
   4  -7  -4  159.38    7.60
  -4  -7   4  153.88    4.50
   4  -7  -4  151.18    8.00
  -4   7   4  162.68    7.60
   3  -7  -4   12.30    3.00
   3  -7  -4    5.70    2.60
  -3   7   4    9.30    2.80
  -3   7   4    8.40    2.70
   2  -7  -4  244.98    8.80
   2  -7  -4  244.78    8.50
  -2   7   4  246.28    8.20
  -2   7   4  254.97    8.50
   1  -7  -4   66.49    4.70
  -1  -7   4   75.59    2.60
  -1  -7   4   71.69    2.70
   1  -7  -4   66.99    4.50
  -1   7   4   66.49    4.40
   0  -7   4   31.30    2.50
   0  -7   4   37.30    2.50
   0  -7  -4   36.40    3.70
   0  -7  -4   30.50    3.50
   0   7   4   37.20    3.30
   0   7   4   31.90    3.00
   1  -7   4   30.10    3.00
  -1  -7  -4   22.60    2.90
   1  -7   4   31.60    2.90
  -1  -7  -4   30.00    3.50
   1   7   4   29.00    3.00
  -1   7  -4   26.80    2.30
  -1   7  -4   30.70    2.40
   1   7   4   28.10    3.00
   2  -7   4 1230.58   26.00
   2  -7   4 1261.77   28.20
  -2  -7  -4 1224.58   26.40
  -2  -7  -4 1232.98   28.20
  -2   7  -4 1235.68   25.50
   2   7   4 1197.98   25.40
   3  -7   4  116.29    6.00
   3  -7   4  122.49    6.30
  -3  -7  -4  129.39    6.00
  -3  -7  -4  121.39    6.10
   3   7   4  124.99    5.30
  -3   7  -4  128.99    5.90
  -4  -7  -4  339.97   10.80
  -4  -7  -4  342.57   10.70
   4  -7   4  346.67   11.10
   4  -7   4  341.57   11.60
   4   7   4  347.57    9.80
  -4   7  -4  303.57   10.40
   5  -7   4  134.99    7.60
   5  -7   4  157.78    8.60
  -5  -7  -4  164.88    7.70
  -5  -7  -4  165.08    8.00
  -5   7  -4  163.68    8.10
   5   7   4  164.78    6.50
  -6  -7  -4   10.10    3.70
  -6  -7  -4    6.40    3.60
   6  -7   4    4.40    2.50
   6  -7   4    5.10    3.70
  -6   7  -4    5.80    3.20
   6   7   4   10.20    2.70
   7  -7   4    1.50    4.10
  -7  -7  -4    5.80    3.30
  -7  -7  -4    1.90    3.80
   7   7   4    4.20    2.50
  -7   7  -4    1.00    3.70
  -8  -7  -4    4.60    3.90
   8  -7   4    3.30    4.20
  -8  -7  -4    4.20    4.00
  -8   7  -4    6.40    4.20
  -9  -7  -4    5.10    4.50
   9  -7   4    6.80    4.90
  -9   7  -4   -3.30    4.20
   9  -8  -4    0.10    3.50
  -9  -8   4    1.10    3.50
  -9   8   4   -0.90    4.10
  -8  -8   4   -0.40    2.90
   8  -8  -4   -1.10    4.00
  -8  -8   4    2.30    2.70
  -8   8   4    5.60    4.20
  -7  -8   4   97.79    7.50
  -7  -8   4   87.09    5.30
   7  -8  -4   97.69    8.40
  -7   8   4   97.19    7.90
   6  -8  -4   41.50    6.10
  -6  -8   4   37.60    3.90
  -6  -8   4   35.10    3.50
  -6   8   4   37.50    5.30
  -5  -8   4   15.20    2.40
  -5  -8   4   16.50    2.30
   5  -8  -4   13.50    3.90
  -5   8   4   13.60    3.90
  -4  -8   4  821.42   16.30
   4  -8  -4  825.52   20.90
  -4   8   4  837.92   21.00
   3  -8  -4   44.60    4.80
   3  -8  -4   53.49    5.70
  -3   8   4   53.89    4.90
   2  -8  -4   30.20    3.70
   2  -8  -4   22.10    3.50
  -2   8   4   24.50    3.10
   1  -8  -4 1472.15   32.10
  -1  -8   4 1530.15   29.20
  -1  -8   4 1579.44   30.70
   1  -8  -4 1539.75   32.70
  -1   8   4 1523.85   31.70
   0  -8   4  425.56   10.10
   0  -8   4  421.56   10.30
   0  -8  -4  416.16   11.70
   0   8   4  429.86   11.20
   1  -8   4 2155.18   41.70
  -1  -8  -4 2116.79   42.80
   1  -8   4 2102.19   41.90
  -1  -8  -4 2082.99   42.60
  -1   8  -4 2146.79   40.40
   1   8   4 2102.79   41.70
   2  -8   4   16.10    2.90
  -2  -8  -4   14.30    3.00
   2  -8   4   11.80    2.40
  -2  -8  -4   10.90    3.00
   2   8   4   15.10    2.50
  -2   8  -4   14.80    2.40
  -3  -8  -4  272.27    9.20
   3  -8   4  288.87    9.50
   3  -8   4  281.77    9.80
  -3  -8  -4  291.57    9.70
   3   8   4  280.07    8.20
  -3   8  -4  278.57    9.10
   4  -8   4    1.60    2.40
  -4  -8  -4    2.10    2.80
  -4  -8  -4    6.30    2.60
   4  -8   4    1.00    2.90
  -4   8  -4    1.90    3.20
   4   8   4    3.40    2.10
  -5  -8  -4  314.57   11.00
   5  -8   4  300.37   11.40
  -5  -8  -4  325.87   11.30
   5  -8   4  342.77   12.60
   5   8   4  309.47    9.30
  -5   8  -4  318.77   11.50
   6  -8   4    8.80    3.30
  -6  -8  -4    5.20    2.90
   6  -8   4    1.60    3.00
  -6  -8  -4   -1.10    3.20
  -6   8  -4    3.60    5.90
  -7  -8  -4   10.70    4.10
   7  -8   4    1.20    3.10
   7  -8   4    8.10    4.20
  -7  -8  -4    7.70    3.40
  -7   8  -4   10.90    4.10
   7   8   4   14.60    2.90
  -8  -8  -4   -0.70    3.80
   8  -8   4    1.00    4.70
  -8   8  -4   10.50    4.40
   8  -9  -4   -1.60    3.70
  -8  -9   4    5.50    3.00
  -8  -9   4    6.70    2.70
  -7  -9   4  104.19    5.60
   7  -9  -4  118.99    9.20
  -7  -9   4  114.39    6.10
  -7   9   4  121.39    8.70
   6  -9  -4   48.70    7.30
  -6  -9   4   51.09    4.00
  -6  -9   4   41.50    3.40
  -6   9   4   61.79    7.10
  -5  -9   4  148.29    4.80
  -5  -9   4  156.38    5.00
   5  -9  -4  157.98    9.50
   5  -9  -4  144.19    8.50
  -5   9   4  138.39    8.20
   4  -9  -4   96.09    6.60
   4  -9  -4   99.99    7.70
  -4   9   4   85.89    6.70
   3  -9  -4   94.19    7.20
   3  -9  -4   97.09    6.50
  -3   9   4  106.49    6.30
   2  -9  -4  636.64   16.90
   2  -9  -4  593.84   16.20
   1  -9  -4  277.97    9.50
   1  -9  -4  269.47    9.80
  -1  -9   4  270.77    6.80
  -1  -9   4  274.67    7.00
  -1   9   4  272.77    8.80
   0  -9  -4  108.29    6.20
   0  -9   4  109.69    4.40
   0  -9  -4  101.49    5.70
   0  -9   4   99.69    4.50
   0   9   4  106.09    5.00
  -1  -9  -4    6.20    2.80
   1  -9   4    9.80    2.40
   1  -9   4    4.00    2.00
  -1  -9  -4    3.80    2.50
  -1   9  -4    7.00    1.60
   1   9   4   12.90    2.40
  -2  -9  -4   62.99    5.20
   2  -9   4   65.39    4.80
   2  -9   4   60.69    4.40
  -2  -9  -4   66.39    4.90
   2   9   4   62.29    3.70
  -2   9  -4   64.69    3.80
   3  -9   4    1.70    2.70
  -3  -9  -4   -3.70    2.40
   3  -9   4    1.70    2.30
  -3  -9  -4    0.60    2.30
  -3   9  -4   -1.20    1.90
   3   9   4   -1.40    1.50
   4  -9   4    6.20    3.00
  -4  -9  -4    3.60    3.00
   4  -9   4    6.10    2.90
   4   9   4    5.00    1.90
  -4   9  -4    0.90    2.40
   5  -9   4   19.50    4.30
  -5  -9  -4   37.10    5.20
  -5  -9  -4   30.10    4.80
   5  -9   4   33.60    4.80
   5   9   4   28.90    3.10
   6  -9   4    2.50    2.60
   6  -9   4    2.20    3.00
  -6  -9  -4    8.30    3.20
  -6   9  -4    4.70    3.30
   7  -9   4   29.00    5.80
  -7  -9  -4   36.50    5.00
  -7  -9  -4   40.40    5.80
  -7   9  -4   33.10    5.10
   8  -9   4   -2.80    4.10
  -8  -9  -4    4.30    4.00
  -8   9  -4    7.10    4.10
   8 -10  -4   14.80    4.60
  -8 -10   4   17.00    3.10
  -8 -10   4   11.70    3.50
  -8  10   4    6.90    4.50
   7 -10  -4  130.79    9.80
  -7 -10   4  109.39    5.90
  -7 -10   4   97.59    5.20
  -7  10   4  124.49    9.00
   6 -10  -4   62.09    7.80
   6 -10  -4   45.80    6.80
  -6 -10   4   49.40    4.60
  -6 -10   4   43.00    3.30
  -6  10   4   50.59    6.40
   5 -10  -4   47.50    6.40
   5 -10  -4   57.49    6.40
  -5  10   4   53.19    6.00
   4 -10  -4   75.19    7.30
   4 -10  -4   75.59    6.30
  -4  10   4   70.19    6.00
   3 -10  -4   14.70    3.70
   3 -10  -4   11.70    4.30
  -3  10   4    6.20    2.80
   2 -10  -4  125.29    6.90
  -2 -10   4  121.69    3.70
   2 -10  -4  122.29    7.60
  -2  10   4  127.79    6.40
   1 -10  -4   36.70    4.30
  -1 -10   4   32.20    2.70
   1 -10  -4   32.50    4.80
  -1 -10   4   29.30    2.60
  -1  10   4   29.30    3.60
   0 -10  -4   70.69    5.30
   0 -10   4   67.29    3.80
   0 -10   4   71.79    4.00
   0 -10  -4   68.89    5.70
   0  10   4   65.89    4.30
   1 -10   4   56.79    4.30
   1 -10   4   55.89    4.10
  -1 -10  -4   59.09    5.20
  -1 -10  -4   46.00    4.70
   1  10   4   52.09    3.60
  -1  10  -4   56.39    2.50
   2 -10   4    7.00    2.60
  -2 -10  -4    9.30    3.00
  -2 -10  -4    2.10    2.70
   2 -10   4    5.80    2.70
   2  10   4    8.40    2.00
  -2  10  -4    9.40    2.20
  -3 -10  -4   37.30    4.60
  -3 -10  -4   31.10    4.10
   3 -10   4   34.60    4.40
   3 -10   4   33.40    4.40
  -3  10  -4   38.80    4.10
   4 -10   4   30.30    4.80
  -4 -10  -4   25.80    4.30
   4 -10   4   36.90    4.60
  -4 -10  -4   30.60    4.30
  -4  10  -4   34.10    4.70
   5 -10   4    2.90    2.80
  -5 -10  -4    5.70    2.90
  -5 -10  -4   -2.70    3.00
   5 -10   4    1.10    3.20
  -5  10  -4    1.50    2.40
   6 -10   4   11.80    4.80
  -6 -10  -4   14.50    4.40
   6 -10   4   16.00    4.30
  -6 -10  -4   17.30    4.00
  -6  10  -4   11.30    3.30
  -7 -10  -4   14.10    4.60
  -7 -10  -4   14.60    4.20
  -7  10  -4    9.80    3.70
   7 -11  -4    2.40    4.50
  -7 -11   4   10.20    2.20
  -7 -11   4    4.30    2.40
  -7  11   4    7.50    4.00
  -6 -11   4   27.50    2.70
   6 -11  -4   43.60    7.60
  -6  11   4   28.90    5.40
   5 -11  -4   78.19    8.30
   5 -11  -4   67.59    7.00
  -5  11   4   74.79    6.60
   4 -11  -4    1.00    3.50
   4 -11  -4    4.00    3.10
  -4  11   4    1.40    2.70
   3 -11  -4   -0.60    3.40
  -3  11   4   -2.80    2.20
  -2 -11   4   34.30    2.40
  -2 -11   4   37.50    2.40
   2 -11  -4   37.70    4.90
   2 -11  -4   36.30    5.30
  -2  11   4   30.80    4.00
  -1 -11   4    1.50    1.70
   1 -11  -4    0.60    2.50
  -1 -11   4   -1.50    1.50
   1 -11  -4    3.70    3.30
  -1  11   4    0.00    2.00
   0 -11   4   16.40    2.90
   0 -11  -4   14.30    3.80
   0 -11   4   11.10    2.50
   0 -11  -4   11.10    3.20
   0  11   4   12.60    2.50
  -1 -11  -4   12.30    3.60
   1 -11   4    3.80    2.60
  -1 -11  -4    2.30    2.60
   1 -11   4   13.90    2.80
   1  11   4    6.50    2.10
  -2 -11  -4   18.50    3.50
  -2 -11  -4   20.60    4.00
   2 -11   4   16.10    3.70
   2 -11   4   20.40    3.50
  -2  11  -4   22.80    2.70
   2  11   4   21.90    2.50
  -3 -11  -4   48.70    5.50
   3 -11   4   41.40    4.70
  -3 -11  -4   47.70    5.10
   3 -11   4   46.00    5.70
  -3  11  -4   38.90    3.90
  -4 -11  -4   10.50    3.80
   4 -11   4    5.90    2.90
   4 -11   4    0.60    3.10
  -4 -11  -4   10.50    3.30
  -4  11  -4    4.20    2.70
   5 -11   4   35.30    5.40
  -5 -11  -4   51.29    5.30
  -5 -11  -4   57.49    6.10
  -5  11  -4   47.30    5.20
   6 -11   4    5.40    3.80
  -6 -11  -4   11.40    3.40
  -6 -11  -4    6.60    4.00
  -6  11  -4    4.70    3.60
   7 -11   4    4.20    4.10
  -7 -11  -4    1.70    4.20
  -6  12   4    1.10    5.70
   5 -12  -4    7.60    4.70
  -5  12   4    7.60    3.60
   4 -12  -4    6.30    3.40
   4 -12  -4    1.30    3.60
  -4  12   4   -3.40    3.30
   3 -12  -4   13.70    3.90
   3 -12  -4   16.90    4.90
  -3  12   4    9.40    3.00
   2 -12  -4   -1.00    2.30
  -2 -12   4    0.60    1.50
  -2 -12   4    0.70    1.40
   2 -12  -4    4.10    3.50
  -2  12   4    1.80    2.30
  -1 -12   4   -1.80    1.70
   1 -12  -4    0.20    2.50
   1 -12  -4    2.50    3.40
  -1  12   4    0.80    2.20
   0 -12   4   18.20    3.00
   0 -12  -4   24.20    4.50
   0 -12   4   19.00    3.20
   0 -12  -4   17.10    3.60
   0  12   4   25.40    3.30
   1 -12   4    1.30    2.30
  -1 -12  -4    1.70    3.20
   1 -12   4    0.10    2.50
  -1 -12  -4   -6.10    4.40
   1  12   4    1.40    1.60
  -2 -12  -4   50.19    5.70
   2 -12   4   43.10    5.20
   2 -12   4   41.40    4.60
  -2 -12  -4   52.99    5.50
  -3 -12  -4    8.30    3.20
   3 -12   4    7.40    3.00
  -3 -12  -4    2.20    6.20
   3 -12   4    8.00    3.60
  -3  12  -4    7.20    2.50
   4 -12   4    3.90    3.60
  -4 -12  -4    1.00    3.50
  -4 -12  -4   10.00    3.40
   4 -12   4    4.30    3.00
  -4  12  -4    6.30    2.90
  -5 -12  -4    8.40    3.20
  -5 -12  -4    2.60    3.70
   5 -12   4    5.20    3.90
  -5  12  -4    2.60    4.40
  -6 -12  -4   16.00    4.30
  -6 -12  -4   15.80    4.60
   6 -12   4   16.30    5.40
   6 -13  -4   17.50    6.10
   5 -13  -4   -2.50    3.90
   4 -13  -4   10.20    4.50
  -4  13   4    7.30    3.40
   3 -13  -4    7.70    3.30
  -3  13   4    7.20    2.90
  -2 -13   4    9.30    1.90
   2 -13  -4    4.50    4.50
   2 -13  -4    9.00    3.40
  -2 -13   4    3.90    1.80
  -2  13   4    6.40    2.70
  -1 -13   4    1.80    2.00
  -1 -13   4   -1.70    1.90
   1 -13  -4   -0.60    3.50
   1 -13  -4    3.80    2.80
  -1  13   4    4.10    2.30
   0 -13   4   20.90    4.20
   0 -13   4   12.70    2.90
   0 -13  -4   11.70    3.40
   0 -13  -4   17.80    5.20
   0  13   4   14.80    2.60
  -1 -13  -4   11.30    3.50
   1 -13   4    8.70    3.60
   1 -13   4    8.80    2.90
  -1 -13  -4    1.00    4.50
   2 -13   4    4.20    3.10
  -2 -13  -4    4.40    3.60
  -2 -13  -4    5.90    3.00
   2 -13   4    4.10    2.80
  -3 -13  -4   37.60    4.80
   3 -13   4   34.60    7.20
   3 -13   4   40.20    5.60
  -3 -13  -4   31.80    5.20
  -4 -13  -4   13.20    3.80
   4 -13   4   10.70    4.10
  -4 -13  -4   14.30    4.20
   4 -13   4   12.40    3.80
   5 -13   4   60.79    7.70
  -5 -13  -4   60.19    6.10
  -5 -13  -4   56.69    6.80
   4 -14  -4   11.00    4.40
   3 -14  -4   -1.10    3.90
   2 -14  -4   10.60    4.60
   2 -14  -4   15.20    4.00
  -2 -14   4   12.50    2.30
  -2 -14   4   10.10    2.10
   1 -14  -4   37.20    5.00
  -1 -14   4   38.20    3.70
  -1 -14   4   40.60    4.00
   1 -14  -4   28.40    5.30
  -1  14   4   34.40    4.00
   0 -14   4   23.30    3.80
   0 -14  -4   30.20    5.00
   0 -14  -4   25.60    5.00
  -1 -14  -4   20.70    4.20
   1 -14   4   17.40    3.50
  -1 -14  -4   17.10    4.40
  -2 -14  -4   13.20    4.30
   2 -14   4   13.20    3.90
   2 -14   4   13.80    3.80
  -2 -14  -4    7.60    3.50
   3 -14   4   14.30    4.20
  -3 -14  -4   17.90    3.80
  -3 -14  -4   14.20    4.10
   3 -14   4   22.50    4.40
  -4 -14  -4   31.50    4.80
   4 -14   4   18.90    4.60
  -4 -14  -4   12.90    4.10
   3 -15  -4   -1.80    3.90
  -2 -15   4    5.30    1.90
  -2 -15   4   -1.10    1.70
   2 -15  -4    1.10    4.30
   1 -15  -4    0.40    3.90
  -1 -15   4    7.10    2.50
  -1 -15   4    5.30    2.40
   0 -15  -4    8.80    3.40
   0 -15   4    3.70    2.80
   0 -15   4    2.10    2.50
   0 -15  -4    6.20    4.10
  -1 -15  -4   25.40    4.30
   1 -15   4   23.70    4.20
  -1 -15  -4   17.40    4.90
   2 -15   4   13.00    3.60
  -2 -15  -4    5.80    3.90
   2 -15   4    5.40    3.50
  -2 -15  -4    6.10    3.40
  -3 -15  -4    3.40    3.10
   3 -15   4    4.20    3.80
  -3 -15  -4   -4.20    3.40
 -10   0   5    4.20    4.50
  -9   0   5  273.37   14.20
  -9   0   5  282.77   12.50
   9   0  -5  263.37   10.90
   8   0  -5   -1.20    2.70
  -8   0   5    1.90    3.40
  -8   0   5    0.40    3.30
  -7   0   5   46.70    5.60
  -7   0   5   30.30    4.40
   7   0  -5   41.00    4.90
  -6   0   5   -0.60    2.40
   6   0  -5    1.50    2.30
  -6   0   5   -1.00    2.20
  -5   0   5    2.40    2.20
   5   0  -5    2.50    2.00
  -5   0   5    2.70    2.20
   4   0  -5   -1.80    2.20
  -4   0   5   -5.50    1.80
  -4   0   5   -1.70    2.10
  -3   0   5  204.98    6.50
  -3   0   5  198.68    6.50
   3   0  -5  197.18    6.20
  -2   0   5   -0.20    1.40
  -2   0   5   -1.00    1.30
   2   0  -5   -2.00    1.20
  -1   0   5  189.78    5.80
  -1   0   5  190.88    5.80
   1   0  -5  195.68    5.70
   0   0  -5   -0.30    1.30
   0   0   5   -1.70    1.50
   0   0  -5    0.80    1.30
   0   0   5    2.30    1.60
   1   0   5 1693.43   33.30
   1   0   5 1661.63   33.10
  -1   0  -5 1630.84   33.10
  -1   0  -5 1725.33   33.30
  -2   0  -5   -1.30    1.40
   2   0   5   -0.50    1.90
   2   0   5   -2.70    1.50
  -2   0  -5   -0.30    1.30
   3   0   5  350.56    9.90
  -3   0  -5  364.06   10.20
   3   0   5  357.46   10.30
  -3   0  -5  368.36   10.20
  -4   0  -5   -1.00    1.50
  -4   0  -5   -2.90    1.80
   4   0   5    0.50    2.00
   4   0   5    2.60    2.00
  -5   0  -5    7.30    3.20
   5   0   5   11.20    3.20
  -5   0  -5   12.70    3.60
   5   0   5    2.30    2.80
   6   0   5   -3.20    3.00
  -6   0  -5    1.00    3.10
  -6   0  -5   -0.70    2.60
  -7   0  -5   -0.70    3.30
   7   0   5   -4.70    3.00
  -7   0  -5    1.20    3.50
   8   0   5    2.60    3.80
  -8   0  -5    6.40    3.90
  -8   0  -5   -2.60    2.70
  -9   0  -5   22.20    4.90
   9   0   5   28.90    5.20
 -10  -1   5   -3.60    3.80
 -10   1   5    4.10    4.90
  -9  -1   5   -0.60    3.70
   9  -1  -5    2.60    4.50
  -9  -1   5    2.40    3.80
   9   1  -5    5.10    2.80
  -9   1   5   -3.70    4.20
  -9   1   5   -2.00    3.70
  -8  -1   5   40.00    5.30
  -8  -1   5   50.79    6.10
   8   1  -5   41.50    4.90
  -8   1   5   46.70    6.10
  -8   1   5   45.20    6.30
  -7  -1   5   -0.70    2.50
   7  -1  -5   -0.10    2.00
  -7  -1   5    1.50    3.20
  -7   1   5    1.50    3.60
   7   1  -5    0.10    2.60
  -7   1   5    2.00    3.20
   6  -1  -5  502.55   14.50
  -6  -1   5  551.04   14.60
  -6  -1   5  546.25   14.70
  -6   1   5  527.05   15.10
  -6   1   5  544.05   15.10
   6   1  -5  528.05   13.90
  -5  -1   5  261.27    8.60
   5  -1  -5  233.58   11.50
  -5  -1   5  253.57    9.60
   5  -1  -5  271.27    8.90
  -5   1   5  271.57    8.90
   5   1  -5  271.07    8.10
  -5   1   5  256.77    9.00
  -4  -1   5  656.33   15.00
  -4  -1   5  636.04   15.00
   4  -1  -5  635.04   15.40
   4   1  -5  629.04   14.40
  -4   1   5  654.83   15.60
   4   1  -5  638.44   14.60
  -4   1   5  654.83   15.70
  -3  -1   5 2059.09   39.40
   3  -1  -5 2036.50   39.90
   3  -1  -5 1982.30   39.60
  -3  -1   5 2047.30   39.50
   3   1  -5 2057.19   39.10
   3   1  -5 2051.69   39.00
  -3   1   5 1979.20   39.90
  -3   1   5 1980.60   40.00
   2  -1  -5 4013.70   74.69
   2  -1  -5 3926.01   74.59
  -2  -1   5 3988.50   74.09
  -2  -1   5 3908.11   74.09
  -2   1   5 4067.59   74.89
   2   1  -5 4004.00   73.89
   2   1  -5 3985.90   73.89
  -2   1   5 3930.81   74.69
   1  -1  -5 2821.22   54.09
   1  -1  -5 2806.32   54.09
  -1  -1   5 2874.81   53.59
  -1  -1   5 2834.52   53.59
  -1   1   5 2825.92   54.09
   1   1  -5 2854.71   53.39
  -1   1   5 2890.21   54.19
   1   1  -5 2882.81   53.49
   0  -1   5 6121.09  113.79
   0  -1  -5 6246.07  114.29
   0  -1  -5 6319.17  114.29
   0   1   5 6045.50  114.19
   0   1  -5 6242.78  113.79
   0   1   5 6125.89  114.29
  -1  -1  -5  912.41   19.90
   1  -1   5  956.30   19.90
   1  -1   5  935.71   19.60
  -1   1  -5  924.21   19.60
   1   1   5  940.71   19.90
   1   1   5  946.51   20.00
  -1   1  -5  954.80   19.70
   2  -1   5 3850.21   74.59
   2  -1   5 3926.41   74.59
  -2  -1  -5 3996.00   74.69
  -2  -1  -5 3977.50   74.69
  -2   1  -5 3950.20   74.49
  -2   1  -5 3997.80   74.49
   2   1   5 3903.21   74.69
   2   1   5 3938.31   74.39
   3  -1   5   34.50    3.50
   3  -1   5   30.40    3.10
  -3  -1  -5   28.70    3.40
  -3  -1  -5   31.50    3.40
   3   1   5   28.60    3.20
  -3   1  -5   34.70    3.40
  -3   1  -5   41.30    3.60
   3   1   5   31.00    3.70
  -4  -1  -5  238.08    8.50
  -4  -1  -5  230.78    8.30
   4  -1   5  233.68    8.10
   4  -1   5  234.48    8.50
   4   1   5  241.58    8.10
  -4   1  -5  230.18    8.40
  -4   1  -5  229.78    8.40
   4   1   5  237.48    8.50
  -5  -1  -5   11.50    3.40
   5  -1   5    1.90    2.40
   5  -1   5    0.50    2.60
  -5  -1  -5    4.10    2.90
  -5   1  -5    2.30    2.80
  -5   1  -5   -0.50    2.60
   5   1   5    3.70    2.80
   5   1   5    3.60    2.30
  -6  -1  -5    2.70    2.90
  -6  -1  -5   11.80    4.70
   6  -1   5   -3.40    3.10
  -6   1  -5    0.30    2.90
  -6   1  -5   -1.00    2.90
   6   1   5    3.10    2.60
  -7  -1  -5   70.59    7.30
  -7  -1  -5   55.89    6.60
   7  -1   5   54.89    6.20
  -7   1  -5   44.10    5.70
   7   1   5   57.79    6.40
  -7   1  -5   51.99    6.20
  -8  -1  -5    3.70    3.50
   8  -1   5    1.20    3.70
  -8  -1  -5    2.70    4.00
  -8   1  -5    7.30    3.70
   8   1   5   -3.40    3.60
  -9  -1  -5    4.20    4.80
   9  -1   5   11.60    4.30
   9   1   5   10.90    7.90
  -9   1  -5    6.10    4.00
 -10  -2   5   -2.90    3.80
 -10   2   5    6.00    4.80
   9  -2  -5   -0.40    3.40
  -9  -2   5    7.10    4.20
  -9  -2   5    0.30    3.30
  -9   2   5   -1.10    4.60
  -9   2   5    2.30    4.10
   9   2  -5   -2.10    2.50
  -8  -2   5   12.90    4.20
   8  -2  -5    2.50    3.00
  -8  -2   5    3.40    3.30
  -8   2   5    2.10    3.20
   8   2  -5   -0.10    2.30
  -8   2   5    2.30    4.00
   7  -2  -5   27.00    4.10
  -7  -2   5   38.30    5.00
  -7  -2   5   25.20    4.00
  -7   2   5   27.70    4.80
   7   2  -5   32.20    3.90
  -7   2   5   26.70    4.40
  -6  -2   5  614.34   16.00
   6  -2  -5  603.84   16.50
  -6  -2   5  625.04   15.80
   6   2  -5  614.24   15.00
  -6   2   5  610.34   16.90
  -6   2   5  609.04   17.10
  -5  -2   5  383.06   10.60
   5  -2  -5  379.86   11.20
   5  -2  -5  395.56   11.70
  -5  -2   5  380.96   10.70
  -5   2   5  390.16   11.50
   5   2  -5  383.56   10.00
  -5   2   5  367.36   11.60
   4  -2  -5  208.78    7.30
  -4  -2   5  218.18    6.60
   4  -2  -5  204.48    7.40
  -4  -2   5  202.08    6.60
   4   2  -5  197.28    5.90
  -4   2   5  197.98    7.30
   4   2  -5  218.58    6.10
   3  -2  -5 1412.66   29.70
  -3  -2   5 1471.25   28.80
   3  -2  -5 1479.45   30.00
  -3   2   5 1439.66   30.20
   3   2  -5 1452.15   28.20
  -3   2   5 1453.95   29.90
  -2  -2   5  894.01   18.30
  -2  -2   5  898.11   18.30
   2  -2  -5  911.21   19.50
   2  -2  -5  902.01   19.40
   2   2  -5  929.71   18.00
  -2   2   5  890.11   19.50
  -2   2   5  879.01   19.30
   2   2  -5  902.31   17.90
   1  -2  -5 2683.93   51.49
   1  -2  -5 2652.93   51.49
  -1  -2   5 2730.93   50.39
  -1  -2   5 2655.63   50.49
   1   2  -5 2723.63   50.09
  -1   2   5 2715.63   52.79
  -1   2   5 2636.74   51.39
   1   2  -5 2683.53   50.09
   0  -2   5  335.07    8.40
   0  -2   5  336.47    8.30
   0  -2  -5  341.17    9.00
   0  -2  -5  349.96    9.10
   0   2  -5  338.97    8.10
   0   2  -5  337.67    8.10
   0   2   5  335.17    9.20
   1  -2   5 1788.02   34.90
   1  -2   5 1824.02   34.80
  -1  -2  -5 1782.62   35.30
  -1  -2  -5 1731.13   36.60
   1   2   5 1786.12   35.20
  -1   2  -5 1780.92   34.70
   1   2   5 1741.03   35.20
   2  -2   5 1560.84   31.90
  -2  -2  -5 1579.64   32.30
  -2  -2  -5 1554.34   31.90
   2  -2   5 1607.14   31.70
  -2   2  -5 1607.94   31.70
   2   2   5 1555.64   31.90
  -2   2  -5 1549.54   31.60
   2   2   5 1542.15   31.70
   3  -2   5 2324.67   46.20
   3  -2   5 2345.07   46.50
  -3  -2  -5 2363.26   46.50
  -3   2  -5 2296.97   48.00
   3   2   5 2335.67   46.00
  -3   2  -5 2343.37   46.40
   3   2   5 2368.06   46.50
   4  -2   5 1267.67   27.70
  -4  -2  -5 1247.08   27.80
  -4  -2  -5 1283.17   28.00
   4   2   5 1292.27   27.90
   4   2   5 1287.87   27.50
  -4   2  -5 1294.97   28.00
  -4   2  -5 1287.47   28.00
   5  -2   5   15.30    3.60
  -5  -2  -5   21.70    3.60
   5  -2   5   21.90    3.70
  -5  -2  -5   25.40    4.20
  -5   2  -5   18.50    3.60
   5   2   5   15.10    3.20
  -5   2  -5   19.50    4.00
   6  -2   5  305.37   11.80
   6  -2   5  304.47   12.80
  -6  -2  -5  299.87   11.30
  -6  -2  -5  312.47   11.50
  -6   2  -5  307.47   11.60
  -6   2  -5  291.27   11.20
   6   2   5  321.27   11.40
  -7  -2  -5   17.00    4.50
  -7  -2  -5   10.70    3.50
   7  -2   5    5.20    4.10
  -7   2  -5    5.10    3.60
   7   2   5   15.00    4.10
   8  -2   5   27.80    5.50
  -8  -2  -5   20.00    4.70
  -8  -2  -5   16.70    4.40
   8   2   5   26.30    5.40
  -8   2  -5   36.00    6.40
  -9  -2  -5   14.90    9.70
   9  -2   5   18.80    4.50
  -9   2  -5   14.40    5.00
   9   2   5   19.90    4.70
 -10  -3   5   17.60    4.90
 -10   3   5   22.50    5.40
   9  -3  -5    0.80    3.30
  -9  -3   5    5.50    3.30
  -9  -3   5   -0.40    3.50
   9   3  -5    8.60    3.10
  -9   3   5   -2.50    4.00
  -8  -3   5   21.90    4.50
   8  -3  -5   21.70    4.40
  -8  -3   5   32.90    5.00
  -8   3   5   20.90    4.80
  -8   3   5   24.10    5.30
   8   3  -5   32.50    3.80
  -7  -3   5    6.80    3.20
   7  -3  -5    5.40    3.40
  -7  -3   5    6.20    3.20
  -7   3   5    5.80    3.60
   7   3  -5    8.20    2.40
  -7   3   5    2.80    3.20
  -6  -3   5    2.60    2.70
   6  -3  -5    2.80    2.90
  -6  -3   5    0.10    2.40
  -6   3   5   -0.30    2.90
   6   3  -5    0.80    1.90
  -6   3   5    1.50    2.90
   5  -3  -5  120.49    6.20
   5  -3  -5  128.89    6.60
  -5  -3   5  132.19    5.50
  -5  -3   5  134.19    6.50
   5   3  -5  136.39    4.70
  -5   3   5  132.29    6.70
  -5   3   5  123.49    6.60
   4  -3  -5   56.29    4.20
  -4  -3   5   54.19    3.40
  -4  -3   5   54.29    3.30
   4  -3  -5   63.19    4.70
  -4   3   5   56.39    4.40
   4   3  -5   58.29    2.70
  -4   3   5   53.29    4.50
   4   3  -5   56.19    2.70
   3  -3  -5 3315.87   64.79
  -3  -3   5 3279.77   62.69
   3  -3  -5 3307.07   64.49
   3   3  -5 3387.46   61.79
  -3   3   5 3453.55   64.79
   3   3  -5 3422.06   61.79
  -3   3   5 3341.67   64.89
   2  -3  -5  380.96   10.30
  -2  -3   5  393.36    8.90
   2  -3  -5  392.66   10.50
  -2  -3   5  381.06    9.40
  -2   3   5  393.66   10.50
   2   3  -5  400.46    8.00
   2   3  -5  406.76    8.10
  -1  -3   5 2362.76   44.20
  -1  -3   5 2380.36   44.30
   1  -3  -5 2308.17   45.80
   1  -3  -5 2340.87   45.90
   1   3  -5 2336.57   43.60
   1   3  -5 2369.16   43.70
  -1   3   5 2385.16   45.80
  -1   3   5 2357.26   45.90
   0  -3   5 1816.62   34.90
   0  -3  -5 1820.72   36.10
   0  -3  -5 1785.52   36.00
   0  -3   5 1790.22   34.90
   0   3   5 1785.52   35.80
   0   3  -5 1870.81   34.70
   0   3  -5 1836.12   34.60
   0   3   5 1802.72   35.90
   1  -3   5 1762.12   35.40
  -1  -3  -5 1846.62   36.10
  -1  -3  -5 1782.72   36.00
   1  -3   5 1751.72   35.10
   1   3   5 1819.62   35.90
  -1   3  -5 1842.02   35.20
   1   3   5 1787.32   35.80
  -1   3  -5 1848.42   35.20
   2  -3   5  535.65   13.30
  -2  -3  -5  563.24   13.70
  -2  -3  -5  542.15   13.60
   2  -3   5  551.24   13.10
  -2   3  -5  566.24   13.20
   2   3   5  552.34   13.30
  -2   3  -5  549.65   13.10
   2   3   5  550.74   13.50
   3  -3   5  817.62   19.10
  -3  -3  -5  799.22   19.00
  -3  -3  -5  815.72   19.00
  -3   3  -5  835.82   18.90
   3   3   5  834.02   19.00
  -3   3  -5  828.12   18.90
   3   3   5  813.72   18.70
   4  -3   5   33.80    4.10
  -4  -3  -5   33.60    4.10
  -4  -3  -5   27.60    3.70
   4   3   5   36.80    4.20
  -4   3  -5   36.50    4.20
   4   3   5   32.80    3.50
   5  -3   5  218.38    8.60
   5  -3   5  217.58    9.10
  -5   3  -5  215.58    8.90
  -5   3  -5  203.88    8.50
   5   3   5  217.58    8.50
   6  -3   5    6.60    3.40
  -6  -3  -5   10.10    3.80
  -6  -3  -5   13.20    3.60
   6  -3   5    7.50    3.70
  -6   3  -5    7.90    3.60
   6   3   5   13.00    3.50
  -7  -3  -5    5.50    4.00
   7  -3   5    0.60    3.90
  -7  -3  -5    5.10    3.20
  -7   3  -5    2.90    3.30
   7   3   5    5.40    3.20
  -8  -3  -5    2.00    3.80
   8  -3   5    6.70    4.50
  -8  -3  -5   -3.30    3.00
  -8   3  -5    2.90    4.50
  -9  -3  -5    9.30    4.30
   9  -3   5   21.30    5.60
   9   3   5    9.00    4.90
 -10  -4   5   -0.20    3.90
 -10   4   5    5.80    4.80
   9  -4  -5    9.70    3.80
  -9  -4   5   12.30    4.10
  -9   4   5   14.30    5.10
  -8  -4   5    7.60    3.40
   8  -4  -5   10.20    4.10
  -8  -4   5    5.10    3.40
  -8   4   5   14.10    4.30
  -8   4   5    5.50    4.00
   7  -4  -5    2.10    3.00
  -7  -4   5   -3.10    2.50
  -7  -4   5   -1.40    2.50
   7   4  -5   -1.70    1.60
  -7   4   5    3.40    3.90
  -7   4   5    5.60    3.80
  -6  -4   5    9.20    2.90
  -6  -4   5    6.30    2.70
   6  -4  -5    5.20    3.20
   6   4  -5    6.70    2.80
  -6   4   5    4.50    3.50
  -6   4   5    4.00    2.50
   5  -4  -5   46.50    4.90
  -5  -4   5   45.60    3.60
  -5  -4   5   47.30    3.60
   5  -4  -5   47.10    4.60
   5   4  -5   46.80    2.40
  -5   4   5   40.20    4.60
  -5   4   5   42.50    4.90
  -4  -4   5  311.77    8.10
   4  -4  -5  323.57   10.10
   4  -4  -5  332.17   10.60
  -4  -4   5  327.47    8.40
  -4   4   5  329.37   10.30
  -4   4   5  309.87   10.30
   3  -4  -5  383.16   11.10
  -3  -4   5  387.66    8.80
   3  -4  -5  367.66   10.70
  -3   4   5  383.26   11.00
  -3   4   5  394.46   11.10
  -2  -4   5  189.28    4.90
  -2  -4   5  188.48    4.90
   2  -4  -5  179.78    6.60
  -2   4   5  183.38    6.70
  -2   4   5  187.18    6.70
  -1  -4   5 3391.16   61.99
  -1  -4   5 3299.47   61.99
   1  -4  -5 3294.07   64.19
   1  -4  -5 3318.77   64.09
  -1   4   5 3379.46   64.19
  -1   4   5 3403.36   64.09
   0  -4   5  129.49    4.30
   0  -4   5  129.19    4.30
   0  -4  -5  127.19    5.50
   0  -4  -5  133.89    5.40
   0   4  -5  126.39    3.80
   0   4   5  124.19    5.20
   0   4  -5  130.29    4.50
   0   4   5  134.79    5.30
   1  -4   5 5141.49   93.79
   1  -4   5 4967.80   93.89
  -1  -4  -5 4983.30   94.69
  -1  -4  -5 5013.90   94.79
  -1   4  -5 4990.40   93.49
   1   4   5 5123.19   94.59
  -1   4  -5 5058.59   93.59
   1   4   5 5115.99   94.59
  -2  -4  -5  875.81   19.60
   2  -4   5  864.11   19.20
   2  -4   5  865.21   19.00
  -2  -4  -5  860.51   19.40
   2   4   5  867.81   19.30
  -2   4  -5  874.31   19.00
   2   4   5  852.41   19.10
  -3  -4  -5 1563.34   32.40
   3  -4   5 1562.94   32.10
  -3  -4  -5 1536.55   32.30
   3  -4   5 1584.04   32.60
   3   4   5 1566.84   31.80
   3   4   5 1393.66   31.70
  -3   4  -5 1564.74   32.10
  -3   4  -5 1571.24   32.20
   4  -4   5  207.98    8.30
  -4  -4  -5  192.58    7.90
   4  -4   5  191.08    7.60
  -4  -4  -5  195.78    7.80
  -4   4  -5  189.98    7.60
  -4   4  -5  196.28   10.90
  -5  -4  -5    4.00    2.80
   5  -4   5    6.50    3.10
   5  -4   5    3.70    3.10
  -5  -4  -5    4.30    2.70
  -5   4  -5    7.80    3.50
  -6  -4  -5  862.41   22.00
  -6  -4  -5  890.31   22.40
   6  -4   5  844.42   22.80
   6  -4   5  835.02   22.10
  -6   4  -5  880.81   22.70
  -7  -4  -5   -2.90    3.40
   7  -4   5    1.40    3.90
  -7  -4  -5   -0.10    3.40
   7   4   5    2.30    2.90
  -7   4  -5   -1.70    3.40
   8  -4   5   86.59   10.40
  -8  -4  -5   72.49    8.00
  -8  -4  -5   76.19    7.60
   8   4   5   72.59    6.80
  -8   4  -5   66.29    8.00
  -9  -4  -5   11.50    4.70
   9  -4   5   20.70    5.60
  -9   4  -5   18.10    4.90
  -9  -5   5    2.70    3.50
   9  -5  -5    1.30    4.00
  -9  -5   5    3.30    3.00
  -9   5   5    3.30    4.40
  -8  -5   5    5.30    3.30
   8  -5  -5    2.70    3.40
  -8  -5   5    2.90    2.80
  -8   5   5    2.80    4.00
   7  -5  -5   -0.90    3.20
  -7  -5   5    0.40    2.60
  -7  -5   5   -1.50    2.50
  -7   5   5    5.60    3.90
  -7   5   5    2.10    2.80
  -6  -5   5    8.60    2.70
   6  -5  -5    9.70    3.80
  -6  -5   5   10.20    2.80
  -6   5   5   12.30    3.60
  -6   5   5    4.90    3.30
  -5  -5   5   52.99    3.70
   5  -5  -5   63.89    5.30
   5  -5  -5   58.79    5.70
  -5  -5   5   58.29    3.70
  -5   5   5   57.49    5.50
  -5   5   5   62.59    5.70
  -4  -5   5  103.79    4.00
   4  -5  -5  106.19    6.20
   4  -5  -5  102.39    5.90
  -4  -5   5   94.79    3.80
  -4   5   5  104.29    6.00
  -4   5   5  104.99    5.90
   3  -5  -5  388.56   11.50
  -3  -5   5  381.66    8.40
   3  -5  -5  351.46   10.80
  -3   5   5  376.46   11.20
  -3   5   5  382.36   11.10
   2  -5  -5   -0.80    2.00
   2  -5  -5   -2.30    2.00
  -2  -5   5    0.20    1.00
  -2  -5   5    1.70    1.10
  -2   5   5   -0.40    2.10
  -2   5   5    0.50    1.90
  -1  -5   5  363.16    8.00
   1  -5  -5  349.27   10.20
  -1  -5   5  349.37    8.00
   1  -5  -5  352.46   10.20
  -1   5   5  352.06   10.00
   0  -5  -5  546.05   13.60
   0  -5   5  529.35   12.00
   0  -5  -5  553.64   13.60
   0   5  -5  549.74   11.30
   0   5   5  533.05   13.40
   0   5   5  568.14   13.40
   0   5  -5  557.54   11.30
  -1  -5  -5  444.36   11.80
   1  -5   5  439.56   10.90
   1  -5   5  456.45   10.80
  -1  -5  -5  445.76   11.90
   1   5   5  443.26   11.40
  -1   5  -5  456.05   10.50
   1   5   5  433.56   11.40
  -1   5  -5  457.45   11.40
   2  -5   5  432.46   11.10
  -2  -5  -5  430.96   11.70
  -2  -5  -5  424.86   11.80
   2  -5   5  441.66   11.50
  -2   5  -5  432.56   11.00
  -2   5  -5  430.86   11.00
   2   5   5  431.96   11.20
   3  -5   5 1773.02   36.10
   3  -5   5 1700.93   36.30
  -3  -5  -5 1699.73   36.20
  -3  -5  -5 1726.13   36.40
  -3   5  -5 1726.63   36.00
   3   5   5 1895.91   39.40
   3   5   5 1792.62   37.20
  -3   5  -5 1718.43   35.90
   4  -5   5  218.38    8.80
   4  -5   5  202.88    8.10
  -4  -5  -5  212.48    8.50
  -4  -5  -5  199.58    8.00
   4   5   5  213.68    8.00
  -4   5  -5  218.78    8.30
  -5  -5  -5  556.44   15.70
   5  -5   5  544.05   16.20
   5  -5   5  531.75   15.40
  -5  -5  -5  557.64   15.50
  -5   5  -5  544.45   15.70
   5   5   5  539.75   14.90
  -6  -5  -5    6.80    3.40
  -6  -5  -5    8.60    3.50
   6  -5   5    7.10    3.90
   6  -5   5    1.90    3.20
   6   5   5    8.00    3.20
  -6   5  -5    2.50    3.60
   7  -5   5   79.19    8.00
  -7  -5  -5   79.99    6.80
  -7  -5  -5   82.39    7.40
   7   5   5   81.39    6.20
  -7   5  -5   68.29    7.10
   8  -5   5   18.20    5.80
  -8  -5  -5   16.20    5.60
  -8  -5  -5   21.30    5.40
  -8   5  -5   19.30    5.80
   8   5   5   25.90    5.70
  -9  -5  -5  123.29   10.10
   9  -5   5  134.99   10.40
  -9   5  -5  136.19    9.90
   9  -6  -5    7.20    4.00
  -9  -6   5    4.80    3.50
  -9  -6   5    6.90    3.60
  -9   6   5    5.60    4.70
  -8  -6   5    1.40    2.90
  -8  -6   5    5.20    2.90
   8  -6  -5    3.20    3.40
  -8   6   5    2.80    3.70
  -7  -6   5   -2.60    2.20
  -7  -6   5   -0.80    2.60
   7  -6  -5   -0.50    3.60
  -7   6   5    0.20    3.70
   6  -6  -5   -1.30    3.80
  -6  -6   5   -1.20    2.10
  -6  -6   5   -1.10    2.20
  -6   6   5    1.30    3.30
   5  -6  -5    6.60    3.30
   5  -6  -5   -2.20    2.60
  -5  -6   5   -2.10    1.80
  -5  -6   5    1.20    1.90
  -5   6   5    0.40    2.90
  -5   6   5    0.80    2.60
  -4  -6   5   29.80    2.30
   4  -6  -5   39.10    4.70
   4  -6  -5   23.00    3.90
  -4  -6   5   30.90    2.30
  -4   6   5   35.80    4.60
  -4   6   5   38.00    4.90
  -3  -6   5   50.99    2.20
   3  -6  -5   52.69    5.00
   3  -6  -5   47.00    4.20
  -3   6   5   48.00    4.70
  -3   6   5   52.69    4.50
   2  -6  -5  668.03   16.80
  -2  -6   5  701.03   13.70
   2  -6  -5  707.93   17.40
  -2  -6   5  699.53   13.60
  -2   6   5  713.03   17.10
   1  -6  -5  634.84   15.60
   1  -6  -5  612.34   15.20
  -1  -6   5  596.94   12.60
  -1  -6   5  616.94   12.60
  -1   6   5  616.14   15.00
   0  -6   5  567.74   12.70
   0  -6  -5  591.64   14.60
   0  -6   5  570.64   12.50
   0  -6  -5  562.94   14.30
   0   6   5  577.44   14.20
   0   6   5  555.04   13.90
   0   6  -5  593.74   11.40
  -1  -6  -5   92.89    5.00
   1  -6   5  102.39    4.30
   1  -6   5   95.09    4.40
  -1  -6  -5   94.79    5.30
  -1   6  -5  102.89    3.90
   1   6   5   91.39    4.70
  -1   6  -5   91.99    3.80
  -2  -6  -5  395.16   11.30
   2  -6   5  389.16   10.60
  -2  -6  -5  389.16   11.30
   2  -6   5  384.16   10.90
   2   6   5  397.96   10.80
   2   6   5  410.86   10.80
  -2   6  -5  387.96   10.30
  -3  -6  -5 1347.07   29.50
   3  -6   5 1365.46   29.20
  -3  -6  -5 1399.16   32.20
   3  -6   5 1371.66   30.10
   3   6   5 1358.66   28.90
  -4  -6  -5  434.16   12.90
  -4  -6  -5  448.06   13.20
   4  -6   5  445.06   13.70
   4  -6   5  446.66   13.70
  -4   6  -5  453.25   13.10
   4   6   5  464.95   12.60
   5  -6   5  173.78    8.80
   5  -6   5  155.88    8.10
  -5  -6  -5  155.28    7.80
  -5  -6  -5  175.08    8.40
   5   6   5  167.08    7.30
   6  -6   5  258.07   10.80
   6  -6   5  283.17   11.90
  -6  -6  -5  278.97   10.90
  -6  -6  -5  269.97   11.30
   6   6   5  298.37   12.90
  -6   6  -5  267.67   11.10
  -7  -6  -5    0.70    3.50
   7  -6   5    6.60    4.50
  -7  -6  -5    5.80    3.30
   7   6   5    2.00    2.80
  -7   6  -5    1.30    3.50
   8  -6   5   -6.30    4.10
  -8  -6  -5    7.40    4.30
  -8  -6  -5    7.30    4.40
  -8   6  -5   -0.20    3.90
   8   6   5    1.40    3.10
  -9  -6  -5   13.20    5.30
   9  -6   5   19.00    5.90
  -9   6  -5   17.80    4.50
  -9  -7   5    9.40    3.90
   9  -7  -5   17.90    5.00
  -9  -7   5   18.10    4.10
  -9   7   5   16.70    5.70
  -8  -7   5    3.40    2.80
   8  -7  -5    5.20    4.50
  -8  -7   5    0.80    2.80
  -8   7   5    3.50    3.70
  -7  -7   5   23.80    3.70
  -7  -7   5   19.40    3.60
   7  -7  -5   19.60    4.90
  -7   7   5   33.30    6.10
   6  -7  -5   13.10    4.50
  -6  -7   5   21.50    3.00
  -6  -7   5   20.60    3.10
  -6   7   5   17.00    4.30
  -5  -7   5  193.78    6.00
   5  -7  -5  208.88    9.90
  -5  -7   5  197.38    6.20
   5  -7  -5  197.98    9.00
  -5   7   5  205.78    9.40
  -4  -7   5   76.99    3.00
   4  -7  -5   75.99    6.50
  -4  -7   5   79.19    3.00
   4  -7  -5   76.39    5.80
  -4   7   5   65.59    5.70
   3  -7  -5   13.40    3.10
   3  -7  -5   11.40    3.40
  -3   7   5   10.80    2.70
  -3   7   5   10.70    2.90
   2  -7  -5    2.90    2.20
   2  -7  -5    5.10    2.70
  -2   7   5    3.80    2.50
  -2   7   5    2.10    2.20
   1  -7  -5    5.10    2.30
  -1  -7   5    2.30    1.30
   1  -7  -5   -1.10    1.60
  -1  -7   5    3.50    1.20
  -1   7   5    1.10    2.00
  -1   7   5    0.00    2.00
   0  -7   5   91.09    4.00
   0  -7  -5  101.69    5.60
   0  -7  -5   90.89    5.30
   0  -7   5   95.59    3.90
   0   7   5   95.99    4.90
  -1  -7  -5  285.77    9.30
  -1  -7  -5  273.97    9.30
   1  -7   5  293.27    8.30
   1   7   5  293.57    8.70
  -1   7  -5  279.47    7.40
   2  -7   5    3.70    2.10
   2  -7   5    0.30    1.80
  -2  -7  -5    0.90    1.90
  -2  -7  -5    0.90    2.70
   2   7   5    0.70    1.90
  -3  -7  -5  304.27   10.00
  -3  -7  -5  299.37   10.20
   3  -7   5  296.87    9.80
   3  -7   5  305.27   10.30
  -3   7  -5  301.67    9.50
   3   7   5  306.77    9.30
   4  -7   5    1.90    2.80
  -4  -7  -5    5.50    2.70
   4  -7   5    3.30    3.00
  -4  -7  -5    6.40    3.20
   4   7   5    1.10    2.60
  -4   7  -5    3.00    2.80
   5  -7   5  139.59    8.30
  -5  -7  -5  140.59    7.60
  -5  -7  -5  131.49    7.20
   5  -7   5  129.89    7.40
  -5   7  -5  133.89    7.50
   5   7   5  137.09    6.40
  -6  -7  -5   29.30    5.00
   6  -7   5   29.90    5.00
   6  -7   5   36.90    5.30
  -6  -7  -5   30.10    4.50
   6   7   5   34.40    4.10
  -6   7  -5   33.40    5.50
   7  -7   5   95.39    8.60
  -7  -7  -5  101.39    7.40
   7   7   5   97.29    6.30
  -7   7  -5  100.79    8.00
   8  -7   5    5.80    4.90
  -8  -7  -5    2.60    4.10
  -8   7  -5    9.80    4.60
  -8  -8   5   14.10    3.60
   8  -8  -5    8.50    5.10
  -8  -8   5   20.50    5.40
  -8   8   5   10.20    4.30
   7  -8  -5   -1.20    3.60
  -7  -8   5    1.70    3.00
  -7  -8   5   -0.60    2.50
  -7   8   5    4.30    3.50
  -6  -8   5    6.80    2.40
   6  -8  -5    8.50    4.80
  -6  -8   5    9.00    2.40
  -6   8   5    4.30    3.20
   5  -8  -5    0.50    3.10
  -5  -8   5    1.50    1.60
  -5  -8   5    3.50    1.70
   5  -8  -5    0.70    3.00
  -5   8   5    1.80    3.20
   4  -8  -5    1.60    3.10
   3  -8  -5    1.40    3.30
   3  -8  -5    1.70    2.40
  -3   8   5   -1.70    2.20
   2  -8  -5   25.20    4.10
   2  -8  -5   35.40    5.90
  -2   8   5   21.70    3.30
  -1  -8   5  734.43   15.10
   1  -8  -5  708.93   20.30
   1  -8  -5  735.53   18.10
  -1  -8   5  735.93   14.90
   0  -8  -5  130.09    6.40
   0  -8   5  129.89    4.70
   0  -8   5  125.39    4.90
   0  -8  -5  129.49    7.10
   0   8   5  123.89    5.70
   1  -8   5 1165.08   24.80
  -1  -8  -5 1179.28   26.00
  -1  -8  -5 1115.69   25.70
   1  -8   5 1175.68   24.50
  -1   8  -5 1170.68   23.20
   2  -8   5  120.59    6.10
   2  -8   5  124.49    5.80
  -2  -8  -5  126.69    6.70
  -2  -8  -5  128.19    6.40
  -2   8  -5  125.29    5.20
   2   8   5  123.69    5.70
   3  -8   5  192.68    7.80
   3  -8   5  174.48    7.90
  -3  -8  -5  194.68    8.10
  -3  -8  -5  187.58    7.80
   3   8   5  187.68    6.90
  -3   8  -5  181.48    7.20
   4  -8   5  140.09    7.20
  -4  -8  -5  150.08    7.70
  -4  -8  -5  140.19    7.10
   4  -8   5  135.49    7.80
  -4   8  -5  138.89    6.90
   4   8   5  149.88    6.20
   5  -8   5    5.40    2.60
  -5  -8  -5    8.40    3.80
   5  -8   5    4.70    3.90
  -5  -8  -5   13.60    3.40
   5   8   5    9.90    2.70
  -5   8  -5    6.00    3.10
   6  -8   5   -3.10    3.20
  -6  -8  -5   -2.20    2.90
  -6  -8  -5    2.00    2.90
   6  -8   5    1.80    2.60
   6   8   5   -0.40    2.20
  -6   8  -5    1.40    3.20
  -7  -8  -5    6.30    3.50
   7  -8   5    1.30    4.10
  -7  -8  -5    1.20    3.80
   7   8   5    1.60    2.80
  -7   8  -5    5.40    3.30
   8  -8   5   17.90    5.40
  -8  -8  -5   19.20    5.60
  -8   8  -5   17.20    5.00
   8  -9  -5    3.50    4.90
  -8  -9   5    8.20    2.90
  -8  -9   5    4.50    3.20
  -8   9   5   13.20    5.00
  -7  -9   5   23.20    3.50
   7  -9  -5   40.50    6.90
  -7  -9   5   33.10    4.00
  -7   9   5   19.50    4.60
  -6  -9   5   44.90    3.70
  -6  -9   5   39.20    3.30
   6  -9  -5   40.20    6.50
  -6   9   5   49.50    6.60
   5  -9  -5    1.60    3.60
  -5  -9   5    5.90    1.60
   5  -9  -5    9.80    4.50
  -5   9   5    4.10    3.60
   4  -9  -5   52.59    6.60
   4  -9  -5   45.20    5.30
  -4   9   5   38.30    4.70
   3  -9  -5   -1.30    2.90
   3  -9  -5    1.00    2.70
  -3   9   5   -5.30    2.00
   2  -9  -5  500.05   14.80
   2  -9  -5  545.05   15.30
  -2   9   5  451.45   13.50
   1  -9  -5   72.99    6.10
   1  -9  -5   67.69    5.30
  -1  -9   5   75.19    3.40
  -1  -9   5   75.09    3.30
  -1   9   5   69.09    4.80
   0  -9  -5   38.00    4.50
   0  -9  -5   34.10    4.60
   0  -9   5   27.40    3.00
   0  -9   5   32.80    2.90
   0   9   5   28.10    3.30
  -1  -9  -5   20.20    3.70
   1  -9   5   14.90    2.70
  -1  -9  -5   17.00    3.70
   1  -9   5   18.30    3.00
  -2  -9  -5   18.50    3.80
  -2  -9  -5   25.80    3.90
   2  -9   5   28.80    3.90
   2  -9   5   22.80    3.30
  -2   9  -5   24.20    3.00
  -3  -9  -5   16.30    3.60
  -3  -9  -5   13.10    3.20
   3  -9   5   21.50    4.10
   3  -9   5   13.30    3.30
  -3   9  -5   17.90    3.20
   3   9   5   18.60    2.80
  -4  -9  -5   94.49    6.80
   4  -9   5   90.89    6.20
  -4  -9  -5  103.19    6.40
   4  -9   5   89.29    6.80
  -4   9  -5   88.89    5.90
   4   9   5   96.29    4.90
  -5  -9  -5   46.90    5.40
  -5  -9  -5   60.59    6.50
   5  -9   5   50.99    5.50
   5  -9   5   49.20    5.90
   5   9   5   54.09    4.20
   6  -9   5   18.60    4.80
  -6  -9  -5   18.50    4.10
  -6  -9  -5   12.60    4.30
   6  -9   5   15.80    4.00
  -6   9  -5   21.30    4.20
   6   9   5   24.10    3.30
   7  -9   5   22.70    6.00
  -7  -9  -5    8.10    4.10
  -7  -9  -5   18.60    4.40
  -7   9  -5   16.20    4.70
  -8  -9  -5    6.40    4.10
   8  -9   5    9.00    4.90
  -7 -10   5    1.00    2.50
  -7 -10   5    3.60    2.00
   7 -10  -5    2.80    4.60
  -7  10   5    4.70    4.40
  -6 -10   5  188.18    6.80
  -6 -10   5  176.78    5.60
   6 -10  -5  210.88   12.00
  -6  10   5  180.98   10.00
   5 -10  -5   10.80    4.70
  -5  10   5   10.50    3.40
   4 -10  -5   11.80    3.70
   4 -10  -5   10.90    4.00
  -4  10   5   14.70    3.80
   3 -10  -5    3.00    3.80
   3 -10  -5   -0.30    2.60
  -3  10   5    0.90    2.60
   2 -10  -5   10.80    3.10
   2 -10  -5   10.30    3.70
   1 -10  -5   19.20    3.50
  -1 -10   5   27.30    2.40
  -1 -10   5   30.70    2.70
   1 -10  -5   22.90    4.00
  -1  10   5   31.70    4.10
   0 -10  -5    9.00    2.90
   0 -10   5   11.70    2.50
   0 -10  -5   10.60    3.40
   0 -10   5   13.20    2.30
   0  10   5    8.40    4.00
   1 -10   5   68.49    4.60
   1 -10   5   62.89    4.30
  -1 -10  -5   78.69    5.60
  -1 -10  -5   70.79    5.90
   1  10   5   65.09    4.30
   2 -10   5    6.10    2.90
  -2 -10  -5    6.00    3.20
  -2 -10  -5   11.40    3.30
  -2  10  -5   11.40    2.30
   2  10   5    8.60    2.30
  -3 -10  -5   58.39    5.40
   3 -10   5   63.49    5.80
  -3 -10  -5   63.69    6.10
   3 -10   5   56.29    5.10
  -3  10  -5   61.39    4.50
  -4 -10  -5   17.80    4.00
  -4 -10  -5   21.00    4.30
   4 -10   5   22.30    4.50
   4 -10   5   23.40    4.30
  -4  10  -5   24.40    3.90
   4  10   5   24.50    3.30
  -5 -10  -5   -3.60    4.40
   5 -10   5   -3.70    3.20
   5 -10   5    4.50    3.00
  -5  10  -5    6.50    3.00
  -6 -10  -5    4.50    3.10
   6 -10   5    6.90    4.30
  -6 -10  -5    0.60    3.70
  -7 -10  -5   -1.20    4.20
   7 -10   5    2.40    4.10
  -7 -11   5    4.90    1.90
   7 -11  -5    7.40    4.70
  -7 -11   5    1.00    2.00
  -7  11   5   -0.90    3.30
   6 -11  -5    0.60    4.90
  -6  11   5   -0.20    3.10
   5 -11  -5    6.30    4.50
  -5  11   5    4.40    2.90
   4 -11  -5    1.20    3.80
   4 -11  -5    0.40    3.10
  -4  11   5    6.40    3.50
   3 -11  -5   71.99    6.20
   3 -11  -5   64.19    7.10
   2 -11  -5  108.19    6.90
   2 -11  -5  109.89    7.90
  -2  11   5  103.59    6.20
  -1 -11   5    2.60    1.80
   1 -11  -5    0.50    3.20
  -1 -11   5    1.70    1.70
   1 -11  -5   -2.40    2.20
  -1  11   5    3.40    2.60
   0 -11   5  238.98    7.80
   0 -11  -5  259.47   10.40
   0 -11   5  233.78    7.50
   0 -11  -5  236.58    9.50
   0  11   5  245.98    8.50
   1 -11   5   -1.10    2.10
  -1 -11  -5    1.30    2.90
  -1 -11  -5    2.70    2.80
   1 -11   5    1.00    2.10
   1  11   5   -0.30    1.80
   2 -11   5   45.80    4.70
  -2 -11  -5   48.30    5.80
  -2 -11  -5   44.50    5.00
   2 -11   5   46.50    5.00
  -2  11  -5   43.20    3.10
   2  11   5   31.50    3.30
   3 -11   5    1.60    2.80
   3 -11   5    0.80    3.10
  -3 -11  -5    2.70    3.50
   3  11   5    6.40    2.00
  -3  11  -5    2.20    2.10
   4 -11   5    4.80    3.70
   4 -11   5    5.80    3.30
  -4 -11  -5   13.20    3.40
  -4  11  -5    7.00    2.70
  -5 -11  -5   13.90    3.90
  -5 -11  -5   12.90    4.30
   5 -11   5    1.40    3.80
   5 -11   5   12.20    4.00
  -5  11  -5   11.30    3.60
   6 -11   5   -7.40    3.60
  -6 -11  -5    2.40    3.60
  -6 -11  -5    0.80    4.00
  -6  12   5   -2.80    3.10
   5 -12  -5   20.70    5.50
  -5  12   5   23.10    5.10
   4 -12  -5    7.50    3.70
   4 -12  -5    0.40    4.10
  -4  12   5   -1.90    1.50
   3 -12  -5  142.19    9.30
   3 -12  -5  137.69    8.20
  -3  12   5  135.29    7.50
   2 -12  -5   -5.10    3.20
   2 -12  -5    5.00    3.10
  -2  12   5    2.50    2.70
  -1 -12   5   40.90    3.40
  -1 -12   5   43.00    3.30
   1 -12  -5   39.40    5.40
   1 -12  -5   50.69    5.30
  -1  12   5   43.80    4.40
   0 -12  -5    4.40    2.80
   0 -12  -5    4.80    3.60
   0 -12   5    1.40    2.20
   0 -12   5    3.80    2.10
   0  12   5    4.90    2.30
  -1 -12  -5   40.10    5.10
   1 -12   5   30.90    3.80
  -1 -12  -5   29.10    4.80
   1 -12   5   33.70    4.20
   1  12   5   29.00    3.20
   2 -12   5   -1.50    2.80
  -2 -12  -5   -3.30    3.10
   2 -12   5   -1.20    2.50
   2  12   5   -0.60    1.40
   3 -12   5   12.70    4.60
  -3 -12  -5   18.50    4.40
   3 -12   5   12.80    3.50
  -3 -12  -5   14.20    3.80
  -3  12  -5   10.70    2.70
   4 -12   5    2.40    3.80
  -4 -12  -5    3.10    3.10
   4 -12   5    4.00    3.10
  -4 -12  -5    1.10    3.70
  -4  12  -5    7.40    2.90
  -5 -12  -5   -1.10    3.90
  -5 -12  -5    5.80    3.30
   5 -12   5    1.50    3.90
  -6 -12  -5   -3.00    3.90
   6 -12   5    5.60    4.80
   5 -13  -5   -2.30    4.30
   4 -13  -5   -1.70    4.40
  -4  13   5    1.80    3.00
   3 -13  -5    3.90    4.80
   3 -13  -5    6.80    3.90
  -3  13   5   10.20    3.90
   2 -13  -5    5.10    3.10
  -2 -13   5   -0.60    1.50
  -2  13   5    0.30    2.60
  -1 -13   5   -0.60    2.60
   1 -13  -5   -1.50    6.90
   1 -13  -5   12.80    3.30
  -1  13   5    2.60    2.40
   0 -13   5   38.80    4.00
   0 -13   5   34.10    4.70
   0 -13  -5   38.20    9.90
   0 -13  -5   37.90    5.10
  -1 -13  -5    6.80    3.00
   1 -13   5    7.00    3.10
   1 -13   5    5.20    2.70
  -1 -13  -5    1.70    3.70
  -2 -13  -5   17.20    4.30
   2 -13   5   16.70    4.00
   2 -13   5   18.40    3.80
  -2 -13  -5   21.50    4.10
  -3 -13  -5    4.60    2.80
  -3 -13  -5    5.70    3.90
   3 -13   5    0.60    3.60
   3 -13   5    3.40    3.10
  -4 -13  -5   50.29    5.70
  -4 -13  -5   49.60    6.40
   4 -13   5   44.20    6.70
  -5 -13  -5    3.00    3.70
  -5 -13  -5    8.60    4.40
   5 -13   5    2.50    4.00
   4 -14  -5   -2.70    4.00
   3 -14  -5    7.20    4.60
   2 -14  -5    9.20    4.40
  -1 -14   5    9.50    2.40
  -1 -14   5    7.80    2.60
   1 -14  -5   10.60    3.40
   1 -14  -5    6.50    4.40
   0 -14   5   32.40    3.80
   0 -14   5   35.00    4.20
   0 -14  -5   29.00    5.70
   0 -14  -5   38.00    5.30
  -1 -14  -5   27.70    4.60
   1 -14   5   25.90    4.30
   1 -14   5   29.80    4.20
  -1 -14  -5   19.00    5.10
   2 -14   5    9.20    3.80
  -2 -14  -5   11.30    3.50
   2 -14   5    5.00    3.40
  -2 -14  -5    7.10    4.30
  -3 -14  -5    6.90    3.50
   3 -14   5    2.70    3.70
   3 -14   5    4.50    3.30
  -3 -14  -5    4.90    3.80
  -4 -14  -5   10.20    4.40
  -4 -14  -5   25.70    7.10
   4 -14   5   13.90    4.90
   2 -15  -5    3.00    4.30
  -1 -15   5    5.50    2.50
  -1 -15   5    0.80    1.90
   1 -15  -5   -1.70    4.00
   0 -15   5   -2.70    2.70
   0 -15  -5    0.20    3.90
   1 -15   5    2.70    3.20
  -1 -15  -5   -3.30    3.60
   2 -15   5   -1.10    3.10
   2 -15   5    4.60    3.20
  -2 -15  -5    0.50    3.90
 -10   0   6   29.60    6.20
  -9   0   6    4.80    4.50
  -9   0   6   19.50    5.80
   8   0  -6  124.59    7.30
  -8   0   6  110.49    8.00
  -8   0   6  121.89    7.80
  -7   0   6    0.30    2.90
   7   0  -6   -2.20    2.30
  -7   0   6   -3.30    2.70
   6   0  -6   76.09    5.30
  -6   0   6   68.39    5.50
  -6   0   6   78.89    5.80
  -5   0   6   -0.90    1.90
   5   0  -6   -0.10    1.80
  -4   0   6  896.71   20.50
   4   0  -6  943.91   20.40
  -4   0   6  925.91   20.50
   4   0  -6  892.21   20.00
   3   0  -6   -3.30    1.40
  -3   0   6   -3.20    1.50
  -2   0   6   56.89    3.60
  -2   0   6   52.19    3.50
   2   0  -6   53.49    3.30
  -1   0   6    0.90    1.80
  -1   0   6    0.90    1.70
   1   0  -6   -0.20    1.50
   1   0  -6   -0.60    1.40
   0   0  -6  862.21   18.70
   0   0  -6  861.61   18.60
   0   0   6  877.61   18.90
   0   0   6  884.61   18.80
   1   0   6   -1.20    1.50
   1   0   6    0.20    1.80
  -1   0  -6   -0.50    1.70
  -1   0  -6   -0.90    1.80
  -2   0  -6  395.16   10.60
   2   0   6  402.26   10.60
  -2   0  -6  385.56   10.70
   2   0   6  401.46   10.90
  -3   0  -6   -1.00    1.90
  -3   0  -6   -0.70    1.90
   3   0   6   -3.30    1.70
   3   0   6   -4.10    1.90
   4   0   6   84.79    5.20
   4   0   6   82.99    5.50
  -4   0  -6   85.49    5.40
  -4   0  -6   81.19    5.40
   5   0   6    0.80    3.10
  -5   0  -6   -0.60    2.70
  -5   0  -6    0.30    2.60
   5   0   6   -0.10    2.60
  -6   0  -6  172.68    9.20
  -6   0  -6  171.58    9.10
   6   0   6  196.88    9.40
  -7   0  -6   -3.90    3.50
  -7   0  -6   -2.40    3.30
   7   0   6   -0.20    3.70
   8   0   6    3.20    3.70
  -8   0  -6   -4.40    3.20
  -9   0  -6   -4.50    3.50
   9   0   6   -2.40    3.30
 -10  -1   6   20.90    5.50
 -10   1   6   34.90    6.80
   9  -1  -6    6.60    3.90
  -9  -1   6   10.60    4.00
  -9  -1   6    5.90    4.10
   9   1  -6    5.40    2.90
  -9   1   6    1.20    5.70
  -9   1   6   15.60    6.40
  -8  -1   6   10.20    3.60
   8  -1  -6    7.10    5.50
  -8  -1   6    2.70    3.60
   8   1  -6    3.50    2.80
  -8   1   6    5.80    3.40
  -8   1   6   -0.50    3.80
  -7  -1   6    3.20    2.90
  -7  -1   6   -1.10    2.90
   7   1  -6   -0.40    2.30
  -7   1   6    0.30    3.30
  -7   1   6   -4.20    3.00
  -6  -1   6   17.40    3.60
  -6  -1   6   16.60    3.40
   6  -1  -6   10.30    2.50
   6   1  -6   23.30    3.50
  -6   1   6   20.20    4.10
  -6   1   6   19.60    3.60
  -5  -1   6  870.71   19.90
  -5  -1   6  890.01   20.10
   5  -1  -6  799.22   20.00
  -5   1   6  873.01   20.50
   5   1  -6  884.81   19.50
  -5   1   6  848.82   20.60
   4  -1  -6    3.10    1.80
   4  -1  -6    8.80    2.40
  -4  -1   6    3.70    1.80
  -4  -1   6    2.20    2.10
   4   1  -6    7.20    2.10
  -4   1   6    5.50    2.20
  -4   1   6    7.50    2.60
   4   1  -6    1.70    1.60
  -3  -1   6 1631.34   33.00
   3  -1  -6 1625.44   33.40
  -3  -1   6 1633.74   32.90
   3  -1  -6 1695.73   33.60
  -3   1   6 1603.04   33.60
   3   1  -6 1678.03   32.70
  -3   1   6 1709.53   33.90
  -2  -1   6   76.79    3.80
  -2  -1   6   87.59    4.00
   2  -1  -6   75.59    4.00
   2  -1  -6   82.39    4.10
   2   1  -6   77.99    3.60
  -2   1   6   76.39    4.20
   2   1  -6   80.09    3.60
  -2   1   6   81.79    4.30
   1  -1  -6  929.71   20.10
  -1  -1   6  928.01   19.70
   1  -1  -6  938.51   20.10
  -1  -1   6  958.10   19.80
   1   1  -6  928.31   19.50
   1   1  -6  973.00   19.60
  -1   1   6  915.51   20.10
  -1   1   6  966.00   20.30
   0  -1  -6 3575.44   66.39
   0  -1  -6 3582.44   66.49
   0  -1   6 3466.55   65.89
   0  -1   6 3423.56   65.99
   0   1   6 3522.25   66.49
   0   1  -6 3487.05   65.79
   0   1   6 3415.26   66.29
   1  -1   6  613.04   14.30
   1  -1   6  598.44   14.00
  -1  -1  -6  592.04   14.30
  -1  -1  -6  598.04   14.30
   1   1   6  604.34   14.40
  -1   1  -6  620.44   14.10
  -1   1  -6  610.64   14.10
   2  -1   6  267.47    8.50
  -2  -1  -6  264.77    8.40
  -2  -1  -6  267.37    8.40
   2  -1   6  273.77    9.30
  -2   1  -6  272.87    8.40
   2   1   6  278.57    8.60
  -2   1  -6  262.97    8.20
   2   1   6  285.37    8.40
  -3  -1  -6  363.86   10.70
   3  -1   6  365.46   10.50
  -3  -1  -6  381.76   11.00
   3   1   6  380.26   11.00
   3   1   6  371.66   10.60
  -3   1  -6  372.66   10.70
  -3   1  -6  376.26   10.80
   4  -1   6   22.10    3.70
  -4  -1  -6   25.50    3.70
  -4  -1  -6   26.00    4.20
   4  -1   6   16.20    3.20
  -4   1  -6   21.20    3.60
  -4   1  -6   24.80    5.10
   4   1   6   27.30    4.00
   5  -1   6 1105.39   26.30
   5  -1   6 1185.68   27.30
  -5  -1  -6 1183.58   26.90
  -5  -1  -6 1152.88   26.90
  -5   1  -6 1138.39   26.90
   5   1   6 1161.08   26.90
   6  -1   6    9.60    4.10
  -6  -1  -6   10.10    4.20
  -6  -1  -6   17.40    4.80
  -6   1  -6   13.70    4.50
   6   1   6   17.20    4.50
  -6   1  -6    9.50    3.70
  -7  -1  -6  110.79    8.00
   7  -1   6  104.29    8.40
  -7  -1  -6  125.19    8.80
  -7   1  -6  118.69    8.80
  -7   1  -6  120.29    8.50
   7   1   6  121.69    8.10
   8  -1   6   44.80    6.70
  -8  -1  -6   32.50    6.40
  -8  -1  -6   26.10    4.90
  -8   1  -6   23.50    5.00
   8   1   6   18.90    4.60
  -9  -1  -6    9.10    5.10
   9  -1   6    7.40    4.20
   9   1   6   -1.00    3.80
  -9   1  -6   -2.80    4.40
 -10  -2   6   -6.00    3.60
 -10   2   6   10.20    5.00
   9  -2  -6   21.40    5.00
  -9  -2   6   22.40    4.70
  -9  -2   6   30.20    5.70
  -9   2   6   17.10    5.50
   9   2  -6   22.60    4.10
  -8  -2   6   13.10    4.30
   8  -2  -6    7.10    3.50
  -8  -2   6   10.00    3.50
  -8   2   6    9.50    4.10
   8   2  -6   19.90    3.50
  -8   2   6    5.50    4.30
   7  -2  -6    9.70    3.30
  -7  -2   6    9.70    3.40
  -7  -2   6    9.50    3.40
  -7   2   6   15.40    4.30
   7   2  -6    6.60    2.60
  -7   2   6   12.10    3.50
   6  -2  -6  288.57   10.40
  -6  -2   6  287.97    9.90
  -6  -2   6  279.97    9.60
  -6   2   6  283.27   10.60
  -6   2   6  290.67   10.70
   6   2  -6  290.97    8.90
  -5  -2   6    2.30    2.00
   5  -2  -6    2.50    2.30
  -5  -2   6    4.30    2.30
   5   2  -6    0.70    1.60
  -5   2   6    2.40    2.20
  -5   2   6    3.80    2.90
  -4  -2   6    8.60    2.20
   4  -2  -6    2.80    2.00
   4  -2  -6    6.20    2.50
  -4  -2   6    8.90    2.20
  -4   2   6    5.50    2.70
   4   2  -6    5.00    1.70
   4   2  -6    3.90    1.60
  -4   2   6    6.50    3.00
  -3  -2   6  481.45   11.50
   3  -2  -6  490.85   12.70
   3  -2  -6  470.45   12.40
  -3  -2   6  485.75   11.60
  -3   2   6  498.35   15.00
   3   2  -6  485.85   11.20
  -3   2   6  483.85   12.60
   3   2  -6  506.85   12.50
  -2  -2   6  195.68    5.90
   2  -2  -6  194.18    6.80
  -2  -2   6  194.08    6.00
   2  -2  -6  201.58    6.80
   2   2  -6  198.88    5.50
  -2   2   6  199.58    6.80
   2   2  -6  196.38    5.50
   1  -2  -6 5769.62  107.09
  -1  -2   6 5645.44  106.09
  -1  -2   6 5809.02  106.09
   1   2  -6 5831.62  105.79
   1   2  -6 5718.43  105.69
  -1   2   6 5729.13  107.19
  -1   2   6 5687.43  106.99
   0  -2  -6  182.18    6.50
   0  -2   6  186.88    6.00
   0  -2   6  191.38    6.00
   0  -2  -6  189.98    6.50
   0   2   6  185.28    6.50
   0   2   6  189.48    6.60
   0   2  -6  184.98    5.80
   0   2  -6  182.58    5.70
  -1  -2  -6 6414.26  121.19
  -1  -2  -6 6631.14  121.39
   1  -2   6 6581.94  120.69
   1  -2   6 6671.13  120.99
   1   2   6 6487.55  121.09
  -1   2  -6 6206.78  121.89
  -1   2  -6 6626.54  120.59
   2  -2   6 1502.65   31.00
  -2  -2  -6 1521.35   31.50
   2  -2   6 1537.95   31.40
  -2  -2  -6 1504.05   31.50
   2   2   6 1472.55   31.10
  -2   2  -6 1509.45   31.00
   2   2   6 1517.75   31.50
  -2   2  -6 1558.64   31.20
  -3  -2  -6    4.00    2.40
   3  -2   6    1.70    2.10
  -3  -2  -6    1.10    2.50
   3  -2   6    4.30    2.40
  -3   2  -6    1.90    2.20
  -3   2  -6    2.10    2.20
   3   2   6    0.20    2.30
   3   2   6    2.50    2.10
  -4  -2  -6  345.17   11.10
   4  -2   6  344.67   11.10
   4  -2   6  331.27   10.60
  -4  -2  -6  351.76   11.00
   4   2   6  339.57   10.40
  -4   2  -6  337.67   12.30
  -4   2  -6  353.26   11.10
   4   2   6  347.37   12.60
  -5  -2  -6    3.30    3.00
   5  -2   6    5.40    3.00
  -5  -2  -6   -0.20    2.70
   5  -2   6    0.30    2.60
  -5   2  -6   -1.50    2.50
   5   2   6    1.00    4.10
  -5   2  -6    4.40    3.40
  -6  -2  -6  367.66   12.90
  -6  -2  -6  326.87   12.50
   6  -2   6  348.67   13.10
  -6   2  -6  347.67   12.80
  -6   2  -6  349.87   12.60
  -7  -2  -6   35.20    5.60
  -7  -2  -6   29.10    5.40
   7  -2   6   29.20    5.40
   7   2   6   29.70    7.80
  -7   2  -6   26.10    6.00
   8  -2   6  146.19   10.00
  -8  -2  -6  149.88    9.90
  -8  -2  -6  136.79    9.60
   8   2   6  155.78    9.30
  -8   2  -6  161.38   10.00
  -9  -2  -6   10.20    6.40
   9  -2   6   12.80    4.50
  -9   2  -6    5.00    4.00
   9   2   6   14.60    4.70
 -10  -3   6   10.10    4.50
 -10   3   6   -3.50    4.40
  -9  -3   6   21.10    4.70
  -9  -3   6   16.30    4.30
   9  -3  -6   16.20    4.10
  -9   3   6    8.90    4.30
  -8  -3   6   15.30    4.00
  -8  -3   6   17.60    4.00
  -8   3   6   29.00    5.10
  -8   3   6   23.60    5.40
   8   3  -6   18.70    3.00
  -7  -3   6   -4.50    2.40
  -7  -3   6   -3.40    2.50
   7  -3  -6   -2.60    2.90
  -7   3   6    1.20    2.80
   7   3  -6    3.90    2.00
  -7   3   6   -1.20    3.40
  -6  -3   6    4.30    2.70
   6  -3  -6    3.10    3.00
  -6  -3   6    7.90    2.80
   6   3  -6    2.90    1.80
  -6   3   6    4.60    2.50
  -6   3   6   -0.30    3.00
  -5  -3   6  617.64   15.00
   5  -3  -6  627.14   16.70
   5   3  -6  633.44   14.00
  -5   3   6  624.84   16.90
  -5   3   6  652.23   16.90
  -4  -3   6  113.59    5.60
   4  -3  -6  125.29    6.10
  -4  -3   6  109.39    4.70
   4  -3  -6  108.09    5.90
   4   3  -6  113.99    3.90
   4   3  -6  115.09    4.00
  -4   3   6  119.49    6.20
  -4   3   6  111.39    5.90
  -3  -3   6 1221.28   25.20
   3  -3  -6 1216.78   26.90
   3  -3  -6 1264.67   26.90
  -3  -3   6 1244.08   25.00
   3   3  -6 1256.97   24.10
   3   3  -6 1283.27   24.20
  -3   3   6 1262.57   27.00
  -3   3   6 1249.57   27.10
   2  -3  -6  123.29    5.40
   2  -3  -6  126.49    5.60
  -2  -3   6  119.89    4.90
  -2  -3   6  125.29    4.40
   2   3  -6  122.49    3.60
  -2   3   6  114.89    5.40
   2   3  -6  130.09    3.70
  -1  -3   6 1392.56   27.50
   1  -3  -6 1380.16   29.00
   1  -3  -6 1390.16   28.90
  -1  -3   6 1379.06   27.50
  -1   3   6 1411.66   28.90
   1   3  -6 1409.16   27.60
  -1   3   6 1392.46   29.00
   1   3  -6 1401.56   26.90
   0  -3   6   38.60    3.10
   0  -3   6   35.50    2.80
   0  -3  -6   36.40    3.60
   0  -3  -6   34.60    3.40
   0   3   6   33.50    3.50
   0   3  -6   37.10    2.70
   0   3   6   40.90    3.50
   0   3  -6   36.00    2.50
   1  -3   6  762.72   17.00
   1  -3   6  755.92   16.80
  -1  -3  -6  759.92   17.60
  -1  -3  -6  764.62   17.70
   1   3   6  758.52   17.50
  -1   3  -6  786.42   16.80
   1   3   6  752.12   18.90
  -1   3  -6  764.32   16.70
  -2  -3  -6 2692.23   53.99
   2  -3   6 2741.43   53.09
   2  -3   6 2729.93   53.49
  -2  -3  -6 2744.53   53.79
   2   3   6 2775.82   53.79
   2   3   6 2683.33   53.39
  -2   3  -6 2806.12   53.29
  -2   3  -6 2733.73   53.09
   3  -3   6  363.76   10.80
  -3  -3  -6  358.26   11.00
  -3  -3  -6  382.96   11.20
   3  -3   6  362.76   11.00
   3   3   6  369.86   11.00
  -3   3  -6  375.76   10.80
   3   3   6  357.86   11.10
  -3   3  -6  401.86   11.60
  -4  -3  -6   53.39    4.70
  -4  -3  -6   46.30    4.80
   4  -3   6   47.80    4.70
   4  -3   6   47.20    4.90
  -4   3  -6   52.89    5.00
   4   3   6   52.59    4.70
  -4   3  -6   47.70    4.50
   4   3   6   53.99    4.90
   5  -3   6   77.19    6.30
  -5  -3  -6   65.99    6.00
   5  -3   6   62.69    5.50
  -5  -3  -6   74.49    6.00
  -5   3  -6   76.59    6.20
   5   3   6   63.59    5.70
  -5   3  -6   67.69    6.20
  -6  -3  -6   65.39    6.30
   6  -3   6   71.59    7.10
   6  -3   6   61.49    6.30
  -6  -3  -6   79.59    7.20
  -6   3  -6   57.19    6.60
   6   3   6   69.59    6.50
  -7  -3  -6  158.08    9.10
  -7  -3  -6  177.08    9.70
   7  -3   6  153.88   10.00
  -7   3  -6  179.58   10.00
   7   3   6  150.48    8.70
   8  -3   6  172.68   10.60
  -8  -3  -6  132.89    9.50
  -8  -3  -6  143.09   10.10
   8   3   6  148.59    9.00
  -8   3  -6  145.39    9.90
  -9  -3  -6    5.40    4.40
   9  -3   6    7.00    5.60
  -9   3  -6    4.00    4.40
   9  -4  -6    2.00    3.70
  -9  -4   6   -0.30    3.30
  -9  -4   6    2.00    3.10
  -9   4   6    5.60    4.50
  -8  -4   6   31.40    4.70
   8  -4  -6   22.80    5.10
  -8  -4   6   28.50    5.40
  -8   4   6   20.30    5.00
  -8   4   6   29.30    5.70
  -7  -4   6   61.49    5.30
  -7  -4   6   61.29    5.20
   7  -4  -6   54.39    6.10
  -7   4   6   59.69    6.80
  -7   4   6   58.99    7.00
  -6  -4   6   28.00    3.50
   6  -4  -6   28.30    4.20
  -6  -4   6   30.20    3.80
  -6   4   6   24.70    7.40
  -6   4   6   42.80    5.70
   6   4  -6   28.50    2.30
  -5  -4   6   44.00    3.70
   5  -4  -6   53.89    5.00
   5  -4  -6   44.00    4.90
  -5  -4   6   54.59    3.90
   5   4  -6   48.50    2.30
  -5   4   6   46.60    5.20
  -5   4   6   47.90    5.20
  -4  -4   6  134.69    5.00
  -4  -4   6  132.39    4.90
   4  -4  -6  140.19    7.00
  -4   4   6  133.99    6.80
  -4   4   6  141.09    6.70
  -3  -4   6  103.99    4.00
   3  -4  -6  104.29    5.40
  -3  -4   6  106.69    4.00
   3  -4  -6  108.89    5.90
  -3   4   6  100.89    5.60
  -3   4   6  104.59    5.70
   2  -4  -6   12.30    2.70
   2  -4  -6    4.10    1.90
  -2  -4   6    8.80    1.70
  -2  -4   6   10.40    1.80
  -2   4   6    9.10    2.50
  -1  -4   6  321.47    8.00
   1  -4  -6  323.67    9.60
   1  -4  -6  326.07    9.70
  -1  -4   6  322.17    8.10
   1   4  -6  329.17    7.10
  -1   4   6  337.47    9.60
   1   4  -6  322.87    7.00
  -1   4   6  327.57    9.60
   0  -4   6  201.08    6.00
   0  -4   6  194.58    6.10
   0  -4  -6  199.78    7.20
   0  -4  -6  205.98    7.20
   0   4  -6  193.08    7.50
   0   4   6  196.88    7.00
   0   4   6  202.28    7.20
   0   4  -6  199.38    5.50
   1  -4   6  726.13   16.30
  -1  -4  -6  746.73   17.50
  -1  -4  -6  723.03   17.60
   1  -4   6  740.63   16.60
  -1   4  -6  738.83   16.20
   1   4   6  737.33   17.20
   1   4   6  741.23   17.20
   2  -4   6  450.85   11.70
  -2  -4  -6  438.06   12.30
  -2  -4  -6  476.95   12.70
   2  -4   6  467.95   12.20
   2   4   6  458.35   12.30
  -2   4  -6  466.25   11.80
   2   4   6  452.55   13.30
  -3  -4  -6  198.98    7.90
  -3  -4  -6  195.98    7.70
   3  -4   6  204.38    7.40
   3  -4   6  207.08    8.00
   3   4   6  202.48    7.70
  -3   4  -6  194.38    7.30
  -3   4  -6  198.88    7.50
   3   4   6  195.98    7.30
  -4  -4  -6    0.10    2.30
   4  -4   6   -3.20    2.30
   4  -4   6    0.50    2.60
  -4  -4  -6    3.20    2.50
   4   4   6    0.30    2.50
  -5  -4  -6    5.80    4.80
   5  -4   6   -0.20    2.50
  -5  -4  -6   -0.20    2.70
   5  -4   6   -2.80    3.10
  -5   4  -6   -1.00    2.60
   5   4   6   -0.80    2.60
   6  -4   6   77.49    7.60
  -6  -4  -6   90.39    7.30
   6  -4   6   71.49    6.60
  -6  -4  -6   79.29    6.80
   6   4   6   58.39    5.30
  -6   4  -6   83.39    7.20
  -7  -4  -6    8.50    4.10
  -7  -4  -6   21.00    4.70
   7  -4   6   16.80    5.30
  -7   4  -6   15.50    5.00
   8  -4   6   19.50    5.40
  -8  -4  -6   19.10    5.20
  -8  -4  -6   23.10    5.40
  -8   4  -6   12.80    5.00
   8   4   6   12.70    3.80
  -9  -4  -6   -1.20    4.30
   9  -4   6   12.20    5.10
  -9   4  -6    0.00    3.70
  -9  -5   6   -2.30    3.20
   9  -5  -6    0.20    3.20
  -9  -5   6    0.40    3.00
  -9   5   6    4.70    4.50
  -8  -5   6   38.20    4.90
   8  -5  -6   36.50    5.50
  -8  -5   6   41.10    4.80
  -8   5   6   34.90    6.10
  -7  -5   6   38.50    4.40
   7  -5  -6   35.50    5.20
  -7  -5   6   38.10    4.40
  -7   5   6   33.40    5.00
  -7   5   6   40.80    5.40
   6  -5  -6    8.80    3.50
  -6  -5   6   10.70    2.80
  -6  -5   6   13.60    2.80
  -6   5   6    7.60    2.80
  -6   5   6   11.50    4.10
   5  -5  -6    0.00    3.10
  -5  -5   6    7.50    2.10
   5  -5  -6   11.50    3.30
  -5  -5   6    8.40    2.20
  -5   5   6    0.60    2.50
  -5   5   6    3.80    3.20
  -4  -5   6   83.09    3.70
   4  -5  -6   79.59    5.80
   4  -5  -6   77.99    5.40
  -4  -5   6   81.39    3.60
  -4   5   6   72.89    5.50
  -4   5   6   71.59    5.50
   3  -5  -6  675.93   17.20
  -3  -5   6  680.93   14.00
  -3  -5   6  677.73   14.10
   3  -5  -6  658.13   16.80
  -3   5   6  663.23   17.00
  -3   5   6  668.93   16.90
  -2  -5   6  246.78    6.40
  -2  -5   6  262.27    6.40
   2  -5  -6  257.47    8.60
   2  -5  -6  252.17    8.90
  -2   5   6  266.77    8.70
  -2   5   6  244.48    8.60
  -1  -5   6  692.73   14.80
   1  -5  -6  716.03   17.10
   1  -5  -6  699.83   17.10
  -1  -5   6  712.73   14.90
  -1   5   6  696.93   17.00
  -1   5   6  737.23   21.70
   0  -5  -6  544.75   16.10
   0  -5  -6  542.65   13.80
   0  -5   6  536.95   13.10
   0  -5   6  526.85   12.20
   0   5   6  522.15   13.40
   0   5  -6  521.95   11.30
   0   5  -6  539.65   11.40
   0   5   6  520.85   13.50
   1  -5   6  135.09    5.20
   1  -5   6  137.59    5.40
  -1  -5  -6  138.49    6.10
  -1  -5  -6  138.99    6.40
  -1   5  -6  135.69    4.90
   1   5   6  141.19    5.90
  -1   5  -6  135.89    4.80
   2  -5   6  160.88    6.20
  -2  -5  -6  167.08    7.10
   2  -5   6  165.28    6.60
  -2  -5  -6  161.18    6.90
  -2   5  -6  161.48    6.10
  -2   5  -6  160.78    6.10
   2   5   6  169.18    6.60
   2   5   6  166.18    6.80
   3  -5   6  208.58    8.00
   3  -5   6  199.68    7.40
  -3  -5  -6  189.98    8.00
  -3  -5  -6  190.98    7.70
   3   5   6  143.79    6.70
  -4  -5  -6  312.77   10.70
   4  -5   6  303.37   10.30
   4  -5   6  315.37   11.80
  -4  -5  -6  298.77   10.40
  -4   5  -6  305.07   10.50
   5  -5   6   34.80    5.60
  -5  -5  -6   28.80    4.40
  -5  -5  -6   32.70    5.10
   5  -5   6   35.80    5.10
  -5   5  -6   23.90    4.00
  -6  -5  -6    9.20    4.00
   6  -5   6    7.00    3.50
   6  -5   6   16.80    4.60
  -6  -5  -6   10.60    3.50
   6   5   6   15.90    3.70
  -6   5  -6   10.30    3.60
  -7  -5  -6  109.79    8.10
  -7  -5  -6  118.49    8.70
   7  -5   6  123.19    9.50
  -7   5  -6  113.99    8.50
   7   5   6  113.89    7.40
   8  -5   6   75.59    8.90
  -8  -5  -6   70.89    8.00
  -8   5  -6   61.39    7.90
   8   5   6   64.89    6.70
   9  -5   6   35.60    7.00
  -9  -5  -6   18.00    6.00
  -9   5  -6   25.50    6.20
   9  -6  -6    6.60    4.10
  -9  -6   6    8.70    3.40
  -9  -6   6   10.90    3.80
  -9   6   6   15.60    5.10
  -8  -6   6   -3.90    2.60
  -8  -6   6   -3.10    2.40
   8  -6  -6    0.10    3.70
  -8   6   6   -2.00    3.30
  -7  -6   6    1.60    2.50
  -7  -6   6    1.40    2.30
  -7   6   6    0.80    3.40
   6  -6  -6   27.20    4.70
  -6  -6   6   34.50    3.70
  -6  -6   6   32.50    3.70
  -5  -6   6   91.29    4.30
   5  -6  -6   85.69    6.20
  -5  -6   6   86.89    4.20
   5  -6  -6   90.29    7.10
  -5   6   6   82.79    6.50
  -5   6   6   75.79    6.50
  -4  -6   6   -1.30    1.30
   4  -6  -6   -1.90    2.90
   4  -6  -6    1.20    2.40
  -4   6   6   -1.00    2.60
  -4   6   6   -2.00    2.70
   3  -6  -6   95.59    5.80
  -3  -6   6   93.29    4.90
   3  -6  -6  103.69    6.30
  -3  -6   6   97.99    3.50
  -3   6   6   88.79    5.80
  -3   6   6   98.39    5.80
   2  -6  -6    3.80    2.00
   2  -6  -6    0.20    2.10
  -2  -6   6   -0.20    1.20
  -2  -6   6    1.40    1.30
  -2   6   6   -1.30    2.20
  -2   6   6   -1.40    1.90
  -1  -6   6    6.40    1.70
   1  -6  -6    9.20    2.80
   1  -6  -6    7.90    2.90
  -1  -6   6    9.00    1.70
  -1   6   6    8.50    2.60
   0  -6   6   52.69    3.30
   0  -6  -6   51.89    4.40
   0  -6  -6   51.09    4.50
   0  -6   6   48.50    3.20
   0   6  -6   54.09    2.30
   0   6  -6   53.49    2.30
   0   6   6   51.49    4.30
   0   6   6   50.49    4.10
   1  -6   6   16.90    2.70
  -1  -6  -6   11.60    2.50
   1  -6   6   17.30    2.60
  -1  -6  -6    9.00    2.70
   1   6   6   12.40    2.60
  -1   6  -6   20.70    2.40
   1   6   6   21.80    3.30
  -2  -6  -6   96.09    5.80
  -2  -6  -6   93.59    5.60
   2  -6   6  101.99    5.00
  -2   6  -6   98.29    4.70
  -3  -6  -6  257.97    9.50
   3  -6   6  248.78    9.00
  -3  -6  -6  277.97    9.80
   3  -6   6  267.27    9.50
   3   6   6  257.57    9.10
  -3   6  -6  269.07    8.90
  -4  -6  -6  317.97   11.20
  -4  -6  -6  294.07   10.60
   4  -6   6  307.17   11.20
   4  -6   6  307.27   10.80
   4   6   6  318.07   10.40
  -4   6  -6  313.07   10.60
  -5  -6  -6    9.50    3.30
   5  -6   6   13.10    4.10
   5  -6   6   11.30    4.10
  -5  -6  -6   11.40    3.70
   5   6   6   10.40    3.10
  -5   6  -6   10.10    3.70
   6  -6   6    6.10    3.60
  -6  -6  -6    5.40    3.30
   6  -6   6    1.50    3.60
  -6  -6  -6    1.10    3.20
  -6   6  -6   14.10    3.70
   6   6   6    1.70    2.80
   7  -6   6  112.59    9.20
  -7  -6  -6  107.89    7.70
  -7  -6  -6  123.09    8.90
  -7   6  -6  107.49    8.30
   7   6   6   98.19    8.40
   8  -6   6  108.99    9.70
  -8  -6  -6   97.69    9.00
  -8   6  -6   95.49    8.50
  -9  -7   6    6.80    3.20
  -9  -7   6    0.30    3.30
  -9   7   6   -3.00    4.10
  -8  -7   6    1.40    3.00
  -8  -7   6   -1.40    2.50
   8  -7  -6    5.70    4.40
  -8   7   6    1.40    3.30
  -7  -7   6   -0.20    2.20
   7  -7  -6    2.40    3.70
  -7   7   6    5.80    3.80
  -6  -7   6    1.20    2.10
   6  -7  -6    0.30    3.50
  -6  -7   6    3.80    2.20
  -6   7   6    1.00    2.80
   5  -7  -6    3.10    3.80
  -5  -7   6    4.70    1.80
  -5  -7   6    4.40    2.00
   5  -7  -6    5.40    3.40
  -5   7   6    0.90    2.80
  -4  -7   6   61.49    2.90
  -4  -7   6   57.09    2.70
   4  -7  -6   84.19    9.40
   4  -7  -6   52.99    5.60
  -4   7   6   52.39    5.50
   3  -7  -6    1.40    3.10
   3  -7  -6    3.80    2.60
  -3  -7   6    2.00    1.20
  -3  -7   6    1.40    1.10
  -3   7   6    0.30    2.60
  -2  -7   6  747.23   15.70
   2  -7  -6  729.03   18.50
  -2  -7   6  738.63   14.90
   2  -7  -6  754.92   19.00
  -2   7   6  744.63   20.30
  -2   7   6  735.73   20.00
   1  -7  -6    0.10    3.30
   1  -7  -6    2.60    2.30
  -1  -7   6   -0.20    1.40
  -1  -7   6    1.50    1.70
  -1   7   6    1.50    2.60
  -1   7   6    2.00    1.90
   0  -7   6 1034.20   21.90
   0  -7   6 1069.99   21.80
   0  -7  -6 1053.59   24.00
   0  -7  -6 1058.49   24.20
   0   7   6 1052.19   23.40
  -1  -7  -6   34.50    4.10
  -1  -7  -6   43.20    5.00
   1  -7   6   37.30    3.50
   1  -7   6   39.30    3.40
  -1   7  -6   33.70    2.70
   2  -7   6  132.29    5.90
  -2  -7  -6  138.39    7.00
   2  -7   6  128.99    6.30
  -2  -7  -6  117.39    6.50
   2   7   6  128.29    6.10
  -2   7  -6  126.19    5.40
  -3  -7  -6   -2.50    2.60
  -3  -7  -6    4.40    2.70
   3  -7   6    0.50    2.20
   3  -7   6   -1.70    2.60
   3   7   6    4.80    2.40
  -3   7  -6    4.10    2.30
   4  -7   6    8.50    3.10
  -4  -7  -6    7.00    3.10
   4  -7   6    3.50    3.10
  -4  -7  -6    9.10    3.80
   4   7   6   11.20    2.90
  -5  -7  -6  274.57   11.00
   5  -7   6  275.77   10.90
  -5  -7  -6  281.47   10.80
   5  -7   6  275.77   11.60
  -5   7  -6  271.87   10.60
   6  -7   6   -1.70    2.90
   6  -7   6   -2.70    3.30
  -6  -7  -6    2.40    3.10
  -6  -7  -6   -2.60    2.70
  -6   7  -6    3.10    3.20
   6   7   6    3.50    2.50
  -7  -7  -6   16.50    4.70
   7  -7   6   10.70    5.00
  -7  -7  -6   11.20    4.10
  -7   7  -6   18.90    4.70
   7   7   6   22.50    3.70
   8  -7   6    5.30    5.10
  -8  -7  -6    3.60    4.60
  -8   7  -6    3.10    4.30
   8  -8  -6   10.10    4.20
  -8  -8   6    9.20    3.00
  -8  -8   6   10.70    3.40
  -8   8   6   11.90    4.80
  -7  -8   6   38.50    4.50
  -7  -8   6   37.80    4.10
   7  -8  -6   41.30    6.50
  -7   8   6   34.80    6.20
  -6  -8   6   43.80    3.70
  -6  -8   6   42.90    3.40
   6  -8  -6   50.39    7.00
  -6   8   6   51.39    6.50
   5  -8  -6   60.39    7.10
  -5  -8   6   51.39    3.50
   5  -8  -6   55.89    6.00
  -5  -8   6   58.89    3.20
  -5   8   6   38.30    5.00
   4  -8  -6  120.89    7.50
  -4   8   6  132.59    7.50
   3  -8  -6  267.17   10.30
  -3   8   6  289.87   10.30
  -2  -8   6  442.66    9.20
   2  -8  -6  422.86   13.00
  -2  -8   6  428.66    9.30
  -2   8   6  443.26   12.90
   1  -8  -6  191.28    8.20
   1  -8  -6  192.88   10.10
  -1  -8   6  193.38    5.50
  -1  -8   6  190.18    5.70
  -1   8   6  189.18    7.60
   0  -8  -6   21.70    3.30
   0  -8   6   28.40    3.10
   0  -8  -6   27.10    3.90
   0  -8   6   29.70    2.90
   1  -8   6   37.20    3.90
  -1  -8  -6   45.50    5.00
  -1  -8  -6   35.70    4.60
   1  -8   6   34.30    3.60
   1   8   6   33.40    3.90
  -1   8  -6   36.20    2.70
  -2  -8  -6   47.90    5.40
  -2  -8  -6   41.40    4.60
   2  -8   6   45.80    4.50
   2  -8   6   40.40    4.20
   2   8   6   50.89    4.40
  -2   8  -6   42.60    3.50
   3  -8   6    3.10    2.60
   3  -8   6    4.00    3.00
  -3  -8  -6    2.60    3.00
  -3  -8  -6    8.50    3.00
   3   8   6    9.40    2.80
  -3   8  -6    2.20    2.40
  -4  -8  -6    9.10    3.50
   4  -8   6    2.70    3.50
   4  -8   6    9.70    3.30
  -4  -8  -6    7.10    3.20
  -4   8  -6    0.80    2.40
   4   8   6    4.60    2.40
  -5  -8  -6   15.70    4.50
   5  -8   6   21.70    4.80
   5  -8   6   24.80    4.70
  -5  -8  -6   17.00    3.80
  -5   8  -6   15.20    3.40
   5   8   6   20.40    3.40
   6  -8   6    4.00    4.20
  -6  -8  -6    5.20    4.10
   6  -8   6    1.50    2.70
  -6  -8  -6    5.60    3.20
  -6   8  -6    3.60    3.20
   6   8   6    2.90    2.60
  -7  -8  -6   24.70    4.60
  -7  -8  -6   24.80    5.30
   7  -8   6   21.20    5.50
  -7   8  -6   19.40    4.90
   8  -8   6   -5.70    4.30
  -8  -8  -6    2.80    3.70
  -8   8  -6    8.40    3.70
  -8  -9   6    0.90    2.80
   8  -9  -6    5.10    4.30
  -8  -9   6    1.30    2.20
  -8   9   6   -0.60    3.80
   7  -9  -6   -2.40    4.70
  -7  -9   6    3.90    2.60
  -7  -9   6    5.40    2.30
  -7   9   6    3.30    3.70
  -6  -9   6   42.70    3.10
   6  -9  -6   53.49    7.40
  -6  -9   6   40.10    3.40
  -6   9   6   40.70    5.50
   5  -9  -6    7.70    3.60
   5  -9  -6    7.20    4.30
  -5   9   6   15.30    4.30
   4  -9  -6   48.30    5.80
   4  -9  -6   41.00    5.60
  -4   9   6   53.59    5.90
   3  -9  -6    0.20    2.50
   3  -9  -6   -0.20    3.10
  -3   9   6   -2.60    2.40
   2  -9  -6    7.90    3.80
   2  -9  -6    9.60    3.30
  -2   9   6    3.80    2.50
   1  -9  -6    0.50    2.70
  -1  -9   6    2.00    1.50
  -1  -9   6    0.70    1.50
   1  -9  -6   -3.80    2.80
   0  -9  -6    7.10    3.20
   0  -9  -6    4.90    3.10
   0  -9   6    7.30    2.10
   0  -9   6    6.70    2.30
   0   9   6    6.50    2.20
  -1  -9  -6    5.70    3.00
  -1  -9  -6    8.30    2.90
   1  -9   6   10.70    2.70
   1  -9   6    7.30    2.60
  -1   9  -6    9.00    1.60
   2  -9   6    5.20    2.90
  -2  -9  -6    2.30    2.40
  -2  -9  -6    0.60    3.00
   2  -9   6    4.50    2.50
   2   9   6    4.00    3.00
  -2   9  -6    0.70    1.80
  -3  -9  -6   10.40    3.10
   3  -9   6    4.30    3.20
   3  -9   6    3.20    2.60
  -3  -9  -6    2.90    3.10
  -3   9  -6   -0.10    2.20
   3   9   6    6.00    2.30
   4  -9   6    6.10    3.40
   4  -9   6    7.10    3.20
  -4  -9  -6    6.30    3.10
  -4  -9  -6    3.10    3.80
  -4   9  -6    9.50    3.10
   4   9   6   10.70    2.70
   5  -9   6   15.40    4.50
   5  -9   6   16.30    4.00
  -5  -9  -6   11.70    4.60
  -5  -9  -6   12.50    3.90
  -5   9  -6   16.60    3.60
   5   9   6   13.10    3.00
  -6  -9  -6   15.30    5.10
   6  -9   6   16.40    4.80
  -6  -9  -6   16.40    4.10
   6  -9   6   11.50    3.70
   6   9   6   23.10    4.60
  -6   9  -6   19.90    4.40
  -7  -9  -6   18.90    5.40
   7  -9   6    6.20    5.70
  -7 -10   6   12.90    2.70
  -7 -10   6   12.20    2.30
   7 -10  -6   12.10    6.00
  -7  10   6    6.80    4.40
   6 -10  -6   19.20    5.40
  -6  10   6   28.10    4.90
   5 -10  -6    6.40    3.30
   5 -10  -6    0.80    4.30
  -5  10   6    4.50    3.70
   4 -10  -6   -1.40    3.40
   4 -10  -6    0.00    3.00
  -4  10   6    3.30    3.10
   3 -10  -6   56.49    6.00
   3 -10  -6   65.69    7.00
  -3  10   6   55.59    5.40
   2 -10  -6    4.10    3.80
   2 -10  -6   10.60    3.20
  -2  10   6    3.10    1.80
  -1 -10   6  231.98    6.50
  -1 -10   6  233.18    6.70
   1 -10  -6  225.38    9.40
   1 -10  -6  228.28   10.10
  -1  10   6  221.98    8.60
   0 -10  -6   53.99    6.00
   0 -10  -6   49.60    5.10
   0 -10   6   38.40    3.70
   0 -10   6   44.30    3.50
   0  10   6   41.90    4.10
   1 -10   6   26.80    3.40
  -1 -10  -6   20.50    3.80
  -1 -10  -6   14.90    3.80
   1 -10   6   26.60    3.70
   1  10   6   22.40    3.20
  -2 -10  -6   72.19    5.70
   2 -10   6   62.19    5.50
  -2 -10  -6   59.49    6.20
   2 -10   6   57.59    4.90
   2  10   6   64.99    4.60
  -3 -10  -6   56.69    5.60
   3 -10   6   48.80    4.90
   3 -10   6   56.09    6.20
  -3 -10  -6   54.59    6.30
   3  10   6   46.50    4.30
  -3  10  -6   41.10    4.20
  -4 -10  -6  167.68    8.60
   4 -10   6  183.18    9.50
   4 -10   6  169.08    8.50
  -4 -10  -6  184.08    9.60
   4  10   6  163.98    6.90
  -4  10  -6  180.88    8.00
   5 -10   6   -4.10    2.60
   5 -10   6   -0.20    3.40
  -5 -10  -6    5.10    4.20
  -5 -10  -6   -0.10    2.90
   5  10   6    4.10    2.30
  -5  10  -6   -2.30    2.60
  -6 -10  -6   21.50    5.30
  -6 -10  -6   28.30    4.90
   6 -10   6   21.80    5.60
  -6  10  -6   29.90    5.40
  -7 -10  -6   13.60    5.00
   7 -10   6   20.40    5.70
   7 -11  -6    4.50    5.20
  -7  11   6    5.10    4.40
   6 -11  -6   18.00    5.60
  -6  11   6   22.30    5.40
   5 -11  -6    6.50    4.10
   5 -11  -6    4.30    4.30
  -5  11   6    4.30    3.40
   4 -11  -6   61.09    7.50
   4 -11  -6   53.19    6.20
  -4  11   6   59.19    6.20
   3 -11  -6   74.69    7.60
   3 -11  -6   76.59    6.50
  -3  11   6   76.99    5.90
   2 -11  -6   10.50    4.30
   2 -11  -6    4.20    2.90
  -2  11   6    3.10    2.40
   1 -11  -6    7.70    3.10
  -1 -11   6    9.80    2.00
  -1 -11   6   13.70    2.40
   1 -11  -6    6.50    3.60
  -1  11   6    9.10    2.80
   0 -11  -6   17.80    4.00
   0 -11  -6   11.00    4.00
   0 -11   6   14.60    2.60
   0 -11   6    8.50    2.70
   0  11   6   15.40    3.10
   1 -11   6  135.09    6.60
   1 -11   6  122.39    6.10
  -1 -11  -6  127.89    7.40
  -1 -11  -6  127.19    8.00
   1  11   6  132.19    6.20
   2 -11   6  179.08    8.30
  -2 -11  -6  175.08    8.60
  -2 -11  -6  185.58    9.30
   2 -11   6  174.38    7.90
   2  11   6  174.48    6.90
   3 -11   6   97.89    7.30
   3 -11   6  100.99    6.70
  -3 -11  -6  105.59    7.90
  -3 -11  -6  112.89    7.30
   3  11   6   96.69    6.10
  -4 -11  -6   66.19    7.20
  -4 -11  -6   73.99    6.30
   4 -11   6   67.29    6.20
  -4  11  -6   60.59    5.30
   5 -11   6   65.39    7.50
   5 -11   6   74.89   10.20
  -5 -11  -6   70.09    7.70
  -5  11  -6   69.59    6.10
  -6 -11  -6    0.10    4.10
   6 -11   6    4.40    4.40
  -6  12   6    2.40    3.80
   5 -12  -6    0.70    4.50
  -5  12   6   -0.10    4.60
   4 -12  -6    6.70    4.30
   4 -12  -6   13.10    4.20
  -4  12   6   10.80    3.90
   3 -12  -6   48.20    6.80
   3 -12  -6   56.59    6.20
  -3  12   6   65.39    8.60
   2 -12  -6  114.19    9.00
   2 -12  -6  115.29    8.80
  -2  12   6  119.09    6.80
  -1 -12   6   47.50    3.60
  -1 -12   6   42.40    3.30
   1 -12  -6   56.49    6.50
   1 -12  -6   48.50    5.70
  -1  12   6   45.90    4.50
   0 -12   6   32.50    3.60
   0 -12  -6   32.80    5.20
   0 -12   6   36.60    4.10
   0 -12  -6   37.80    4.70
   0  12   6   35.70    4.00
  -1 -12  -6    7.50    3.20
  -1 -12  -6   11.60    4.30
   1 -12   6   13.40    3.50
   1 -12   6   10.80    2.80
   1  12   6   11.10    2.70
  -2 -12  -6   49.20    9.30
   2 -12   6   33.10    4.50
   2 -12   6   35.70    6.80
  -2 -12  -6   26.30    4.20
   2  12   6   26.60    4.10
   3 -12   6    2.40    3.50
  -3 -12  -6    1.10    3.90
   3 -12   6    3.80    3.30
  -3 -12  -6    3.20    2.90
   4 -12   6   14.80    4.80
   4 -12   6   16.40    3.90
  -4 -12  -6   21.80    4.60
  -4 -12  -6   13.80    4.70
   5 -12   6   30.40    5.70
  -5 -12  -6   32.30    6.30
  -5 -12  -6   42.00    5.60
   5 -13  -6   18.80    6.40
   4 -13  -6   -0.20    4.10
   3 -13  -6   17.70    5.00
  -3  13   6   28.90    4.70
   2 -13  -6    7.30    3.40
   2 -13  -6    5.50    6.10
  -2  13   6    4.40    3.00
   1 -13  -6   88.29    9.70
   1 -13  -6  107.29    7.40
  -1 -13   6   91.29    4.70
  -1 -13   6   82.69    4.30
  -1  13   6   93.19    5.90
   0 -13   6    3.60    2.70
   0 -13  -6    3.10    3.30
   0 -13  -6    5.50    3.90
   0  13   6    7.20    2.70
  -1 -13  -6   93.69    8.10
  -1 -13  -6   99.79    7.00
   1 -13   6   78.09    6.00
   1 -13   6   77.29    5.40
   1  13   6   88.79    5.10
  -2 -13  -6   12.70    4.60
  -2 -13  -6    9.40    3.40
   2 -13   6   13.60    4.20
   2 -13   6   15.50    3.80
  -3 -13  -6   44.50    6.10
  -3 -13  -6   62.59    6.40
   3 -13   6   50.39    5.90
   3 -13   6   55.69    6.60
  -4 -13  -6   48.40    5.80
  -4 -13  -6   35.30    5.70
   4 -13   6   44.30    6.40
   4 -14  -6    3.50    5.10
   3 -14  -6    7.90    4.40
   2 -14  -6   -4.50    3.60
  -1 -14   6    4.50    2.20
   1 -14  -6    2.80    4.00
   0 -14  -6    2.30    3.10
   0 -14   6    1.60    2.10
   0 -14   6   -3.60    2.40
   0 -14  -6    4.50    4.20
  -1 -14  -6    7.50    3.40
   1 -14   6    0.70    2.90
   1 -14   6   -3.70    2.30
  -1 -14  -6   -3.90    3.60
  -2 -14  -6   15.70    4.20
   2 -14   6   20.40    4.00
   2 -14   6   21.60    4.70
  -2 -14  -6   25.80    5.30
   3 -14   6   42.90    6.20
  -3 -14  -6   25.20    5.50
   2 -15  -6    1.40    4.40
   1 -15  -6    9.90    4.70
  -1 -15   6   11.30    2.70
  -1 -15   6   16.70    2.60
   0 -15   6   13.60    3.40
   0 -15  -6   13.70    4.90
   0 -15   6   13.80    3.00
  -1 -15  -6    0.20    4.10
   1 -15   6   -0.10    2.50
   1 -15   6    1.40    3.10
 -10   0   7   -5.00    3.90
   9   0  -7    2.50    3.70
  -9   0   7   -1.50    4.20
  -8   0   7   -3.00    3.20
   8   0  -7   -3.50    2.20
  -8   0   7   -6.60    2.60
   7   0  -7  160.18    7.60
  -7   0   7  148.79    7.90
  -7   0   7  161.68    8.50
   6   0  -7    0.40    2.20
  -6   0   7    1.20    2.80
  -6   0   7   -1.10    2.20
   5   0  -7  317.67   10.00
  -5   0   7  344.87   10.60
  -5   0   7  313.97   10.40
  -4   0   7    0.80    1.80
  -4   0   7    1.40    2.10
   4   0  -7   -1.40    1.60
  -3   0   7   11.60    2.40
  -3   0   7   11.20    2.40
   3   0  -7   13.80    2.50
   3   0  -7   16.00    4.00
   2   0  -7    0.00    1.60
  -2   0   7    1.30    1.80
  -2   0   7    1.70    1.70
   1   0  -7  461.15   11.60
   1   0  -7  454.25   11.60
  -1   0   7  490.95   12.00
  -1   0   7  464.35   11.80
   0   0  -7   -0.50    1.70
   0   0   7    1.40    2.00
   0   0   7    1.40    1.50
   0   0  -7    0.70    1.70
  -1   0  -7 8268.97  150.88
  -1   0  -7 8113.69  150.78
   1   0   7 8056.49  150.98
   2   0   7    3.90    2.10
  -2   0  -7    0.20    1.90
  -2   0  -7   -0.40    2.00
   2   0   7   -3.30    1.80
   3   0   7  262.47    9.30
  -3   0  -7  267.27    9.20
   3   0   7  272.17    8.90
  -4   0  -7   -0.30    3.90
  -4   0  -7   -0.10    2.60
   4   0   7   -1.40    2.10
   4   0   7    2.60    2.80
   5   0   7  194.18    9.20
   5   0   7  207.38    8.80
  -5   0  -7  214.88    9.50
  -5   0  -7  214.18    9.40
  -6   0  -7   -4.60    3.10
  -6   0  -7   -5.00    3.80
   6   0   7   -9.30    3.40
   7   0   7  197.18   10.40
  -7   0  -7  187.58   10.10
  -8   0  -7   -2.90    4.00
   8   0   7    0.30    3.00
  -9   0  -7   13.00    5.20
   9   0   7   11.30    4.50
 -10  -1   7    4.20    4.00
 -10   1   7    5.90    4.60
  -9  -1   7    2.70    3.80
  -9  -1   7    1.00    4.00
   9  -1  -7    2.80    3.30
  -9   1   7   -2.80    3.80
   9   1  -7   -1.20    4.30
  -8  -1   7   15.00    4.00
   8  -1  -7   20.60    4.00
  -8  -1   7   13.10    4.10
  -8   1   7   18.00    4.90
   8   1  -7   18.90    3.70
  -8   1   7   16.70    4.00
  -7  -1   7   66.69    5.70
  -7  -1   7   68.09    6.00
  -7   1   7   68.99    6.50
   7   1  -7   68.49    5.10
  -7   1   7   81.29    8.40
  -6  -1   7   19.30    3.60
  -6  -1   7   11.90    3.20
  -6   1   7   18.90    3.70
   6   1  -7   21.90    5.40
  -6   1   7   18.70    4.10
  -5  -1   7  540.75   14.60
  -5  -1   7  562.24   14.50
  -5   1   7  563.64   15.40
   5   1  -7  565.34   14.00
  -5   1   7  550.44   15.20
   4  -1  -7  151.98    6.40
   4  -1  -7  157.58    6.30
  -4  -1   7  150.88    6.20
  -4  -1   7  151.78    6.20
  -4   1   7  159.28    6.80
  -4   1   7  152.18    6.70
   4   1  -7  161.68    5.90
  -3  -1   7  864.51   19.30
  -3  -1   7  896.51   19.50
   3  -1  -7  916.81   20.50
   3  -1  -7  873.31   19.80
  -3   1   7  884.91   19.90
  -3   1   7  863.51   19.90
   3   1  -7  854.11   18.90
   3   1  -7  881.41   19.00
  -2  -1   7 2626.94   50.99
  -2  -1   7 2635.24   50.99
   2  -1  -7 2602.14   51.29
   2  -1  -7 2634.64   51.39
  -2   1   7 2635.44   51.49
  -2   1   7 2629.74   51.39
   2   1  -7 2699.73   50.69
   2   1  -7 2641.64   50.79
   1  -1  -7  365.26   10.10
  -1  -1   7  373.06    9.80
  -1  -1   7  373.06    9.80
   1  -1  -7  371.46   10.10
  -1   1   7  368.66   10.20
  -1   1   7  368.66   10.30
   1   1  -7  363.46    9.40
   1   1  -7  371.66    9.60
   0  -1  -7  349.67    9.80
   0  -1   7  350.66    9.50
   0  -1   7  357.86    9.60
   0  -1  -7  358.06    9.90
   0   1  -7  296.17    9.00
   0   1  -7  361.16    9.40
   0   1   7  354.46    9.90
   1  -1   7 1465.55   30.50
  -1  -1  -7 1537.35   31.00
  -1  -1  -7 1455.75   30.80
   1  -1   7 1497.25   30.80
   1   1   7 1488.75   31.00
  -1   1  -7 1482.75   30.60
   1   1   7 1465.95   30.80
  -1   1  -7 1497.65   30.60
  -2  -1  -7  852.11   19.50
   2  -1   7  847.82   19.50
   2  -1   7  854.71   19.20
  -2  -1  -7  827.42   19.50
   2   1   7  823.82   19.20
  -2   1  -7  831.52   19.10
   2   1   7  810.52   19.50
   3  -1   7   39.70    4.40
  -3  -1  -7   41.90    4.40
  -3  -1  -7   33.70    3.90
   3  -1   7   40.90    4.10
  -3   1  -7   40.00    4.00
   3   1   7   40.80    4.60
  -3   1  -7   38.20    3.90
   3   1   7   36.30    4.00
   4  -1   7   -0.30    2.60
   4  -1   7    6.10    3.20
  -4  -1  -7    3.30    2.70
  -4  -1  -7    1.20    3.00
  -4   1  -7   12.40    5.50
   4   1   7    1.90    2.30
  -4   1  -7    2.00    2.30
   4   1   7    7.80    3.40
   5  -1   7  391.46   12.70
  -5  -1  -7  396.56   13.20
  -5  -1  -7  410.26   13.40
  -5   1  -7  413.06   13.30
  -5   1  -7  402.36   13.30
   5   1   7  399.46   13.30
  -6  -1  -7   41.70    5.70
   6  -1   7   50.09    7.00
  -6  -1  -7   57.99    6.80
  -6   1  -7   47.30    6.90
  -6   1  -7   35.60    5.20
   6   1   7   55.59    6.70
  -7  -1  -7   -0.40    3.70
   7  -1   7   -3.60    3.50
  -7  -1  -7    2.50    3.90
   7   1   7    2.00    3.70
  -7   1  -7    2.40    3.60
   8  -1   7    7.40    4.20
  -8  -1  -7    5.80    3.70
  -8  -1  -7   -2.00    5.20
  -8   1  -7    6.60    4.80
   8   1   7    7.70    3.80
  -9  -1  -7    3.40    5.30
   9  -1   7    4.50    4.40
   9   1   7    7.20    4.60
  -9   1  -7    6.80    4.80
  -9  -2   7    9.10    3.50
   9  -2  -7    0.10    2.60
  -9  -2   7    1.50    3.50
   8  -2  -7   11.20    3.60
  -8  -2   7   11.40    4.00
  -8  -2   7   15.10    3.90
   8   2  -7   14.00    3.10
  -8   2   7   12.20    3.50
  -8   2   7   13.40    4.20
   7  -2  -7    0.30    2.70
  -7  -2   7    2.20    2.70
  -7  -2   7   -1.60    2.50
  -7   2   7   -1.10    2.70
   7   2  -7   -3.00    2.10
  -7   2   7   -0.90    3.30
   6  -2  -7   79.59    5.90
  -6  -2   7   56.19    4.90
  -6  -2   7   62.39    5.20
  -6   2   7   68.19    6.10
   6   2  -7   68.69    4.40
  -6   2   7   58.39    5.60
   5  -2  -7   61.59    5.10
  -5  -2   7   72.09    4.70
  -5  -2   7   59.39    4.60
  -5   2   7   63.69    5.30
  -5   2   7   69.99    5.60
   5   2  -7   68.79    4.00
   4  -2  -7   24.70    3.50
   4  -2  -7   24.00    3.60
  -4  -2   7   18.80    4.10
  -4  -2   7   18.40    2.70
  -4   2   7   24.80    4.00
  -4   2   7   18.00    3.10
   4   2  -7   25.20    2.70
  -3  -2   7  385.86   10.10
  -3  -2   7  389.46   10.10
   3  -2  -7  406.46   12.40
   3  -2  -7  377.46   11.00
  -3   2   7  369.26   12.30
   3   2  -7  376.66    9.50
   3   2  -7  406.86   10.00
  -2  -2   7    5.80    1.80
   2  -2  -7    5.70    2.40
   2  -2  -7    4.90    2.30
  -2  -2   7    6.00    2.10
   2   2  -7    5.90    1.60
  -2   2   7    3.30    2.20
   2   2  -7    4.50    1.80
  -2   2   7    5.20    2.50
  -1  -2   7   45.60    3.30
   1  -2  -7   51.89    4.00
  -1  -2   7   49.99    3.50
   1  -2  -7   49.90    4.50
   1   2  -7   46.60    3.00
  -1   2   7   48.50    4.00
  -1   2   7   72.79    5.80
   1   2  -7   47.50    3.00
   0  -2   7  895.91   19.80
   0  -2  -7  920.61   20.60
   0  -2  -7  938.31   20.70
   0  -2   7  923.61   20.10
   0   2  -7  920.81   19.60
   0   2   7  937.51   20.70
   0   2  -7  916.91   19.70
   0   2   7  922.71   20.60
  -1  -2  -7   98.39    5.30
   1  -2   7   80.09    4.90
   1  -2   7   86.39    4.60
  -1  -2  -7   93.29    5.10
  -1   2  -7   83.19    4.50
   1   2   7   91.09    5.10
  -1   2  -7   93.19    4.50
   1   2   7   94.09    5.00
   2  -2   7    1.90    2.10
  -2  -2  -7    3.60    2.40
  -2  -2  -7    6.90    2.80
   2  -2   7    2.90    2.00
  -2   2  -7    1.20    2.10
   2   2   7    0.70    1.90
   2   2   7    3.20    1.80
  -2   2  -7    2.90    2.00
   3  -2   7  108.89    6.10
  -3  -2  -7  101.79    5.80
   3  -2   7  119.99    5.80
  -3  -2  -7  108.59    5.90
   3   2   7  116.59    5.90
   3   2   7  115.39    6.20
  -3   2  -7  116.49    6.70
  -3   2  -7  110.09    5.90
   4  -2   7 1961.60   41.50
  -4  -2  -7 1992.00   41.50
   4  -2   7 1966.60   41.00
  -4  -2  -7 1985.30   41.30
  -4   2  -7 1990.20   41.30
  -4   2  -7 1948.80   41.10
   4   2   7 1967.70   41.40
   4   2   7 1892.81   40.60
  -5  -2  -7   15.10    3.60
   5  -2   7   10.00    6.30
   5  -2   7   12.30    4.00
  -5  -2  -7   21.40    4.80
  -5   2  -7   24.30    4.80
  -5   2  -7   14.90    3.90
   5   2   7   13.60    3.80
  -6  -2  -7  109.99    8.10
  -6  -2  -7  104.79    7.90
   6  -2   7   90.29    8.40
   6   2   7  111.09    7.90
  -6   2  -7   83.49    7.90
  -7  -2  -7  171.58   10.30
  -7  -2  -7  182.78   10.00
   7  -2   7  185.58   10.60
   7   2   7  182.08   10.00
  -7   2  -7  193.38   12.60
  -8  -2  -7   10.40    6.70
  -8  -2  -7    5.70    4.20
   8  -2   7    4.50    4.40
  -8   2  -7    9.80    4.50
   8   2   7    7.00    4.10
  -9  -2  -7   20.20    5.30
   9  -2   7   31.80    6.40
  -9   2  -7   33.70    6.80
   9   2   7   25.50    7.90
  -9  -3   7   -0.10    3.40
   9  -3  -7    0.20    3.10
  -9  -3   7    2.00    3.00
  -9   3   7   -1.50    4.10
   8  -3  -7   20.70    4.40
  -8  -3   7   26.20    6.40
  -8  -3   7   31.70    4.90
   8   3  -7   32.20    3.70
  -8   3   7   28.00    5.40
  -8   3   7   21.50    5.00
  -7  -3   7    5.20    2.90
  -7  -3   7    2.00    2.80
   7  -3  -7   -0.70    4.10
  -7   3   7    2.90    3.10
  -7   3   7    4.50    3.00
  -6  -3   7  121.09    6.20
   6  -3  -7  116.89   10.40
   6   3  -7  117.99    5.00
  -6   3   7  111.09    7.20
  -6   3   7  121.29    7.40
  -5  -3   7  423.16   12.90
   5  -3  -7  435.06   13.40
  -5  -3   7  433.96   11.50
   5   3  -7  424.06   10.30
  -5   3   7  426.36   13.10
  -5   3   7  416.26   13.20
  -4  -3   7  170.68    6.20
   4  -3  -7  159.98    7.10
  -4  -3   7  165.48    6.00
   4  -3  -7  172.98    7.60
  -4   3   7  177.18    7.60
  -4   3   7  165.88    7.50
   4   3  -7  174.78    5.20
  -3  -3   7 1463.45   28.90
   3  -3  -7 1440.16   30.80
   3  -3  -7 1392.76   30.40
   3   3  -7 1464.05   27.90
   3   3  -7 1395.26   27.80
  -3   3   7 1424.56   30.70
  -3   3   7 1466.85   30.90
   2  -3  -7   53.89    4.30
   2  -3  -7   50.09    4.10
  -2  -3   7   49.70    3.40
  -2  -3   7   49.70    3.30
  -2   3   7   53.29    4.40
   2   3  -7   51.59    2.60
   2   3  -7   53.99    2.60
  -2   3   7   52.79    4.30
  -1  -3   7 1203.68   24.20
   1  -3  -7 1162.28   25.50
   1  -3  -7 1174.78   25.50
  -1  -3   7 1183.18   24.20
  -1   3   7 1177.88   25.50
  -1   3   7 1154.08   25.30
   0  -3  -7 1259.87   27.20
   0  -3   7 1228.18   26.00
   0  -3  -7 1267.17   27.30
   0  -3   7 1264.67   26.20
   0   3  -7 1301.67   25.90
   0   3   7 1300.27   27.20
   0   3   7 1291.17   27.30
  -1  -3  -7 1098.59   24.20
   1  -3   7 1089.49   23.60
   1  -3   7 1106.79   23.40
  -1  -3  -7 1116.69   24.30
  -1   3  -7 1099.09   23.30
   1   3   7 1074.09   24.00
   1   3   7 1119.29   24.20
  -1   3  -7 1070.79   23.20
  -2  -3  -7 1407.96   30.30
   2  -3   7 1416.16   29.50
  -2  -3  -7 1405.46   30.20
   2  -3   7 1389.26   29.90
  -2   3  -7 1432.56   29.60
   2   3   7 1379.16   29.80
   2   3   7 1435.76   30.30
  -2   3  -7 1403.86   29.50
   3  -3   7  165.28    6.90
   3  -3   7  154.78    7.30
  -3  -3  -7  168.18    7.30
  -3  -3  -7  172.88    7.60
   3   3   7  159.18    6.80
   3   3   7  148.99    7.30
  -3   3  -7  166.68    7.00
  -3   3  -7  160.98    6.80
   4  -3   7   63.79    6.00
  -4  -3  -7   66.89    6.00
  -4  -3  -7   70.69    5.70
   4  -3   7   66.69    5.30
  -4   3  -7   72.39    6.90
  -4   3  -7   63.89    5.50
  -5  -3  -7  209.68    9.40
   5  -3   7  204.38   10.00
   5  -3   7  186.58    9.00
  -5  -3  -7  207.18    9.60
   5   3   7  204.58   10.50
  -5   3  -7  207.98    9.60
  -6  -3  -7   34.80    5.10
   6  -3   7   47.80    6.10
  -6  -3  -7   57.49    6.50
   6  -3   7   49.40    7.30
   6   3   7   42.60    5.40
  -6   3  -7   47.40    6.50
   7  -3   7  475.45   19.40
  -7  -3  -7  438.66   15.80
  -7  -3  -7  472.05   16.30
  -7   3  -7  475.35   16.40
   7   3   7  442.66   15.50
  -8  -3  -7   47.70    7.30
   8  -3   7   41.60    6.80
  -8   3  -7   38.30    6.80
   8   3   7   43.20    6.20
   9  -3   7   13.90    4.60
  -9  -3  -7   16.40    5.70
  -9   3  -7   16.60    5.50
  -9  -4   7    0.30    2.90
  -9  -4   7    0.10    3.30
   9  -4  -7    0.70    3.00
  -9   4   7    0.50    4.10
  -8  -4   7   26.50    4.40
   8  -4  -7   41.90    6.00
  -8  -4   7   35.50    4.90
  -8   4   7   24.70    5.40
  -8   4   7   21.20    4.40
  -7  -4   7    4.10    2.90
   7  -4  -7    4.20    3.40
  -7  -4   7    4.50    2.70
  -7   4   7    1.10    3.00
  -7   4   7    5.40    3.90
  -6  -4   7   15.60    3.00
   6  -4  -7   25.90    4.70
  -6  -4   7   18.60    3.20
   6   4  -7   26.60    2.80
  -6   4   7   19.50    4.50
  -6   4   7   15.80    3.80
  -5  -4   7    5.10    2.10
   5  -4  -7    7.50    3.20
  -5  -4   7    3.90    2.20
  -5   4   7    8.50    3.40
  -5   4   7    7.20    3.30
   5   4  -7    5.50    1.30
  -4  -4   7   -0.70    1.60
   4  -4  -7    5.70    2.40
  -4  -4   7    2.20    1.70
   4  -4  -7   14.00    3.10
  -4   4   7    1.80    2.80
  -4   4   7   -3.40    2.30
   3  -4  -7  533.65   14.50
   3  -4  -7  515.05   14.20
  -3  -4   7  529.65   12.30
  -3  -4   7  521.65   13.40
  -3   4   7  555.94   14.50
  -3   4   7  535.45   14.50
   2  -4  -7   51.39    4.50
   2  -4  -7   49.30    4.30
  -2  -4   7   54.09    3.30
  -2  -4   7   49.90    3.30
  -2   4   7   49.90    4.40
   2   4  -7   51.99    2.00
   2   4  -7   53.79    2.10
  -2   4   7   53.89    4.70
  -1  -4   7 1367.56   27.60
   1  -4  -7 1364.46   29.50
   1  -4  -7 1355.26   29.30
  -1   4   7 1386.06   29.40
   1   4  -7 1382.36   26.60
  -1   4   7 1347.47   29.10
   1   4  -7 1412.06   26.60
   0  -4   7 1033.40   22.00
   0  -4   7 1023.70   21.80
   0  -4  -7 1031.30   23.30
   0  -4  -7 1019.20   23.30
   0   4  -7 1038.80   21.20
   0   4   7 1100.09   23.40
   0   4   7 1032.50   23.10
   1  -4   7  128.79    5.30
  -1  -4  -7  123.99    6.20
  -1  -4  -7  124.09    6.10
   1  -4   7  117.89    5.40
  -1   4  -7  120.89    5.00
  -1   4  -7  120.69    4.90
   1   4   7  125.59    5.90
   1   4   7  127.29    7.10
   2  -4   7 1563.24   32.90
  -2  -4  -7 1574.84   33.40
   2  -4   7 1559.94   32.50
  -2  -4  -7 1580.84   33.50
  -2   4  -7 1571.94   32.40
   2   4   7 1593.74   33.30
   2   4   7 1551.04   33.00
   3  -4   7   82.29    5.70
  -3  -4  -7   83.69    6.00
  -3  -4  -7   83.39    5.50
   3  -4   7   77.19    5.20
  -3   4  -7   70.39    5.00
   3   4   7   84.19    5.60
   3   4   7   79.29    5.10
  -4  -4  -7  760.42   19.60
   4  -4   7  780.12   20.00
   4  -4   7  776.52   19.40
  -4   4  -7  726.23   21.40
   4   4   7  786.52   19.60
   5  -4   7    4.70    3.00
   5  -4   7   11.90    8.00
  -5  -4  -7    3.50    3.30
  -5  -4  -7    9.30    3.40
  -5   4  -7    9.10    3.90
   5   4   7   10.20    3.50
  -6  -4  -7   68.39    6.70
   6  -4   7   56.69    6.40
   6  -4   7   72.49    7.60
  -6  -4  -7   70.89    7.10
   6   4   7   83.79    6.70
  -6   4  -7   57.29    6.70
  -7  -4  -7   11.90    4.10
  -7  -4  -7    7.40    4.60
   7  -4   7    2.10    4.30
   7   4   7    8.00    3.80
  -7   4  -7    6.40    3.80
   8  -4   7   14.40    5.00
  -8  -4  -7    7.70    6.20
  -8   4  -7   15.60    4.70
   9  -4   7   24.60    5.80
  -9  -4  -7   20.30    5.70
  -9   4  -7   25.90    6.20
   9  -5  -7    2.40    3.90
  -9  -5   7    7.60    3.40
  -9  -5   7    3.70    3.60
  -9   5   7   -3.30    4.10
  -8  -5   7   -0.20    2.50
  -8  -5   7   -1.60    2.80
   8  -5  -7    3.00    3.70
  -8   5   7    0.90    3.50
  -7  -5   7   67.39    5.20
  -7  -5   7   67.79    5.30
   7  -5  -7   61.39    7.00
  -7   5   7   74.29    6.70
  -7   5   7   70.79    7.30
  -6  -5   7    5.90    2.30
   6  -5  -7   -1.00    2.90
  -6  -5   7    1.50    2.30
  -6   5   7    4.20    3.40
  -5  -5   7   49.80    3.70
  -5  -5   7   46.00    3.60
   5  -5  -7   46.70    5.70
  -5   5   7   36.00    4.50
  -5   5   7   34.80    6.80
   4  -5  -7    0.90    2.30
  -4  -5   7    0.50    1.50
   4  -5  -7   -1.70    2.40
  -4  -5   7   -0.90    1.50
  -4   5   7   -3.60    2.40
  -4   5   7   -2.60    2.40
  -3  -5   7   24.60    2.60
  -3  -5   7   20.40    2.40
   3  -5  -7   20.00    3.40
   3  -5  -7   22.60    4.00
  -3   5   7   30.50    4.20
  -3   5   7   28.10    4.10
  -2  -5   7  327.77    8.30
   2  -5  -7  316.37   10.50
   2  -5  -7  325.47   10.40
  -2  -5   7  332.57    8.20
  -2   5   7  323.37   10.40
  -1  -5   7  222.48    6.60
  -1  -5   7  225.48    6.70
   1  -5  -7  226.18    8.40
  -1   5   7  227.68    8.40
  -1   5   7  243.18    8.40
   1   5  -7  230.68    5.10
   0  -5  -7  504.65   13.50
   0  -5  -7  478.65   13.40
   0  -5   7  476.75   11.80
   0  -5   7  472.95   11.90
   0   5   7  533.35   18.20
   0   5  -7  494.25   11.10
   0   5  -7  488.35   11.00
   0   5   7  485.85   13.70
   1  -5   7  898.81   20.10
  -1  -5  -7  874.21   21.10
  -1  -5  -7  932.41   21.40
   1  -5   7  893.31   19.80
  -1   5  -7  882.41   19.50
   1   5   7  912.51   20.90
   1   5   7  924.91   21.00
   2  -5   7  133.49    6.30
  -2  -5  -7  131.49    6.90
   2  -5   7  131.29    5.90
  -2  -5  -7  164.78   10.50
   2   5   7  138.59    6.50
   2   5   7  132.49    6.20
  -2   5  -7  133.09    5.90
   3  -5   7  361.66   11.20
   3  -5   7  356.26   13.60
  -3  -5  -7  384.26   12.10
   3   5   7  372.56   11.50
  -4  -5  -7  112.79    8.20
   4  -5   7   98.39    7.00
   4  -5   7   99.39    6.40
  -4  -5  -7   95.79    6.70
   4   5   7  104.09    6.50
  -4   5  -7   98.09    6.40
  -5  -5  -7  515.65   15.60
   5  -5   7  479.05   15.20
   5  -5   7  511.35   16.10
  -5  -5  -7  523.55   15.90
  -5   5  -7  515.45   15.60
  -6  -5  -7   95.49    7.20
  -6  -5  -7   88.19    7.50
   6  -5   7   89.09    8.00
   6  -5   7   75.69    6.80
  -6   5  -7   74.89    6.90
   7  -5   7   42.00    6.90
  -7  -5  -7   45.10    5.80
  -7  -5  -7   45.60    6.90
  -7   5  -7   42.90    5.70
   7   5   7   52.79    6.40
  -8  -5  -7   45.00    7.10
   8  -5   7   54.99    8.10
   8   5   7   56.79    7.30
  -8   5  -7   42.50    6.70
  -9  -6   7   -1.80    3.20
   9  -6  -7    2.00    3.50
  -9  -6   7    7.30    3.40
  -9   6   7   -3.80    4.30
   8  -6  -7    2.50    3.30
  -8  -6   7    4.70    3.00
  -8  -6   7   -1.00    2.40
  -8   6   7    0.80    4.20
   7  -6  -7   10.20    4.30
  -7  -6   7   11.30    3.70
  -7  -6   7    9.00    2.70
  -7   6   7    5.10    3.40
  -6  -6   7   58.19    4.30
   6  -6  -7   46.00    6.10
  -6  -6   7   65.49    4.30
  -6   6   7   58.39    6.60
  -5  -6   7    4.90    2.00
   5  -6  -7    6.90    3.50
  -5  -6   7    3.80    1.90
  -5   6   7    1.70    3.00
  -5   6   7    2.10    3.50
   4  -6  -7  329.37   11.80
   4  -6  -7  295.57   10.90
  -4  -6   7  315.97    8.20
  -4  -6   7  318.97    8.10
  -4   6   7  305.87   11.30
  -4   6   7  328.97   11.30
   3  -6  -7   58.59    5.10
  -3  -6   7   62.89    3.20
   3  -6  -7   51.69    5.40
  -3  -6   7   66.09    3.30
  -3   6   7   57.09    5.30
  -3   6   7   69.69    5.50
   2  -6  -7  505.25   14.40
   2  -6  -7  533.95   14.90
  -2  -6   7  531.85   11.60
  -2  -6   7  522.35   11.70
  -2   6   7  499.15   14.30
  -2   6   7  531.95   14.50
  -1  -6   7   81.59    5.70
  -1  -6   7   75.29    3.60
   1  -6  -7   74.89    5.30
  -1   6   7   73.49    5.20
  -1   6   7   69.29    5.10
   0  -6   7  574.94   13.30
   0  -6  -7  569.54   15.20
   0  -6  -7  553.34   15.20
   0  -6   7  570.74   14.80
   0   6   7  559.94   14.90
   0   6   7  583.84   15.00
   0   6  -7  577.84   12.10
   1  -6   7   39.00    3.80
  -1  -6  -7   39.50    4.70
   1  -6   7   34.70    3.40
   1   6   7   45.40    5.40
   1   6   7   27.90    3.50
  -1   6  -7   34.80    3.00
   2  -6   7  364.16   10.60
  -2  -6  -7  351.36   11.40
  -2  -6  -7  342.87   11.60
   2  -6   7  377.26   11.10
  -2   6  -7  356.26   10.20
   2   6   7  358.96   11.10
   3  -6   7    9.40    2.90
  -3  -6  -7   11.70    3.40
   3  -6   7   10.90    3.60
  -3  -6  -7   11.60    3.20
   3   6   7    7.40    2.40
  -3   6  -7   11.20    2.90
  -4  -6  -7  463.25   14.70
   4  -6   7  488.75   14.90
   4  -6   7  451.75   13.90
  -4  -6  -7  453.95   14.20
  -4   6  -7  475.45   14.00
  -5  -6  -7    8.60    3.60
   5  -6   7   11.00    4.20
   5  -6   7   13.80    4.00
  -5  -6  -7    9.80    3.70
   5   6   7    7.00    3.20
  -5   6  -7    3.50    3.10
  -6  -6  -7  132.29    8.50
   6  -6   7  131.39    9.20
   6   6   7  134.39    7.70
  -6   6  -7  123.89    8.30
   7  -6   7   -1.80    4.20
  -7  -6  -7    2.30    3.60
  -7  -6  -7    1.60    3.50
  -7   6  -7   -0.20    3.40
   7   6   7    6.50    3.30
   8  -6   7   83.89    9.60
  -8  -6  -7   77.69    8.50
  -8   6  -7   81.39    8.20
  -8  -7   7   13.90    3.30
   8  -7  -7   10.50    4.10
  -8  -7   7    9.00    3.40
  -8   7   7   14.90    5.50
  -7  -7   7    4.20    2.60
   7  -7  -7    8.60    4.50
  -7  -7   7    4.80    2.50
  -7   7   7    5.10    4.20
   6  -7  -7   23.60    5.00
  -6  -7   7   29.30    3.40
  -6  -7   7   28.90    3.40
  -6   7   7   27.30    5.00
  -5  -7   7   11.70    2.30
   5  -7  -7   11.50    4.00
  -5  -7   7   16.40    2.40
  -5   7   7   15.00    4.30
  -4  -7   7   24.60    2.40
  -4  -7   7   26.40    2.50
   4  -7  -7   24.60    4.30
   4  -7  -7   38.50    5.80
  -4   7   7   31.30    5.00
   3  -7  -7    5.30    2.70
  -3  -7   7    4.30    1.50
  -3  -7   7    3.20    1.50
   3  -7  -7    1.70    2.90
  -3   7   7    6.10    3.40
   2  -7  -7   70.29    5.50
  -2  -7   7   62.79    3.20
   2  -7  -7   63.99    5.80
  -2  -7   7   59.89    3.10
  -2   7   7   68.39    5.30
   1  -7  -7  144.59    7.50
  -1  -7   7  143.49    5.20
   1  -7  -7  142.99    7.20
  -1  -7   7  141.19    4.90
   0  -7  -7  114.69    7.30
   0  -7   7  123.39    5.00
   0  -7   7  114.69    5.20
   0  -7  -7  115.39    6.70
   0   7   7  125.59    6.30
   1  -7   7  433.36   11.60
   1  -7   7  416.76   11.70
  -1  -7  -7  434.06   13.00
   1   7   7  448.76   12.50
  -1   7  -7  425.46   10.50
   2  -7   7   33.00    4.00
  -2  -7  -7   22.00    3.40
  -2  -7  -7   28.20    4.70
   2  -7   7   29.00    4.10
  -2   7  -7   28.90    3.40
   3  -7   7  243.28    9.60
   3  -7   7  231.28    9.00
  -3  -7  -7  238.68    9.60
  -3  -7  -7  251.17   10.10
   3   7   7  242.68    9.00
  -3   7  -7  237.68    8.60
   4  -7   7   12.70    3.60
   4  -7   7    7.90    4.00
  -4  -7  -7   14.00    3.90
  -4  -7  -7   11.30    4.10
   4   7   7    9.10    3.00
  -5  -7  -7   -4.20    3.00
   5  -7   7   -0.30    2.40
   5  -7   7   -1.10    3.00
  -5  -7  -7    1.40    2.90
   5   7   7    0.80    2.60
  -5   7  -7    0.10    2.80
   6  -7   7    8.90    3.80
  -6  -7  -7    5.20    3.50
  -6  -7  -7    2.40    3.20
   6  -7   7    2.00    4.20
  -6   7  -7    2.80    3.30
  -7  -7  -7    0.00    3.10
   7  -7   7    5.40    4.70
  -7  -7  -7    4.70    4.50
  -7   7  -7    2.70    3.30
   7   7   7    1.60    3.00
   8  -7   7   57.19    7.90
  -8   7  -7   66.89    7.50
  -8  -8   7    3.70    3.10
  -8  -8   7    9.80    3.00
   8  -8  -7    4.10    4.00
  -8   8   7    2.40    3.80
  -7  -8   7    2.70    2.20
   7  -8  -7    1.50    4.40
  -7  -8   7    0.00    2.50
  -7   8   7   -0.50    4.00
  -6  -8   7    0.90    1.90
  -6  -8   7   -2.60    1.70
   6  -8  -7   -1.60    3.60
  -6   8   7   -4.40    3.10
  -5  -8   7   -1.30    1.50
   5  -8  -7    2.00    3.60
  -5  -8   7   -0.90    1.50
  -5   8   7   -1.30    3.00
  -4  -8   7    5.20    1.80
  -4  -8   7    5.90    1.50
   4  -8  -7   11.00    5.50
  -4   8   7    5.70    3.70
  -3  -8   7  137.69    4.00
   3  -8  -7  138.39    7.70
  -3   8   7  142.29    7.50
   2  -8  -7   16.60    3.90
  -2  -8   7   17.20    2.10
   2  -8  -7   15.00    4.10
  -2  -8   7   21.60    2.10
  -1  -8   7  200.08    6.20
   1  -8  -7  201.68    8.70
   1  -8  -7  201.08    9.10
  -1  -8   7  196.08    6.00
  -1   8   7  198.88    8.20
   0  -8   7  169.18    6.00
   0  -8  -7  170.28    8.20
   0  -8  -7  174.08    8.30
   0  -8   7  167.38    6.20
  -1  -8  -7  820.12   20.80
  -1  -8  -7  832.22   20.70
   1  -8   7  811.72   19.10
   1  -8   7  820.72   18.80
  -1   8  -7  820.12   17.30
   2  -8   7   38.20    4.60
  -2  -8  -7   27.70    4.90
  -2  -8  -7   43.50    5.20
   2  -8   7   27.90    3.90
  -2   8  -7   32.00    3.60
   2   8   7   32.50    4.00
   3  -8   7   97.49    6.70
   3  -8   7   92.69    6.20
  -3  -8  -7  103.59    7.30
  -3  -8  -7  108.99    7.00
  -3   8  -7  104.69    6.10
   3   8   7  103.69    6.10
  -4  -8  -7   79.39    6.40
   4  -8   7   79.29    6.30
  -4  -8  -7   73.19    7.20
   4  -8   7   81.79    6.90
   4   8   7   86.79    5.90
  -4   8  -7   73.09    5.60
  -5  -8  -7   13.10    4.70
  -5  -8  -7   23.90    4.50
   5  -8   7   14.00    4.40
   5  -8   7   10.30    3.70
   5   8   7   14.50    3.30
  -6  -8  -7   16.20    4.20
   6  -8   7    8.10    4.70
   6  -8   7    6.70    3.20
   6   8   7   13.00    3.40
  -6   8  -7   14.80    4.00
   7  -8   7    2.50    4.50
  -7  -8  -7    1.20    4.30
  -7   8  -7   -0.60    3.20
   8  -9  -7    4.10    4.70
  -8  -9   7    2.80    2.70
  -8  -9   7    2.10    2.30
  -8   9   7    2.20    4.30
   7  -9  -7    5.40    4.90
  -7  -9   7   -0.20    1.80
  -7  -9   7    1.40    2.20
  -7   9   7   13.90    8.80
  -6  -9   7   17.80    3.10
  -6  -9   7   13.50    2.30
   6  -9  -7    8.10    4.10
  -6   9   7    4.00    3.30
   5  -9  -7   25.10    5.10
  -5   9   7   33.30    5.40
   4  -9  -7    4.40    4.40
   4  -9  -7   11.40    4.60
  -4   9   7    5.00    2.90
   3  -9  -7  156.48    9.10
   3  -9  -7  143.29    8.10
  -3   9   7  159.08    8.10
  -2  -9   7   10.30    1.70
  -2  -9   7    8.10    1.70
   2  -9  -7    7.40    3.20
   2  -9  -7    6.00    3.90
  -2   9   7    7.80    2.80
   1  -9  -7   20.40    4.40
  -1  -9   7   26.00    3.00
   1  -9  -7   34.90    4.60
  -1  -9   7   26.20    2.80
  -1   9   7   25.00    3.90
   0  -9  -7   44.50    5.70
   0  -9  -7   43.30    5.20
   0  -9   7   36.30    3.70
   0  -9   7   31.80    3.40
   1  -9   7   28.60    3.70
  -1  -9  -7   24.20    4.00
   1  -9   7   29.80    3.80
  -1  -9  -7   39.80    5.50
   1   9   7   32.50    4.10
  -1   9  -7   26.40    2.30
  -2  -9  -7   47.30    5.90
  -2  -9  -7   37.10    4.90
   2  -9   7   43.40    4.60
   2  -9   7   36.40    4.50
  -2   9  -7   29.50    3.30
   2   9   7   47.10    4.60
  -3  -9  -7   16.80    4.00
   3  -9   7   21.60    4.30
   3  -9   7   20.80    4.10
  -3  -9  -7   22.80    4.50
  -3   9  -7   26.70    3.70
   3   9   7   23.80    4.00
  -4  -9  -7    1.00    3.60
   4  -9   7   -1.40    3.00
   4  -9   7    3.70    3.00
  -4  -9  -7    4.50    3.00
   4   9   7   -1.10    2.60
  -4   9  -7    6.40    3.20
  -5  -9  -7    2.40    2.60
   5  -9   7   -0.80    3.70
  -5  -9  -7    1.20    3.80
   5  -9   7    5.30    3.10
  -5   9  -7    4.50    3.10
   5   9   7    4.40    2.70
  -6  -9  -7    3.90    3.80
  -6  -9  -7    1.80    4.30
   6  -9   7    3.70    4.30
   6   9   7   11.40    3.30
  -6   9  -7    5.20    2.40
  -7  -9  -7    1.00    4.60
   7  -9   7    4.30    4.60
  -7 -10   7    2.80    1.80
  -7 -10   7    2.50    2.10
   7 -10  -7    1.30    5.10
  -7  10   7    4.60    4.10
   6 -10  -7   -5.40    3.60
  -6  10   7   -0.60    3.80
   5 -10  -7   -0.50    4.00
  -5  10   7   -0.90    3.20
   4 -10  -7   53.79    7.30
   4 -10  -7   69.49    7.60
  -4  10   7   68.09    6.40
   3 -10  -7   23.70    5.40
   3 -10  -7   30.80    5.20
  -3  10   7   16.30    3.80
  -2 -10   7    6.50    1.50
   2 -10  -7   -0.10    3.80
   2 -10  -7    5.10    3.00
  -2 -10   7    2.40    1.50
  -2  10   7    3.60    2.90
  -1 -10   7   32.30    3.10
  -1 -10   7   33.00    2.90
   1 -10  -7   38.80    6.10
   1 -10  -7   40.00    5.70
   0 -10  -7   -0.40    3.30
   0 -10  -7    8.10    3.50
   0 -10   7    4.00    2.40
   0 -10   7    3.10    2.20
   0  10   7    7.30    2.80
  -1 -10  -7   27.30    4.20
   1 -10   7   32.80    4.30
  -1 -10  -7   49.00    5.90
   1 -10   7   34.30    4.10
   1  10   7   38.70    4.10
  -2 -10  -7    6.40    4.10
   2 -10   7   -2.60    2.40
   2 -10   7    3.90    3.40
  -2 -10  -7    0.80    2.80
  -2  10  -7    1.80    1.80
  -3 -10  -7  183.08    9.10
  -3 -10  -7  180.88   10.00
   3 -10   7  195.68    9.40
   3 -10   7  175.78    8.50
   3  10   7  193.68    7.90
  -3  10  -7  176.98    7.40
   4 -10   7   70.19    7.10
  -4 -10  -7   74.99    6.50
   4 -10   7   61.59    5.80
  -4 -10  -7   65.99    7.50
  -4  10  -7   74.69    5.40
   4  10   7   81.29    5.40
  -5 -10  -7   17.70    4.20
   5 -10   7    2.00    4.10
  -5 -10  -7    6.10    4.30
   5  10   7   12.60    4.10
  -5  10  -7   16.50    4.40
  -6 -10  -7   -1.20    4.40
   6 -10   7    1.50    4.20
   6 -11  -7    2.80    4.70
  -6  11   7    4.20    3.80
   5 -11  -7   -7.60    3.70
  -5  11   7    3.30    3.60
   4 -11  -7   22.10    5.30
   4 -11  -7   16.70    5.00
  -4  11   7   29.00    5.60
   3 -11  -7   25.20    5.60
   3 -11  -7   24.60    5.00
  -3  11   7   19.40    4.10
   2 -11  -7   26.30    4.50
   2 -11  -7   11.80    4.70
   1 -11  -7   41.30    5.40
  -1 -11   7   47.20    3.60
   1 -11  -7   52.19    6.90
  -1  11   7   39.70    4.60
   0 -11   7   -1.40    2.00
   0 -11  -7   -0.80    3.30
   0 -11   7    1.40    2.40
   0 -11  -7    0.80    2.70
   0  11   7    0.80    2.30
   1 -11   7    4.90    3.00
   1 -11   7    6.50    2.70
  -1 -11  -7    7.50    3.60
  -1 -11  -7    4.20    2.90
   1  11   7    9.20    2.90
  -2 -11  -7  175.98    8.80
   2 -11   7  167.98    7.70
  -2 -11  -7  175.68    9.70
   2 -11   7  177.98    8.60
   2  11   7  176.68    7.30
  -3 -11  -7   13.40    4.90
   3 -11   7   13.30    3.60
  -3 -11  -7   15.90    4.00
  -3  11  -7   13.10    2.90
   4 -11   7   45.50    5.80
   4 -11   7   32.60    5.40
  -4 -11  -7   38.10    5.60
  -4 -11  -7   23.90    5.70
   4  11   7   37.10    4.30
  -4  11  -7   39.10    4.40
  -5 -11  -7   20.70    4.60
  -5 -11  -7   16.70    4.90
   5 -11   7   33.30    6.20
   6 -11   7   18.40    5.70
  -6 -11  -7   13.90    4.90
   6 -12  -7    7.60    8.50
  -6  12   7   -4.20    4.10
   5 -12  -7    0.90    4.40
  -5  12   7    5.10    3.60
   4 -12  -7   14.70    4.60
  -4  12   7    6.40    3.70
   3 -12  -7    4.00    4.20
   3 -12  -7    8.90    4.00
  -3  12   7    2.80    2.10
   2 -12  -7   19.30    5.00
   2 -12  -7   27.70    4.60
  -2  12   7   24.70    4.20
   1 -12  -7   31.80    5.80
   1 -12  -7   24.80    4.30
  -1 -12   7   31.00    3.40
  -1 -12   7   25.80    2.90
  -1  12   7   21.40    4.10
   0 -12  -7    3.70    3.00
   0 -12   7   -0.20    2.20
   0 -12  -7    2.20    3.90
   0 -12   7    1.40    2.90
   0  12   7    3.70    2.60
  -1 -12  -7    5.60    4.10
  -1 -12  -7    8.70    3.30
   1 -12   7   11.50    3.50
   1 -12   7    7.00    2.90
   1  12   7    6.80    2.60
  -2 -12  -7    6.80    4.40
   2 -12   7   -1.80    2.80
  -2 -12  -7    7.20    3.00
   2 -12   7    1.00    3.50
   2  12   7    5.40    2.60
   3 -12   7   43.30    5.60
  -3 -12  -7   56.09    6.00
  -3 -12  -7   49.70    6.70
   3  12   7   47.00    4.20
  -4 -12  -7   84.79    7.00
   4 -12   7   57.39    7.20
   4 -12   7   66.99    7.40
  -4 -12  -7   76.59    8.30
   5 -12   7    4.80    4.30
  -5 -12  -7   -5.80    4.20
   5 -13  -7   14.40    5.50
   4 -13  -7    8.70    4.90
   3 -13  -7   -6.60    3.80
  -3  13   7   -1.10    2.90
   2 -13  -7   16.20    5.10
  -2  13   7   17.90    3.90
   1 -13  -7   12.90    5.00
  -1 -13   7   20.10    3.00
   1 -13  -7   21.90    4.50
  -1 -13   7   13.10    2.40
  -1  13   7   13.70    3.40
   0 -13  -7   25.70    4.50
   0 -13   7   18.20    3.50
   0 -13   7   20.10    3.20
   0 -13  -7   21.60    5.10
   0  13   7   26.80    4.00
   1 -13   7    3.50    3.10
  -1 -13  -7    1.70    3.00
  -1 -13  -7    1.70    4.30
   1 -13   7   -0.10    2.40
   1  13   7    1.40    3.00
  -2 -13  -7    4.70    3.90
   2 -13   7    6.00    3.60
   2 -13   7    6.10    2.90
  -2 -13  -7    4.30    3.10
   3 -13   7   19.30    4.10
   3 -13   7   10.30    4.20
  -3 -13  -7   14.20    4.90
  -3 -13  -7   23.20    5.00
  -4 -13  -7   60.49    7.40
   4 -13   7   60.49    7.60
   3 -14  -7   -4.80    4.10
   2 -14  -7    0.50    4.40
  -1 -14   7    1.30    1.70
   1 -14  -7    6.60    4.70
  -1 -14   7    1.30    2.20
   0 -14  -7   25.20    5.60
   0 -14   7   25.30    3.60
   0 -14   7   26.80    4.00
  -1 -14  -7   12.10    4.90
   1 -14   7   14.70    3.80
   1 -14   7   16.90    4.40
  -2 -14  -7    0.50    4.30
   2 -14   7   -4.80    2.90
   2 -14   7   -2.90    2.70
  -3 -14  -7   15.10    5.00
   3 -14   7   24.70    5.10
  -9   0   8   -0.30    4.00
  -8   0   8   10.80    3.10
  -8   0   8    1.90    3.60
   8   0  -8    7.70    3.60
  -7   0   8   -1.70    2.40
  -7   0   8   -0.30    2.90
   7   0  -8   -0.90    2.30
  -6   0   8    7.60    3.10
   6   0  -8    6.70    2.60
  -6   0   8    5.70    3.00
  -5   0   8    1.70    2.80
   5   0  -8   -1.90    2.00
  -5   0   8   -0.80    2.30
  -4   0   8   59.29    4.60
  -4   0   8   73.59    8.90
   4   0  -8   55.99    4.30
   3   0  -8    2.40    3.20
  -3   0   8    0.40    2.00
  -3   0   8   -1.00    1.80
   3   0  -8   -2.80    1.50
  -2   0   8  105.19    5.30
  -2   0   8  101.99    5.30
   2   0  -8  105.29    5.00
  -1   0   8    1.70    2.10
  -1   0   8   -1.60    2.00
   1   0  -8   -1.10    1.60
   1   0  -8    1.20    2.00
   0   0   8 1287.57   27.60
   0   0  -8 1284.97   27.30
   0   0  -8 1302.87   27.40
   0   0   8 1287.77   27.40
   1   0   8   -4.30    3.20
  -1   0  -8   -3.50    1.90
  -1   0  -8   -1.70    1.80
   1   0   8   -3.30    1.70
  -2   0  -8    9.10    2.70
  -2   0  -8    6.40    2.60
   2   0   8    6.30    2.70
   2   0   8    6.30    2.50
   3   0   8    0.40    2.60
  -3   0  -8   -1.00    2.00
   3   0   8    0.40    2.50
  -3   0  -8   -1.40    2.20
  -4   0  -8 1156.18   27.20
   4   0   8 1156.58   27.30
  -5   0  -8   -2.10    3.00
   5   0   8    4.50    4.30
  -5   0  -8   -0.70    3.80
   6   0   8 1535.25   35.70
  -6   0  -8 1567.84   37.10
  -6   0  -8 1450.15   35.40
   7   0   8   17.80    5.30
  -7   0  -8    4.50    3.60
  -8   0  -8    6.50    3.80
   8   0   8    8.20    4.40
   9   0   8    2.70    4.20
  -9   0  -8   -3.10    3.70
  -9  -1   8   -4.70    3.40
  -9   1   8    2.80    3.90
  -8  -1   8    0.80    2.80
  -8  -1   8    1.20    3.60
   8  -1  -8    5.70    3.00
  -8   1   8    0.70    3.90
   8   1  -8    4.90    2.80
  -8   1   8    8.20    2.90
   7  -1  -8   61.49    5.60
  -7  -1   8   59.69    6.10
  -7  -1   8   51.19    5.30
  -7   1   8   52.09    6.30
   7   1  -8   52.89    4.80
  -6  -1   8   26.70    4.30
  -6  -1   8   15.40    3.20
   6   1  -8   24.50    3.60
  -6   1   8   17.60    4.20
  -6   1   8   21.40    4.10
  -5  -1   8  101.79    6.10
  -5  -1   8  107.89    5.90
  -5   1   8  105.49    6.30
  -5   1   8  105.39    6.50
   5   1  -8   99.29    6.30
  -4  -1   8   14.50    2.70
   4  -1  -8   14.50    3.00
  -4  -1   8   10.50    2.60
   4   1  -8   16.20    2.80
  -4   1   8    3.60    2.40
  -4   1   8   10.30    2.60
  -3  -1   8   61.59    4.40
   3  -1  -8   62.39    4.30
  -3  -1   8   59.99    4.10
   3  -1  -8   64.99    4.50
  -3   1   8   62.09    4.70
   3   1  -8   60.59    3.80
  -3   1   8   57.59    4.50
   3   1  -8   64.59    4.50
  -2  -1   8 1720.73   34.90
  -2  -1   8 1732.53   34.80
   2  -1  -8 1702.23   35.10
  -2   1   8 1701.63   35.20
   2   1  -8 1688.03   34.40
  -2   1   8 1764.82   35.50
   2   1  -8 1690.73   34.40
  -1  -1   8  193.68    7.10
  -1  -1   8  193.08    6.90
   1  -1  -8  201.68    7.20
   1  -1  -8  193.48    7.10
   1   1  -8  207.08    8.30
   1   1  -8  186.28    7.40
  -1   1   8  202.38    7.40
  -1   1   8  200.18    7.40
   0  -1  -8 5567.64  104.29
   0  -1   8 5501.95  103.99
   0  -1  -8 5472.95  104.69
   0  -1   8 5648.33  104.29
   0   1   8 5650.53  104.49
   0   1   8 5648.03  104.59
   0   1  -8 5449.45  103.79
   0   1  -8 5403.26  104.89
   1  -1   8   80.39    4.70
  -1  -1  -8   81.19    5.10
   1  -1   8   83.49    5.20
  -1  -1  -8   79.79    4.90
   1   1   8   88.29    5.30
  -1   1  -8   87.89    4.80
  -1   1  -8   93.19    5.10
   1   1   8   83.89    5.00
  -2  -1  -8   20.00    3.10
   2  -1   8   22.40    3.50
   2  -1   8   19.90    2.90
  -2  -1  -8   23.80    3.60
   2   1   8   19.20    3.30
   2   1   8   21.90    3.40
  -2   1  -8   18.90    3.60
   3  -1   8 1260.47   27.80
   3  -1   8 1269.77   28.40
  -3  -1  -8 1239.18   28.10
  -3  -1  -8 1269.57   28.40
   3   1   8 1288.17   28.60
  -3   1  -8 1237.88   27.90
   3   1   8 1280.27   28.00
  -3   1  -8 1248.48   28.10
   4  -1   8   47.30    6.00
   4  -1   8   37.50    4.70
  -4  -1  -8   44.00    5.50
  -4  -1  -8   30.90    4.40
  -4   1  -8   53.29    7.00
   4   1   8   50.99    5.50
   4   1   8   43.50    5.50
  -4   1  -8   45.00    5.70
   5  -1   8  518.15   15.70
   5  -1   8  529.55   16.40
  -5  -1  -8  518.55   17.10
  -5  -1  -8  532.25   16.50
   5   1   8  560.44   16.70
  -5   1  -8  532.75   16.30
  -5   1  -8  509.35   16.50
  -6  -1  -8  470.45   16.10
  -6  -1  -8  465.15   16.00
   6  -1   8  490.85   16.40
  -6   1  -8  469.85   16.20
   6   1   8  473.55   16.20
  -7  -1  -8   49.90    7.30
  -7  -1  -8   47.80    7.10
   7  -1   8   52.79    7.00
  -7   1  -8   42.90    5.70
   7   1   8   64.29    7.70
   8  -1   8   16.20    5.00
  -8  -1  -8   15.00    4.90
  -8   1  -8   21.20    4.90
   8   1   8   23.90    5.50
   9  -1   8    6.10    4.10
  -9   1  -8    0.20    4.30
   9   1   8    7.30    3.90
  -9  -2   8    7.20    4.30
  -9   2   8    6.30    4.90
  -8  -2   8   -1.20    2.70
  -8  -2   8   -8.40    3.20
   8  -2  -8   -1.50    1.50
   8   2  -8    1.60    2.70
  -8   2   8   -0.10    3.70
  -8   2   8    1.30    3.60
   7  -2  -8   26.60    4.60
  -7  -2   8   29.80    4.80
  -7  -2   8   32.60    4.70
  -7   2   8   20.20    4.10
   7   2  -8   28.00    3.70
  -7   2   8   27.80    4.90
  -6  -2   8   24.30    4.10
   6  -2  -8   22.30    4.10
  -6  -2   8   20.70    3.50
  -6   2   8   18.50    4.00
  -6   2   8   26.10    4.90
   6   2  -8   22.70    3.10
  -5  -2   8    0.40    2.10
  -5  -2   8    4.00    2.70
   5  -2  -8    3.70    2.70
  -5   2   8   -1.20    2.40
  -5   2   8    1.40    3.10
   5   2  -8   -1.00    1.70
   4  -2  -8  121.49    6.40
  -4  -2   8  116.09    5.60
  -4   2   8  131.09    6.70
   4   2  -8  120.69    5.00
  -4   2   8  115.99    6.40
  -3  -2   8  200.98    7.10
  -3  -2   8  212.68    7.20
   3  -2  -8  217.38    8.00
   3  -2  -8  206.68    7.80
  -3   2   8  214.08    8.10
   3   2  -8  211.38    6.60
  -3   2   8  222.38    8.30
   2  -2  -8  447.66   12.30
  -2  -2   8  432.76   11.50
   2  -2  -8  452.05   12.30
  -2  -2   8  454.25   11.60
   2   2  -8  458.75   11.00
   2   2  -8  427.16   10.80
  -2   2   8  445.06   12.40
  -2   2   8  466.15   12.50
   1  -2  -8 2076.39   42.00
   1  -2  -8 2084.39   42.00
  -1  -2   8 2123.09   41.20
  -1  -2   8 2048.50   41.20
  -1   2   8 2052.19   42.00
   1   2  -8 2067.39   40.70
   1   2  -8 2082.59   40.70
   0  -2   8  365.26   10.30
   0  -2   8  355.56   10.10
   0  -2  -8  355.96   10.70
   0  -2  -8  372.46   10.90
   0   2   8  359.76   10.70
   0   2   8  367.76   10.90
   0   2  -8  370.16    9.90
   0   2  -8  360.96    9.90
  -1  -2  -8   55.59    4.60
   1  -2   8   62.39    4.50
   1  -2   8   59.09    4.20
  -1  -2  -8   56.49    4.60
   1   2   8   52.39    4.50
  -1   2  -8   66.29    4.10
  -1   2  -8   52.29    3.90
   1   2   8   56.19    4.40
   2  -2   8   41.90    6.10
   2  -2   8   39.10    4.50
  -2  -2  -8   47.40    4.80
  -2  -2  -8   42.20    4.30
   2   2   8   42.50    4.60
  -2   2  -8   45.50    4.00
   2   2   8   45.20    4.20
  -2   2  -8   46.90    4.20
   3  -2   8   18.30    3.80
  -3  -2  -8   12.20    2.70
  -3  -2  -8   12.40    2.80
   3  -2   8   17.40    3.40
  -3   2  -8   12.10    3.00
   3   2   8   25.70    4.60
  -3   2  -8   17.20    3.40
   3   2   8   10.00    3.20
   4  -2   8  145.39    7.70
  -4  -2  -8  144.09    8.10
   4  -2   8  148.59    8.20
  -4  -2  -8  142.19    7.90
  -4   2  -8  155.78    7.90
  -4   2  -8  157.98   11.70
   4   2   8  150.68    9.50
   4   2   8  149.79    8.20
  -5  -2  -8   30.50    5.40
   5  -2   8   21.40    4.30
   5  -2   8   24.00    4.40
  -5  -2  -8   17.90    4.80
  -5   2  -8   35.40    5.60
   5   2   8   20.50    5.00
  -6  -2  -8   19.90    4.90
   6  -2   8   17.40    5.10
  -6  -2  -8   14.10    4.70
  -6   2  -8   15.90    4.90
   6   2   8   19.20    4.80
  -7  -2  -8   55.19    7.30
  -7  -2  -8   59.89    6.90
   7  -2   8   39.10    6.60
   7   2   8   55.99    6.70
   8   2   8   21.30    5.40
  -8   2  -8   15.40    4.60
  -9  -2  -8   16.70    4.70
   9  -2   8   38.30    7.20
  -9   2  -8   32.40    7.00
   9  -3  -8    5.30    3.70
  -9  -3   8   10.20    5.70
  -9  -3   8    4.50    3.80
  -9   3   8    4.30    4.20
   8  -3  -8   11.50    3.80
  -8  -3   8    6.10    3.50
  -8  -3   8    7.30    3.60
  -8   3   8   10.20    4.60
  -8   3   8    5.40    4.10
  -7  -3   8   40.70    5.10
   7  -3  -8   45.20    6.00
  -7   3   8   42.00    6.00
   7   3  -8   44.50    3.60
  -7   3   8   32.40    4.90
  -6  -3   8    7.60    3.10
  -6  -3   8    4.60    2.70
   6  -3  -8   -0.10    4.80
  -6   3   8    9.20    3.60
   6   3  -8   10.70    2.30
  -6   3   8   11.50    3.80
  -5  -3   8  208.28    7.70
  -5  -3   8  200.28    8.70
   5  -3  -8  179.18   10.00
  -5   3   8  212.88    9.10
   5   3  -8  198.98    6.30
  -5   3   8  211.18   11.10
  -4  -3   8   15.20    3.20
   4  -3  -8   15.90    3.10
  -4   3   8   14.70    3.30
  -4   3   8   12.70    3.40
   4   3  -8   17.00    2.20
  -3  -3   8   80.39    4.70
   3  -3  -8   79.39    5.40
  -3  -3   8   74.79    5.00
   3  -3  -8   70.29    5.10
   3   3  -8   73.69    3.40
  -3   3   8   79.89    5.40
  -2  -3   8  223.68    7.10
   2  -3  -8  217.18    8.10
   2  -3  -8  217.38    8.10
  -2  -3   8  220.38    7.10
   2   3  -8  213.38    6.20
  -2   3   8  213.78    8.10
   2   3  -8  216.58    6.20
  -2   3   8  212.98    8.20
  -1  -3   8  463.55   11.80
   1  -3  -8  461.05   12.80
   1  -3  -8  460.05   12.80
  -1  -3   8  451.25   11.60
  -1   3   8  463.65   12.80
  -1   3   8  469.65   12.80
   1   3  -8  454.85   10.90
   0  -3  -8   72.99    5.00
   0  -3   8   63.39    4.40
   0  -3  -8   74.89    5.10
   0  -3   8   71.99    4.20
   0   3   8   73.79    5.10
   0   3  -8   72.59    3.80
   0   3   8   74.49    5.00
   0   3  -8   74.29    4.10
  -1  -3  -8  107.59    5.90
   1  -3   8  121.99    5.50
  -1  -3  -8  118.69    6.30
   1  -3   8  117.19    5.80
  -1   3  -8  119.09    5.30
   1   3   8  122.29    6.00
  -1   3  -8  111.49    5.10
   1   3   8  113.89    6.10
  -2  -3  -8  793.62   19.60
   2  -3   8  815.22   19.30
   2  -3   8  797.02   18.80
  -2  -3  -8  768.52   19.30
   2   3   8  794.22   19.30
  -2   3  -8  791.02   18.70
   2   3   8  772.62   19.30
  -2   3  -8  794.52   18.60
   3  -3   8  211.68    8.30
  -3  -3  -8  229.08    9.40
  -3  -3  -8  216.98    8.90
   3  -3   8  223.18    9.10
  -3   3  -8  222.98    8.70
   3   3   8  218.18    8.60
   3   3   8  231.58    9.20
  -4  -3  -8   24.20    4.10
   4  -3   8   23.10    3.90
   4  -3   8   33.10    4.90
  -4  -3  -8   38.80    5.50
  -4   3  -8   20.10    3.70
   4   3   8   33.80    5.10
  -5  -3  -8  587.04   17.70
  -5  -3  -8  587.74   17.50
   5  -3   8  605.14   18.20
   5  -3   8  606.14   17.40
   5   3   8  590.14   17.60
  -5   3  -8  600.74   17.50
  -6  -3  -8  142.59    8.90
   6  -3   8  150.68   11.40
  -6  -3  -8  149.99    9.40
   6   3   8  150.08    9.10
  -6   3  -8  148.89    9.00
   7  -3   8  125.19    9.40
  -7  -3  -8  103.59    8.70
  -7  -3  -8   94.39    8.60
   7   3   8   99.49    8.30
  -7   3  -8   97.49    8.30
   8  -3   8   12.90    5.00
  -8  -3  -8   -2.50    4.60
   8   3   8   14.50    6.90
  -8   3  -8    4.30    3.90
  -9  -4   8   -2.70    3.20
   9  -4  -8    6.90    4.20
  -9  -4   8    4.00    3.10
  -8  -4   8    9.00    3.30
   8  -4  -8   11.20    4.00
  -8  -4   8   11.30    3.80
  -8   4   8    9.10    4.70
  -8   4   8   12.20    5.10
   7  -4  -8   12.80    4.50
  -7  -4   8    4.30    2.70
  -7  -4   8    9.00    3.10
  -7   4   8   15.80    4.70
  -6  -4   8   33.70    4.00
   6  -4  -8   43.80    5.80
  -6  -4   8   30.20    3.90
  -6   4   8   38.70    5.60
  -6   4   8   38.60    5.50
   5  -4  -8    3.50    3.20
  -5  -4   8    4.00    2.20
  -5  -4   8    0.30    2.10
  -5   4   8    7.30    3.30
   5   4  -8    3.70    1.20
  -5   4   8    0.50    3.10
  -4  -4   8   -1.30    1.70
   4  -4  -8   -0.30    2.50
   4  -4  -8    0.00    2.40
  -4   4   8    5.60    2.90
  -4   4   8   -2.00    2.20
  -3  -4   8  459.95   11.40
   3  -4  -8  459.45   13.50
  -3  -4   8  464.05   11.50
   3  -4  -8  458.95   13.50
  -3   4   8  452.15   13.50
  -3   4   8  467.15   13.50
   3   4  -8  459.45    9.60
  -2  -4   8   88.89    7.00
   2  -4  -8   92.19    5.80
  -2  -4   8   92.49    4.50
   2   4  -8   95.09    3.40
   2   4  -8   94.59    3.30
  -2   4   8   93.99    5.80
  -2   4   8   96.79    6.00
  -1  -4   8  284.87    8.30
  -1  -4   8  292.27    8.60
   1  -4  -8  277.37    9.70
   1  -4  -8  305.97   10.00
   1   4  -8  286.97    7.50
  -1   4   8  304.27    9.90
   1   4  -8  313.47    7.70
  -1   4   8  303.17    9.90
   0  -4  -8   63.69    4.90
   0  -4   8   58.99    3.90
   0  -4  -8   54.19    5.10
   0  -4   8   58.29    4.20
   0   4  -8   59.99    3.40
   0   4   8   55.69    4.60
   0   4   8   52.59    4.70
   1  -4   8   21.80    3.00
   1  -4   8   35.40    4.00
  -1  -4  -8   35.40    4.50
  -1  -4  -8   25.20    3.60
   1   4   8   35.50    4.30
  -1   4  -8   27.40    3.30
   1   4   8   30.10    4.60
  -2  -4  -8  907.31   21.50
  -2  -4  -8  842.52   21.00
   2  -4   8  891.71   20.80
   2  -4   8  848.72   20.20
   2   4   8  853.21   20.70
   2   4   8  880.41   21.10
   3  -4   8  110.79   11.00
  -3  -4  -8   90.39    6.90
  -3  -4  -8   87.49    6.10
   3   4   8   97.09    6.80
  -3   4  -8   91.29    6.00
  -4  -4  -8   31.10    5.30
  -4  -4  -8   20.30    4.50
   4  -4   8   27.50    4.60
   4  -4   8   25.40    5.10
   4   4   8   29.10    6.50
  -4   4  -8   28.10    5.00
   5  -4   8  290.67   12.00
  -5  -4  -8  255.87   11.10
  -5  -4  -8  264.87   11.00
   5  -4   8  254.77   10.80
  -5   4  -8  269.37   11.10
   5   4   8  272.77   11.00
   6  -4   8  175.68   10.30
   6  -4   8  160.98    8.80
  -6  -4  -8  154.88    8.80
  -6  -4  -8  157.98    9.40
   6   4   8  164.98    9.10
  -6   4  -8  162.78    9.30
  -7  -4  -8  138.29    9.60
   7  -4   8  155.78   10.40
  -7  -4  -8  164.18   10.20
   7   4   8  146.29    9.00
  -7   4  -8  154.68    9.80
  -8  -4  -8    2.60    4.70
   8  -4   8    9.00    5.20
   8   4   8   10.20    4.20
  -8   4  -8    7.90    4.10
  -9  -5   8   -1.50    3.00
  -9  -5   8    3.00    2.90
   9  -5  -8   -1.40    3.30
  -9   5   8   -2.20    4.50
  -8  -5   8   25.60    4.40
  -8  -5   8   25.30    4.40
   8  -5  -8   24.70    5.10
  -8   5   8   24.20    5.70
   7  -5  -8   66.49    7.20
  -7  -5   8   72.69    6.70
  -7  -5   8   65.19    5.20
  -7   5   8   70.29    7.60
  -7   5   8   64.39    7.70
   6  -5  -8    5.20    3.60
  -6  -5   8    7.40    2.60
  -6  -5   8   10.70    2.80
  -6   5   8    7.20    3.30
  -6   5   8    8.50    3.80
  -5  -5   8   95.69    5.00
   5  -5  -8  102.49    7.30
  -5  -5   8  111.69    5.20
  -5   5   8  105.89    7.20
  -5   5   8  102.49    7.80
   4  -5  -8    6.90    3.00
  -4  -5   8    1.20    1.90
   4  -5  -8    0.30    3.00
  -4   5   8    1.60    2.90
  -4   5   8    1.10    3.20
   3  -5  -8  226.98    9.20
  -3  -5   8  216.28    6.80
  -3  -5   8  219.68    6.80
  -3   5   8  204.78    8.90
  -3   5   8  234.28    9.10
   2  -5  -8  545.55   15.20
   2  -5  -8  551.44   15.30
  -2  -5   8  549.65   12.90
  -2  -5   8  570.64   13.00
  -2   5   8  559.64   15.10
  -2   5   8  533.95   15.10
  -1  -5   8  274.57    8.00
   1  -5  -8  277.57    9.90
   1  -5  -8  264.87    9.70
  -1  -5   8  275.17    8.40
   1   5  -8  287.97    6.70
  -1   5   8  298.17    9.90
  -1   5   8  280.47   10.70
   0  -5  -8   87.79    6.00
   0  -5  -8   89.89    5.80
   0  -5   8   91.79    4.60
   0  -5   8   85.89    5.60
   0   5   8   84.39    5.70
   0   5  -8   90.69    4.00
   0   5   8   82.69    5.50
  -1  -5  -8   -1.40    2.40
   1  -5   8    2.40    2.20
  -1  -5  -8    6.80    3.00
   1  -5   8    5.90    2.40
   1   5   8    1.80    2.70
  -1   5  -8    4.30    2.20
   1   5   8    2.20    2.10
  -2  -5  -8   27.90    4.00
   2  -5   8   24.20    3.50
   2  -5   8   36.60    4.60
  -2  -5  -8   28.90    4.80
  -2   5  -8   26.20    3.40
   2   5   8   33.10    4.50
   3  -5   8  195.88    8.80
   3  -5   8  198.28    8.20
  -3  -5  -8  196.78    8.60
   3   5   8  188.68    8.50
   4  -5   8   81.99    6.40
  -4  -5  -8  107.69    7.00
  -4  -5  -8   97.19    7.50
   4  -5   8  101.19    7.40
   4   5   8  118.09    7.10
  -4   5  -8   93.69    6.50
  -5  -5  -8    2.50    3.40
   5  -5   8    1.30    3.70
   5  -5   8    0.90    3.30
  -5  -5  -8   -3.10    3.40
   5   5   8    1.30    3.10
  -5   5  -8   -1.30    2.60
  -6  -5  -8   81.59    6.90
   6  -5   8   81.59    8.10
  -6  -5  -8   61.09    6.90
   6  -5   8   57.29    6.50
  -6   5  -8   73.09    7.00
   6   5   8   58.69    6.00
   7  -5   8    6.30    4.60
  -7  -5  -8    5.10    4.40
  -7  -5  -8    2.20    3.40
  -7   5  -8    2.70    3.80
   8  -5   8   -1.70    4.40
  -8  -5  -8   11.70    5.40
  -8   5  -8    3.20    3.80
  -9  -6   8   10.50    4.10
   9  -6  -8   10.60    5.00
  -9  -6   8   22.10    4.30
  -9   6   8   14.40    5.20
  -8  -6   8   10.00    3.40
   8  -6  -8   16.30    4.70
  -8  -6   8   13.20    3.20
  -8   6   8   13.40    5.20
   7  -6  -8   36.80    5.80
  -7  -6   8   37.00    4.40
  -7  -6   8   35.80    4.30
  -7   6   8   38.00    6.20
  -6  -6   8   13.80    3.00
  -6  -6   8   12.30    2.90
   6  -6  -8   12.20    3.90
  -6   6   8   16.00    4.10
  -5  -6   8    3.00    2.00
   5  -6  -8    2.20    3.60
  -5  -6   8    1.90    2.00
  -5   6   8   -1.60    4.50
  -5   6   8    2.40    3.60
  -4  -6   8   13.40    2.40
   4  -6  -8   12.80    4.00
   4  -6  -8   16.10    3.50
  -4  -6   8   11.10    2.30
  -4   6   8   13.90    4.20
  -4   6   8   15.20    4.00
   3  -6  -8    0.70    2.80
  -3  -6   8    1.70    1.80
  -3  -6   8    0.20    1.70
   3  -6  -8    3.00    2.90
  -3   6   8   -4.20    2.60
  -3   6   8    1.40    2.50
  -2  -6   8    5.70    2.00
   2  -6  -8   -0.70    2.30
   2  -6  -8    7.80    2.80
  -2  -6   8    4.10    2.00
  -2   6   8   10.50    3.40
  -2   6   8    4.60    3.00
  -1  -6   8  316.17    8.90
   1  -6  -8  321.67   10.90
   1  -6  -8  324.87   11.10
  -1  -6   8  305.67    8.60
  -1   6   8  302.07   10.70
  -1   6   8  355.36   11.00
   0  -6  -8   20.30    3.80
   0  -6   8   21.90    3.00
   0  -6   8   19.20    3.00
   0  -6  -8   14.30    3.10
   0   6  -8   20.50    2.30
   0   6   8   18.80    3.40
   0   6   8   19.00    3.60
   1  -6   8  815.32   19.00
  -1  -6  -8  788.02   20.10
   1  -6   8  786.12   18.40
  -1  -6  -8  808.12   20.30
  -1   6  -8  775.22   17.70
   1   6   8  814.52   19.70
   2  -6   8    1.00    2.80
   2  -6   8   -3.40    1.90
  -2  -6  -8    4.70    2.70
   2   6   8   -2.30    2.70
  -2   6  -8   -0.30    2.00
  -3  -6  -8  104.89    7.60
  -3  -6  -8  113.49    7.00
   3  -6   8  105.49    7.10
   3  -6   8  106.09    6.40
   3   6   8  107.39    6.80
  -3   6  -8  111.99    6.30
  -4  -6  -8   17.20    4.20
   4  -6   8   10.00    3.90
  -4  -6  -8   12.50    4.20
   4  -6   8    3.70    3.80
  -4   6  -8    7.30    2.90
   4   6   8   12.10    3.50
   5  -6   8   55.29    6.70
  -5  -6  -8   48.20    6.20
   5  -6   8   50.59    5.60
  -5  -6  -8   51.09    5.80
  -5   6  -8   50.29    6.00
   6  -6   8    5.50    3.40
  -6  -6  -8   12.10    4.80
  -6  -6  -8   12.30    3.90
   6  -6   8   10.40    4.30
   6   6   8   13.60    4.20
  -6   6  -8   15.30    3.80
  -7  -6  -8   40.80    7.10
   7  -6   8   55.59    7.90
   7   6   8   53.99    6.30
  -7   6  -8   45.50    6.00
  -8  -6  -8   10.00    5.20
   8  -6   8    8.30    5.10
  -8   6  -8    3.60    3.80
  -8  -7   8    2.80    4.00
  -8  -7   8    1.70    3.00
   8  -7  -8   -4.20    3.50
  -8   7   8   -2.40    3.90
  -7  -7   8   13.90    3.20
   7  -7  -8   19.60    5.60
  -7  -7   8   14.50    3.20
  -7   7   8   10.00    3.80
  -6  -7   8   13.20    2.70
   6  -7  -8   11.30    3.90
  -6  -7   8   12.80    2.80
  -5  -7   8   25.20    3.00
   5  -7  -8   30.60    5.50
  -5  -7   8   27.40    3.00
  -5   7   8   31.50    5.50
   4  -7  -8   86.49    6.60
  -4  -7   8   86.49    3.90
   4  -7  -8  101.79    7.70
  -4  -7   8   91.69    4.20
  -4   7   8  100.39    7.00
   3  -7  -8   34.20    5.30
  -3  -7   8   27.30    2.70
   3  -7  -8   30.90    4.60
  -3  -7   8   27.70    2.80
  -3   7   8   32.70    5.10
   2  -7  -8  192.48    9.00
   2  -7  -8  189.68    8.80
  -2  -7   8  202.78    6.30
  -2  -7   8  201.38    6.10
  -2   7   8  199.68    8.70
   1  -7  -8   17.90    3.90
  -1  -7   8   21.30    2.80
  -1  -7   8   18.00    2.80
   1  -7  -8   17.60    4.40
  -1   7   8   10.80    3.40
   0  -7   8  117.99    5.50
   0  -7  -8  116.59    7.50
   0  -7  -8  123.79    7.10
   0  -7   8  124.09    5.80
   0   7  -8  117.39    4.40
   0   7   8  119.69    6.90
  -1  -7  -8   75.99    6.20
   1  -7   8   62.59    4.70
  -1  -7  -8   68.29    6.50
   1  -7   8   71.39    5.40
  -1   7  -8   67.69    4.00
   1   7   8   77.09    5.80
   2  -7   8  315.37   10.90
  -2  -7  -8  312.07   11.90
   2  -7   8  310.27   10.20
  -2  -7  -8  337.07   13.10
   2   7   8  336.67   11.20
  -2   7  -8  313.47    9.70
  -3  -7  -8    7.90    3.80
   3  -7   8    7.90    3.30
   3  -7   8    6.80    3.60
  -3   7  -8    5.40    2.80
   4  -7   8   55.59    6.40
  -4  -7  -8   67.29    7.30
  -4  -7  -8   66.49    8.90
   4  -7   8   65.79    6.80
  -4   7  -8   51.49    5.20
   4   7   8   59.29    6.20
  -5  -7  -8   -1.10    3.80
   5  -7   8    4.30    3.20
   5  -7   8    3.10    3.80
  -5   7  -8    0.60    2.70
   5   7   8    1.20    2.80
   6  -7   8   62.29    7.60
   6  -7   8   66.79    7.80
  -6  -7  -8   76.99    8.30
  -6  -7  -8   73.29    7.10
   6   7   8   62.79    6.20
   7  -7   8   11.30    5.30
  -7  -7  -8    6.50    4.30
  -7   7  -8   11.00    4.30
   8  -8  -8   12.70    4.90
  -8  -8   8   13.10    3.40
  -8  -8   8   10.10    2.80
  -8   8   8   13.10    4.50
   7  -8  -8   -5.20    3.80
  -7  -8   8   -0.20    2.30
  -7  -8   8   -0.80    2.00
  -7   8   8   -3.10    3.20
   6  -8  -8   27.70    5.00
  -6  -8   8   42.50    4.70
  -6  -8   8   40.40    3.60
  -6   8   8   30.30    5.40
   5  -8  -8    7.70    3.90
  -5  -8   8    7.10    2.10
  -5  -8   8    4.50    1.80
  -5   8   8    5.10    3.20
   4  -8  -8   -2.40    3.70
  -4  -8   8    3.20    1.60
   4  -8  -8    6.50    3.30
  -4  -8   8    3.60    1.80
  -4   8   8    2.40    3.30
   3  -8  -8   -1.20    2.80
   3  -8  -8    0.20    3.80
  -3  -8   8    1.20    1.50
  -3  -8   8    1.40    1.60
  -3   8   8   -2.60    2.50
  -2  -8   8    0.90    1.80
   2  -8  -8    0.70    3.00
   2  -8  -8   -2.80    2.60
  -2  -8   8    1.20    1.70
  -2   8   8    0.40    2.90
   1  -8  -8    6.60    2.90
  -1  -8   8    2.30    1.90
  -1  -8   8    2.10    2.20
   1  -8  -8   -4.30    2.90
  -1   8   8    0.90    2.60
   0  -8  -8    7.40    3.90
   0  -8  -8    6.20    3.10
   0  -8   8    6.00    2.70
   0  -8   8    1.70    2.10
   0   8   8    4.00    2.80
  -1  -8  -8  710.03   19.00
   1  -8   8  670.43   16.60
  -1  -8  -8  702.93   19.60
   1  -8   8  688.33   17.10
   1   8   8  650.03   17.50
  -1   8  -8  672.23   15.20
  -2  -8  -8    4.70    3.80
   2  -8   8   -2.00    2.90
  -2  -8  -8    1.50    3.10
   2  -8   8    1.80    2.90
  -2   8  -8    0.30    2.10
   3  -8   8   19.10    4.00
   3  -8   8   29.80    5.00
  -3  -8  -8   17.10    4.30
  -3  -8  -8   22.90    4.80
   3   8   8   16.90    3.90
  -3   8  -8   16.80    3.40
   4  -8   8    5.50    3.50
  -4  -8  -8   -1.80    2.50
  -4  -8  -8   -5.40    3.80
   4  -8   8    1.40    2.60
   4   8   8   -1.80    2.70
  -4   8  -8   -1.30    2.30
   5  -8   8   97.19    8.20
   5  -8   8   95.59    7.00
  -5  -8  -8   73.29    7.90
  -5  -8  -8   86.29    7.00
   5   8   8   88.29    6.90
   6  -8   8   36.10    6.40
  -6  -8  -8   25.30    5.50
  -6  -8  -8   24.60    4.90
  -6   8  -8   31.20    5.30
   6   8   8   30.50    4.30
  -7  -8  -8    6.30    4.50
  -7   8  -8   13.20    4.50
   7  -9  -8   14.80    5.50
  -7  -9   8    1.40    2.00
  -7  -9   8    4.20    2.30
  -7   9   8    2.40    4.00
   6  -9  -8    5.40    4.20
  -6  -9   8    7.30    2.00
  -6  -9   8    3.40    2.00
  -6   9   8    3.60    4.30
  -5  -9   8   16.30    2.00
   5  -9  -8   11.00    4.30
  -5   9   8   17.20    4.40
   4  -9  -8   18.40    4.20
   4  -9  -8   40.00    5.70
  -4   9   8   21.60    4.20
   3  -9  -8   65.39    7.30
   3  -9  -8   77.89    6.60
  -3  -9   8   70.39    3.10
  -3   9   8   71.99    6.20
   2  -9  -8   94.49    7.10
   2  -9  -8   98.79    7.50
  -2  -9   8   99.89    4.20
  -2  -9   8  105.49    4.00
   1  -9  -8   28.90    5.40
  -1  -9   8   27.60    3.10
  -1  -9   8   33.50    3.40
   1  -9  -8   28.40    4.70
  -1   9   8   35.40    4.90
   0  -9  -8  256.07   10.40
   0  -9  -8  267.37   10.90
   0  -9   8  256.57    8.20
   0  -9   8  257.97    8.50
   0   9   8  235.28    9.50
   1  -9   8   77.99    5.40
  -1  -9  -8   95.19    7.40
  -1  -9  -8   84.19    6.70
   1  -9   8   70.09    5.60
   2  -9   8  304.77   10.40
  -2  -9  -8  305.57   12.20
   2  -9   8  296.67   10.90
  -2  -9  -8  288.77   11.50
  -2   9  -8  294.97    9.00
   2   9   8  313.27   10.80
  -3  -9  -8  643.24   18.50
   3  -9   8  646.94   17.60
  -3  -9  -8  685.43   19.40
   3  -9   8  634.14   18.20
  -3   9  -8  609.34   16.30
   3   9   8  620.54   17.10
  -4  -9  -8   -3.30    3.90
  -4  -9  -8   -1.60    3.00
   4  -9   8    5.70    3.20
   4  -9   8   -5.00    2.90
  -4   9  -8    1.10    2.30
   4   9   8    1.70    2.80
  -5  -9  -8    2.50    3.30
  -5  -9  -8    7.20    7.60
   5  -9   8   -2.10    4.00
   5  -9   8    6.80    3.70
  -5   9  -8    4.50    2.90
   5   9   8    5.60    3.30
   6  -9   8   23.40    6.40
  -6  -9  -8   13.10    5.40
  -7  -9  -8    5.00    4.60
   7  -9   8    4.30    4.60
  -7 -10   8    3.70    2.00
   7 -10  -8    4.40    4.80
  -7 -10   8    3.30    1.80
  -7  10   8   -1.70    3.50
   6 -10  -8    1.80    4.00
  -6  10   8    0.90    3.20
   5 -10  -8   15.00    5.40
  -5  10   8   18.60    4.90
   4 -10  -8   11.30    3.40
   4 -10  -8    0.90    3.80
  -4  10   8    0.30    2.70
   3 -10  -8   -1.00    3.50
   3 -10  -8    6.20    3.60
  -3  10   8   -1.50    2.40
  -2 -10   8    0.80    1.60
   2 -10  -8   -5.50    3.40
   2 -10  -8   -2.20    2.60
  -2 -10   8   -1.40    1.60
  -2  10   8    2.70    3.10
   1 -10  -8    0.80    3.50
   1 -10  -8    2.50    3.00
  -1 -10   8    1.10    1.90
  -1 -10   8    0.80    2.10
  -1  10   8    1.70    2.40
   0 -10   8  105.69    5.30
   0 -10  -8  119.69    8.10
   0 -10  -8  119.99    8.30
   0 -10   8   94.39    5.60
  -1 -10  -8    7.40    3.20
   1 -10   8    3.30    3.10
   1 -10   8   -0.90    2.50
  -1 -10  -8    5.00    3.90
   2 -10   8   -1.50    2.80
  -2 -10  -8    7.30    3.10
   2 -10   8    1.90    3.20
  -2 -10  -8   -1.10    3.80
   2  10   8   -2.40    2.90
  -2  10  -8    2.90    1.80
   3 -10   8  186.28    8.70
   3 -10   8  180.38    9.40
  -3 -10  -8  193.18   10.50
  -3 -10  -8  175.48    9.30
  -3  10  -8  179.28    7.40
   3  10   8  174.48    8.10
  -4 -10  -8   18.00    3.90
   4 -10   8   14.20    3.80
  -4  10  -8    8.50    2.90
   4  10   8    8.20    3.00
   5 -10   8   44.20    6.80
  -5 -10  -8   27.00    5.70
  -5 -10  -8   32.80    5.10
  -5  10  -8   36.20    5.00
  -6 -10  -8   23.80    6.30
   6 -10   8   19.90    5.70
   6 -11  -8    6.30    5.10
  -6  11   8    4.90    4.60
   5 -11  -8    0.60    4.50
  -5  11   8    4.70    3.60
   4 -11  -8   17.50    5.50
   4 -11  -8   18.90    5.20
  -4  11   8   12.70    3.90
   3 -11  -8   82.69    7.30
   3 -11  -8   83.79    8.50
  -3  11   8   68.49    6.30
  -2 -11   8   28.20    2.50
   2 -11  -8   24.90    5.50
  -2 -11   8   30.40    2.80
  -2  11   8   26.50    4.60
  -1 -11   8   83.39    4.70
  -1 -11   8   80.19    4.80
   1 -11  -8   85.79    7.70
   1 -11  -8   89.09    7.00
   0 -11  -8   51.99    7.30
   0 -11   8   45.50    4.20
   0 -11   8   47.90    4.70
   0 -11  -8   50.69    6.10
   0  11   8   46.70    4.90
  -1 -11  -8   11.10    3.70
   1 -11   8   -3.80    2.40
  -1 -11  -8    2.20    3.70
   1 -11   8   -3.70    2.80
   1  11   8    0.10    3.00
  -2 -11  -8  144.29    8.50
   2 -11   8  121.09    7.10
  -2 -11  -8  153.18    9.60
   2  11   8  122.99    6.70
   3 -11   8   17.60    3.90
  -3 -11  -8   12.10    5.70
  -3 -11  -8   19.20    4.00
   3 -11   8   18.60    4.70
  -3  11  -8   17.30    3.60
  -4 -11  -8    1.30    4.70
  -4 -11  -8    8.30    3.60
   4 -11   8   10.20    4.80
   4 -11   8    2.00    3.00
   4  11   8    3.10    4.50
  -4  11  -8    2.70    3.90
  -5 -11  -8    5.60    4.70
   5 -11   8   -5.30    3.40
   5 -12  -8    5.90    5.80
  -5  12   8    3.40    3.80
   4 -12  -8   12.90    5.70
  -4  12   8    7.20    5.90
   3 -12  -8    1.90    4.10
  -3  12   8    0.90    2.90
   2 -12  -8   13.10    3.90
   2 -12  -8    6.80    4.20
  -1 -12   8   13.20    3.60
   1 -12  -8   10.80    4.80
   1 -12  -8   11.80    4.10
  -1 -12   8   12.60    2.40
  -1  12   8    8.40    3.20
   0 -12  -8   87.89    8.40
   0 -12  -8   84.59    6.90
   0 -12   8   89.69    5.10
   0 -12   8   86.69    5.70
   0  12   8   69.09    9.60
   1 -12   8   97.99    5.90
   1 -12   8   96.29    6.50
  -1 -12  -8  111.09    8.00
   1  12   8   93.79    6.20
   2 -12   8  223.58    9.20
  -2 -12  -8  220.48   11.40
  -2 -12  -8  211.78   10.40
   2 -12   8  221.38   10.00
   2  12   8  207.38    8.60
  -3 -12  -8   36.00    6.50
   3 -12   8   43.60    5.60
   3 -12   8   50.19    6.40
  -3 -12  -8   56.99    6.40
   4 -12   8   98.09    8.60
  -4 -12  -8  105.99    9.40
   5 -12   8    4.60    4.10
  -5 -12  -8    6.30    5.10
   4 -13  -8    7.80    5.50
   3 -13  -8    4.40    5.00
   2 -13  -8    8.10    5.20
  -2  13   8   14.80    3.80
  -1 -13   8   34.50    3.80
  -1 -13   8   28.30    3.10
   1 -13  -8   26.40    5.90
  -1  13   8   37.90    5.00
   0 -13   8   20.50    3.70
   0 -13   8   22.20    3.30
   0 -13  -8   24.30    5.60
   0  13   8   15.10    4.50
   1 -13   8   10.40    3.40
   1 -13   8   11.70    3.20
  -1 -13  -8    0.70    4.30
  -2 -13  -8    1.80    3.90
   2 -13   8   -0.30    3.20
   2 -13   8    0.20    2.70
  -3 -13  -8    0.10    4.20
   3 -13   8    5.90    3.80
   3 -14  -8   10.00    5.30
   2 -14  -8    6.50    5.10
  -1 -14   8    3.60    1.90
   1 -14  -8   -1.50    4.10
  -1 -14   8    6.80    2.40
   0 -14   8    1.70    2.80
   0 -14   8   -2.00    2.10
   0 -14  -8    1.60    4.40
  -1 -14  -8   -1.80    4.10
   1 -14   8    3.50    2.80
   1 -14   8   -1.50    3.20
   2 -14   8    7.70    3.90
  -2 -14  -8   13.30    5.10
   2 -14   8    6.20    3.20
  -9   0   9   15.80    4.60
  -8   0   9   -0.50    3.00
   8   0  -9   -2.90    2.40
   7   0  -9   36.90    5.20
  -7   0   9   34.40    4.70
  -7   0   9   31.70    4.60
   6   0  -9   -0.60    2.20
  -6   0   9    3.10    2.60
  -6   0   9    0.40    3.00
   5   0  -9   26.80    3.60
  -5   0   9   26.20    4.00
  -5   0   9   33.30    4.60
  -4   0   9   -5.40    1.90
   4   0  -9    2.30    2.10
  -3   0   9   45.10    4.50
   3   0  -9   32.80    3.90
  -3   0   9   39.50    4.20
   2   0  -9    0.80    1.80
  -2   0   9   -0.30    2.10
  -2   0   9   -2.60    2.20
  -1   0   9  105.39    5.60
   1   0  -9  102.59    5.30
  -1   0   9  104.19    5.70
   1   0  -9  104.29    5.30
   0   0  -9    1.20    1.90
   0   0  -9   -3.40    2.00
   0   0   9   -2.50    2.00
   0   0   9   -1.20    2.10
   1   0   9  544.05   14.60
  -1   0  -9  530.25   14.30
   1   0   9  542.15   14.30
  -1   0  -9  552.84   16.00
  -2   0  -9    0.60    2.40
   2   0   9    1.00    2.40
  -2   0  -9   -3.10    2.10
   2   0   9   -0.50    2.00
   3   0   9   31.30    4.90
  -3   0  -9   23.80    4.40
   3   0   9   21.60    3.90
  -3   0  -9   23.50    4.40
  -4   0  -9    3.40    3.20
  -4   0  -9    4.30    3.90
   4   0   9    0.10    3.10
   4   0   9    9.40    3.80
  -5   0  -9 1069.09   27.10
   5   0   9 1091.89   27.50
   6   0   9    3.40    4.10
  -7   0  -9   41.50    7.00
   7   0   9   36.60    6.00
  -8   0  -9   -1.60    3.40
   8   0   9    0.20    3.70
  -9  -1   9    8.00    4.40
  -9   1   9    7.10    4.40
   8  -1  -9   -1.10    2.70
  -8  -1   9   -0.90    3.10
  -8  -1   9    5.20    3.20
  -8   1   9    2.10    3.40
  -8   1   9   -0.60    3.30
   8   1  -9   -0.30    2.70
   7  -1  -9   42.20    5.30
  -7  -1   9   30.50    4.90
  -7  -1   9   32.00    4.50
   7   1  -9   37.30    4.40
  -7   1   9   46.30    6.80
  -7   1   9   22.90    4.60
  -6  -1   9   -0.40    2.60
  -6  -1   9   -1.50    2.80
   6  -1  -9   -0.50    2.40
   6   1  -9    1.00    2.20
  -6   1   9    0.00    3.00
  -6   1   9    2.60    2.90
  -5  -1   9  134.59    6.90
  -5  -1   9  136.49    7.10
   5   1  -9  142.79    8.00
  -5   1   9  122.39    7.10
  -5   1   9  137.09    7.60
   4  -1  -9   29.10    3.90
  -4  -1   9   29.80    3.80
  -4   1   9   38.00    4.60
   4   1  -9   32.00    3.50
  -4   1   9   46.60    5.20
  -3  -1   9  268.77    8.90
  -3  -1   9  269.37   10.30
   3  -1  -9  266.17    9.10
   3   1  -9  272.57    8.40
  -3   1   9  278.97    9.50
  -3   1   9  272.77    9.50
  -2  -1   9  258.87    8.60
   2  -1  -9  250.87    8.60
   2  -1  -9  252.77    8.70
  -2  -1   9  260.17    8.60
   2   1  -9  260.77    8.10
  -2   1   9  271.87    9.20
  -2   1   9  259.97    9.10
   1  -1  -9   42.40    4.00
  -1  -1   9   44.00    4.20
   1  -1  -9   43.50    4.10
  -1  -1   9   37.80    3.90
  -1   1   9   40.10    4.50
   1   1  -9   42.20    3.60
  -1   1   9   44.50    4.70
   0  -1   9   30.00    3.40
   0  -1  -9   41.20    4.70
   0  -1   9   40.10    4.20
   0   1   9   37.80    4.10
   0   1  -9   44.20    3.80
   0   1   9   41.90    4.60
   0   1  -9   45.30    3.70
  -1  -1  -9    1.10    2.20
   1  -1   9   -0.40    2.30
   1  -1   9    4.10    2.70
  -1  -1  -9    3.30    2.10
  -1   1  -9    2.50    2.30
   1   1   9   -1.50    2.30
   1   1   9    1.10    1.90
  -1   1  -9    4.20    2.20
  -2  -1  -9  268.47    9.70
  -2  -1  -9  300.87   10.30
   2  -1   9  286.67    9.70
   2  -1   9  301.17   10.40
  -2   1  -9  284.27    9.70
   2   1   9  286.97   10.30
   2   1   9  302.77   10.00
   3  -1   9 2706.33   55.09
   3  -1   9 2716.33   55.59
  -3  -1  -9 2891.21   60.09
  -3  -1  -9 2782.72   55.79
   3   1   9 2797.42   55.99
  -3   1  -9 2691.93   55.19
   3   1   9 2623.64   54.99
  -3   1  -9 2673.83   55.29
  -4  -1  -9   39.60    5.40
   4  -1   9   45.10    5.50
   4  -1   9   31.20    4.30
  -4  -1  -9   29.30    4.30
   4   1   9   53.79    6.40
   4   1   9   29.90    4.30
  -4   1  -9   54.59    6.20
  -5  -1  -9  932.41   24.20
   5  -1   9  894.11   24.20
   5  -1   9  912.71   24.20
  -5  -1  -9  883.01   23.70
  -5   1  -9  930.31   24.10
   5   1   9  939.01   24.40
  -6  -1  -9    9.80    3.60
   6  -1   9   17.90    5.00
   6   1   9   22.50    5.20
  -6   1  -9   25.20    5.50
   7  -1   9    2.20    3.50
  -7  -1  -9   -0.20    3.30
  -7   1  -9    2.00    3.40
   7   1   9    0.40    3.40
   8  -1   9   44.80    6.90
  -8  -1  -9   37.80    6.70
  -8   1  -9   50.29    7.80
   8   1   9   49.99    7.00
  -9  -2   9   -3.60    3.20
  -9   2   9   -4.90    3.80
  -8  -2   9    1.20    3.40
  -8  -2   9    0.20    2.60
   8   2  -9   -4.50    2.30
  -8   2   9    0.70    3.00
  -8   2   9    0.50    3.60
  -7  -2   9    0.30    3.10
  -7  -2   9    3.00    2.60
   7  -2  -9    1.90    2.70
  -7   2   9    5.00    3.20
   7   2  -9    1.40    2.10
  -7   2   9    4.70    3.90
   6  -2  -9   31.60    4.80
  -6  -2   9   30.80    4.40
  -6  -2   9   22.60    4.00
   6   2  -9   28.70    3.50
  -6   2   9   25.70    4.50
  -6   2   9   20.50    4.40
  -5  -2   9    3.90    2.60
  -5  -2   9    6.60    3.00
   5  -2  -9    3.40    2.90
  -5   2   9    6.30    3.10
  -5   2   9    2.20    3.20
   5   2  -9   10.90    2.60
  -4  -2   9   39.90    4.20
  -4  -2   9   39.80    4.30
   4  -2  -9   43.00    4.70
  -4   2   9   47.20    8.00
   4   2  -9   48.90    3.60
  -4   2   9   46.80    5.30
  -3  -2   9   19.10    3.10
  -3  -2   9   15.00    2.80
   3  -2  -9   15.20    3.20
   3  -2  -9   17.90    3.90
  -3   2   9   11.60    3.50
  -3   2   9   15.70    3.10
   3   2  -9   18.40    2.60
  -2  -2   9   93.29    5.10
   2  -2  -9  103.39    5.80
   2  -2  -9   96.39    5.70
  -2  -2   9   97.19    5.40
  -2   2   9   99.99    6.10
  -2   2   9  101.89    6.00
   2   2  -9   99.59    4.60
  -1  -2   9 1646.74   33.50
   1  -2  -9 1586.14   34.00
  -1  -2   9 1613.74   33.30
  -1   2   9 1632.64   34.20
   1   2  -9 1607.14   34.20
  -1   2   9 1582.54   34.10
   1   2  -9 1612.14   32.80
   0  -2   9  547.85   14.20
   0  -2  -9  582.44   15.10
   0  -2  -9  545.15   14.80
   0  -2   9  566.64   14.50
   0   2  -9  560.34   14.00
   0   2   9  561.34   14.90
   0   2  -9  552.64   13.90
   0   2   9  571.84   15.10
   1  -2   9  197.08    7.50
  -1  -2  -9  189.48    8.10
  -1  -2  -9  216.58    8.30
   1  -2   9  207.58    8.10
   1   2   9  204.38    8.30
  -1   2  -9  201.78    7.40
   1   2   9  202.68    8.00
  -1   2  -9  200.68    7.50
  -2  -2  -9   19.60    4.10
   2  -2   9   23.60    3.80
  -2  -2  -9   17.90    3.40
   2  -2   9   24.00    3.90
   2   2   9   10.80    2.80
   2   2   9   13.40    3.10
  -2   2  -9   22.10    3.60
  -3  -2  -9  122.69    7.20
   3  -2   9  119.99    7.40
   3  -2   9  122.79    6.90
  -3  -2  -9  123.19    7.50
   3   2   9  109.79    6.80
   3   2   9  112.69    7.40
  -3   2  -9  131.99    7.00
   4  -2   9 1942.11   41.90
  -4  -2  -9 1961.80   42.60
  -4  -2  -9 1948.41   42.60
   4  -2   9 2007.90   42.80
   4   2   9 1980.50   42.80
  -4   2  -9 1968.40   42.30
   5  -2   9   89.69    7.10
   5  -2   9   88.69    7.70
  -5  -2  -9   68.59    8.00
  -5  -2  -9   78.09    9.20
   5   2   9   77.99    7.90
  -5   2  -9   86.79    7.30
  -6  -2  -9    4.50    3.70
   6  -2   9   -3.00    6.40
  -6  -2  -9    3.10    4.30
  -6   2  -9    2.40    3.10
   6   2   9    9.20    4.20
   7  -2   9   14.00    4.40
  -7  -2  -9    8.70    4.40
  -7   2  -9    9.90    5.40
   7   2   9   15.90    4.50
  -8  -2  -9    7.30    3.90
   8  -2   9   14.30    5.10
   8   2   9   14.90    4.80
  -8   2  -9   12.10    5.10
  -9  -3   9   -2.70    3.30
  -9   3   9    3.30    4.30
   8  -3  -9   13.50    4.30
  -8  -3   9   22.20    4.50
  -8   3   9   25.70    5.90
   7  -3  -9    0.10    3.10
  -7  -3   9    2.80    3.00
  -7  -3   9    6.00    3.00
  -7   3   9   -2.20    3.10
   7   3  -9    5.20    2.20
  -7   3   9    3.50    4.00
  -6  -3   9   32.50    4.90
   6  -3  -9   35.70    5.20
  -6  -3   9   29.50    4.00
  -6   3   9   35.40    5.40
   6   3  -9   29.30    3.90
  -6   3   9   24.20    4.80
  -5  -3   9   48.60    5.20
  -5  -3   9   46.60    4.70
  -5   3   9   48.90    5.60
  -5   3   9   55.49    6.10
   5   3  -9   42.70    3.30
   4  -3  -9  325.87   11.00
  -4  -3   9  301.77    9.50
  -4   3   9  315.27   11.20
   4   3  -9  306.77    8.30
  -4   3   9  293.57   10.90
   3  -3  -9  141.99    7.00
  -3  -3   9  144.69    6.20
   3  -3  -9  154.18    7.30
  -3  -3   9  141.49    6.10
  -3   3   9  127.99    7.00
  -3   3   9  133.19    7.40
   3   3  -9  145.29    5.10
   2  -3  -9   50.69    4.90
  -2  -3   9   44.10    4.00
   2  -3  -9   45.80    4.70
  -2  -3   9   44.60    4.10
   2   3  -9   49.80    3.30
  -2   3   9   50.19    5.10
  -2   3   9   49.80    5.20
  -1  -3   9  682.73   16.30
   1  -3  -9  683.33   17.50
   1  -3  -9  684.83   17.50
  -1  -3   9  698.33   18.10
  -1   3   9  705.93   17.60
  -1   3   9  668.93   17.40
   0  -3   9  369.46   10.70
   0  -3  -9  387.06   11.90
   0  -3  -9  390.76   11.80
   0  -3   9  377.36   11.10
   0   3  -9  397.46   10.60
   0   3   9  365.86   11.70
   0   3   9  374.26   11.60
  -1  -3  -9    7.80    2.60
   1  -3   9    7.00    2.40
   1  -3   9    2.00    2.50
  -1  -3  -9    8.20    3.40
   1   3   9    1.20    2.90
  -1   3  -9    7.50    2.50
   1   3   9    3.60    2.10
   2  -3   9   67.99    5.90
  -2  -3  -9   67.69    5.70
  -2  -3  -9   57.99    5.80
   2  -3   9   53.29    5.00
   2   3   9   63.19    5.70
  -2   3  -9   61.89    5.10
   2   3   9   57.39    5.20
   3  -3   9  216.68    8.80
  -3  -3  -9  211.98    9.70
   3  -3   9  225.28   11.20
  -3  -3  -9  221.88    9.60
   3   3   9  222.28    9.60
  -3   3  -9  220.68    9.00
   3   3   9  213.38    9.40
   4  -3   9  268.57   13.10
  -4  -3  -9  248.98   10.90
  -4  -3  -9  254.17   10.70
   4  -3   9  235.58   10.10
   4   3   9  245.88   10.70
  -4   3  -9  253.37   10.50
   5  -3   9  128.29    8.80
  -5  -3  -9  124.19    8.40
   5  -3   9  151.78    9.80
  -5  -3  -9  134.69    8.50
   5   3   9  123.59    8.50
  -5   3  -9  125.99    8.20
  -6  -3  -9   91.09    8.10
   6  -3   9   96.29    8.30
  -6   3  -9  104.19    8.00
   6   3   9   95.29    8.00
   7  -3   9    4.60    4.80
  -7  -3  -9   16.80    5.60
  -7  -3  -9   15.90    4.60
   7   3   9   31.20    5.70
  -7   3  -9   17.20    5.30
   8  -3   9   27.60    6.20
  -8  -3  -9   18.10    6.10
   8   3   9   26.60    5.30
  -8   3  -9   15.20    5.40
  -9  -4   9    1.60    3.40
  -9   4   9    1.20    3.90
   8  -4  -9   -3.20    3.00
  -8  -4   9    2.90    3.30
  -8  -4   9    5.40    2.80
  -8   4   9   -1.60    4.30
   7  -4  -9    6.80    3.80
  -7  -4   9    2.80    2.50
  -7  -4   9   -1.50    5.00
  -7   4   9    3.20    4.20
  -7   4   9   -2.80    3.00
  -6  -4   9   42.50    4.50
  -6  -4   9   38.40    4.50
   6  -4  -9   42.20    5.90
  -6   4   9   28.80    4.50
  -6   4   9   37.00    5.40
  -5  -4   9    2.00    2.20
   5  -4  -9    3.00    3.00
  -5  -4   9    2.20    2.40
  -5   4   9    2.30    3.10
  -5   4   9    2.70    3.00
  -4  -4   9    9.10    2.60
  -4  -4   9    2.50    2.50
   4  -4  -9    6.70    3.20
   4   4  -9    7.60    1.50
  -4   4   9    3.30    3.10
  -4   4   9    6.50    3.20
  -3  -4   9  144.59    6.10
   3  -4  -9  139.39    7.30
  -3  -4   9  156.28    6.30
   3  -4  -9  153.58    7.80
   3   4  -9  151.78    4.50
  -3   4   9  145.19    7.60
   2  -4  -9  461.35   16.40
   2  -4  -9  483.95   14.10
  -2  -4   9  480.55   12.30
  -2  -4   9  480.95   12.40
   2   4  -9  480.45   10.90
  -2   4   9  473.65   14.10
  -2   4   9  493.65   14.10
  -1  -4   9   39.20    4.10
   1  -4  -9   48.40    5.20
   1  -4  -9   34.20    4.20
  -1  -4   9   40.00    3.80
  -1   4   9   44.90    5.20
   1   4  -9   36.10    3.00
  -1   4   9   35.70    4.20
   0  -4   9  160.08    6.80
   0  -4  -9  158.38    7.60
   0  -4   9  139.99    6.20
   0   4  -9  156.28    7.30
   0   4   9  146.79    7.20
   0   4   9  143.79    7.20
  -1  -4  -9  129.69    7.10
   1  -4   9  131.69    6.60
  -1  -4  -9  130.69    7.30
   1  -4   9  125.59    6.10
  -1   4  -9  125.69    5.80
   1   4   9  122.09    6.90
   1   4   9  125.59    6.70
  -2  -4  -9 3028.60   62.09
   2  -4   9 3117.89   61.69
   2  -4   9 3087.69   60.99
  -2  -4  -9 3108.19   62.29
   2   4   9 3064.39   61.79
   2   4   9 3162.28   62.19
   3  -4   9   27.40    4.30
  -3  -4  -9   22.80    3.60
   3  -4   9   45.80    5.30
  -3  -4  -9   26.60    4.60
   3   4   9   30.50    4.50
  -3   4  -9   41.90    5.00
   4  -4   9  526.35   16.30
   4  -4   9  522.75   15.50
  -4  -4  -9  498.25   16.10
  -4  -4  -9  485.95   15.70
  -4   4  -9  518.65   15.80
   4   4   9  502.55   15.80
   5  -4   9    3.20    4.00
  -5  -4  -9   -1.30    3.10
   5  -4   9    0.30    3.40
  -5  -4  -9    0.70    3.30
   5   4   9   -4.30    2.80
  -5   4  -9    0.20    2.60
  -6  -4  -9   59.69    6.90
  -6  -4  -9   39.90    5.20
   6  -4   9   75.39    8.10
  -6   4  -9   59.29    6.70
   6   4   9   60.69    7.00
  -7  -4  -9   40.80    5.80
   7  -4   9   69.29    8.20
   7   4   9   62.69    7.50
  -7   4  -9   76.79    7.80
  -8  -4  -9    9.90    5.40
   8  -4   9    8.00    5.00
  -8   4  -9   19.40    5.70
  -9  -5   9   -3.60    3.00
  -9   5   9    4.50    4.10
  -8  -5   9    5.00    3.00
  -8  -5   9    1.80    3.00
   8  -5  -9    4.70    4.10
  -8   5   9    0.40    3.60
  -7  -5   9    1.20    2.70
  -7  -5   9    4.00    2.60
   7  -5  -9    2.30    3.50
  -7   5   9    6.70    3.70
   6  -5  -9   12.30    4.40
  -6  -5   9   11.70    3.10
  -6  -5   9   13.00    3.00
  -6   5   9   19.60    4.60
  -6   5   9    8.80    4.30
  -5  -5   9  176.18    7.00
  -5  -5   9  170.78    6.90
   5  -5  -9  199.48    9.70
  -5   5   9  192.58    9.40
  -5   5   9  206.98   14.80
   4  -5  -9   54.39    6.10
  -4  -5   9   54.39    4.20
  -4  -5   9   46.40    4.00
  -4   5   9   36.20    7.00
  -4   5   9   69.09    6.90
  -3  -5   9   51.89    4.10
  -3  -5   9   46.50    3.90
   3  -5  -9   54.69    5.70
   3  -5  -9   51.99    5.40
  -3   5   9   54.09    5.70
  -2  -5   9   97.19    5.10
   2  -5  -9  103.19    6.70
   2  -5  -9   89.09    7.10
  -2  -5   9   94.49    4.90
  -2   5   9   83.19    6.70
  -1  -5   9  249.28    8.20
  -1  -5   9  233.78    7.80
   1  -5  -9  246.78    9.70
   1   5  -9  242.98    6.60
  -1   5   9  240.88    9.50
  -1   5   9  251.57    9.60
   0  -5  -9  178.68    8.40
   0  -5  -9  172.28    8.30
   0  -5   9  174.08    6.90
   0  -5   9  186.98    7.30
   0   5   9  188.78    8.20
   0   5   9  177.18    8.20
   0   5  -9  190.78    6.30
   1  -5   9   46.40    4.70
   1  -5   9   39.30    4.40
  -1  -5  -9   51.29    5.60
  -1  -5  -9   56.29    5.90
   1   5   9   46.80    5.40
   1   5   9   44.30    4.90
  -2  -5  -9   29.10    4.60
   2  -5   9   20.30    3.80
   2  -5   9   19.10    3.80
  -2  -5  -9   15.10    4.50
  -2   5  -9   17.20    3.40
   2   5   9   23.60    4.70
  -3  -5  -9  222.08    9.90
   3  -5   9  243.98   10.20
  -3  -5  -9  255.67   10.90
   3  -5   9  242.68    9.60
   3   5   9  240.38   10.80
   4  -5   9   68.29    7.20
  -4  -5  -9   73.09    7.50
   4  -5   9   72.49    6.20
  -4  -5  -9   63.99    6.40
   4   5   9   64.79    6.50
  -4   5  -9   67.49    6.20
  -5  -5  -9   31.90    5.80
   5  -5   9   31.80    5.30
  -5  -5  -9   33.90    5.00
   5  -5   9   37.00    6.10
   5   5   9   22.80    4.40
  -5   5  -9   30.70    4.90
   6  -5   9   -0.80    3.90
  -6  -5  -9   -2.20    3.70
  -6  -5  -9   12.80    4.20
   6  -5   9    0.00    3.30
  -6   5  -9    0.20    2.80
   6   5   9    5.50    3.60
   7  -5   9    2.80    4.30
  -7  -5  -9    4.50    4.10
  -7   5  -9   10.00    4.20
   7   5   9    6.30    3.80
  -8  -5  -9    5.40    4.70
   8  -5   9   10.00    4.90
  -8   5  -9   11.80    5.10
  -8  -6   9    9.60    3.20
   8  -6  -9    7.20    4.30
  -8  -6   9    2.90    2.90
  -8   6   9   11.20    5.20
  -7  -6   9    2.40    2.70
   7  -6  -9   -0.40    3.40
  -7  -6   9    4.00    2.60
  -7   6   9    4.80    4.20
  -6  -6   9   10.20    2.90
  -6  -6   9    9.00    2.70
   6  -6  -9    5.80    3.60
  -6   6   9    4.60    3.70
  -5  -6   9   24.90    3.30
   5  -6  -9   19.90    4.30
  -5  -6   9   24.70    3.30
  -5   6   9   22.10    4.90
   4  -6  -9   37.50    4.90
  -4  -6   9   36.20    3.80
  -4  -6   9   37.50    3.70
  -4   6   9   47.30    5.80
  -4   6   9   44.40    5.90
   3  -6  -9    9.70    3.70
   3  -6  -9    7.10    3.30
  -3  -6   9   11.30    2.60
  -3  -6   9    6.60    2.30
  -3   6   9    8.30    2.90
  -3   6   9   10.90    3.90
  -2  -6   9  395.26   10.40
   2  -6  -9  370.96   12.60
   2  -6  -9  392.26   13.10
  -2  -6   9  374.66   10.10
  -2   6   9  377.46   12.60
   1  -6  -9 2027.60   43.90
  -1  -6   9 2058.89   41.10
   1  -6  -9 2081.49   44.00
  -1  -6   9 2122.59   41.50
  -1   6   9 2121.09   43.70
  -1   6   9 2037.20   44.50
   0  -6  -9   53.59    6.10
   0  -6   9   54.29    4.90
   0  -6  -9   54.19    5.90
   0  -6   9   51.89    4.50
   0   6  -9   54.19    3.50
   0   6   9   51.19    5.80
  -1  -6  -9  378.46   12.90
   1  -6   9  359.66   11.10
  -1  -6  -9  373.56   12.60
   1  -6   9  353.86   11.50
  -1   6  -9  366.56   10.40
   1   6   9  363.26   12.20
  -2  -6  -9  604.84   17.50
   2  -6   9  591.84   15.80
   2  -6   9  611.54   16.50
  -2  -6  -9  578.84   16.90
  -2   6  -9  586.54   15.50
   2   6   9  597.24   17.20
  -3  -6  -9   24.20    4.90
  -3  -6  -9   20.60    5.20
   3  -6   9   22.60    4.00
   3  -6   9   24.50    5.10
  -3   6  -9   24.10    4.00
   3   6   9   25.00    4.70
  -4  -6  -9    6.10    4.50
  -4  -6  -9   11.40    4.20
   4  -6   9    9.80    3.90
   4  -6   9    8.60    4.00
   4   6   9    6.10    3.50
  -5  -6  -9    1.00    3.60
  -5  -6  -9    6.20    3.40
   5  -6   9   -1.10    3.00
   5  -6   9   -3.60    3.30
   5   6   9    0.80    3.00
  -5   6  -9    1.20    2.60
  -6  -6  -9    4.40    4.00
   6  -6   9   13.70    4.40
   6  -6   9   12.20    4.90
  -6  -6  -9   14.60    5.30
  -6   6  -9    3.50    3.10
   7  -6   9   -3.50    4.20
  -7  -6  -9    6.00    3.70
  -7   6  -9    5.50    4.40
   7   6   9    1.80    4.10
  -8  -7   9    7.00    2.80
  -8  -7   9    2.00    2.90
   8  -7  -9    1.30    4.00
  -8   7   9    2.40    4.40
  -7  -7   9   -0.20    3.40
  -7  -7   9    0.40    2.50
   7  -7  -9    0.60    3.70
  -7   7   9   -1.60    3.80
   6  -7  -9   10.80    5.00
  -6  -7   9    9.20    2.70
  -6   7   9    9.80    4.00
  -5  -7   9   46.20    4.00
   5  -7  -9   46.20    5.80
  -5  -7   9   54.69    3.80
  -5   7   9   65.39    7.30
  -4  -7   9  450.35   11.50
   4  -7  -9  451.65   15.50
  -4   7   9  490.45   15.40
  -3  -7   9   27.90    3.30
  -3  -7   9   32.20    3.40
   3  -7  -9   35.50    5.60
   3  -7  -9   28.80    4.40
  -3   7   9   27.50    5.00
  -2  -7   9    5.60    2.10
   2  -7  -9    4.10    3.20
  -2  -7   9    4.70    2.30
   2  -7  -9   11.20    4.20
  -2   7   9   15.50    4.00
  -1  -7   9  185.38    6.80
  -1  -7   9  182.18    7.00
   1  -7  -9  189.48    9.20
   1  -7  -9  203.98    9.30
  -1   7   9  180.68    8.90
   0  -7   9   23.70    3.90
   0  -7   9   19.00    3.40
   0  -7  -9   29.10    4.80
   0  -7  -9   19.30    8.70
   0   7   9   16.50    3.50
   0   7  -9   22.40    2.30
   1  -7   9  144.79    7.50
  -1  -7  -9  150.98    8.90
  -1  -7  -9  147.79    8.20
   1  -7   9  136.09    6.80
  -1   7  -9  137.19    5.80
   1   7   9  161.68    8.10
  -2  -7  -9  219.08   10.00
   2  -7   9  215.38    8.80
  -2  -7  -9  238.88   10.90
   2  -7   9  234.28    9.60
   2   7   9  224.08    9.70
  -2   7  -9  224.38    8.10
   3  -7   9   91.09    6.70
  -3  -7  -9   96.19    7.30
   3  -7   9  108.99    7.70
  -3  -7  -9  102.79    8.30
  -3   7  -9  107.79    6.30
   3   7   9  110.79    7.10
  -4  -7  -9   -4.50    3.80
   4  -7   9   -1.10    3.40
  -4  -7  -9   -1.30    3.00
   4   7   9    2.50    1.80
  -4   7  -9    1.50    2.40
  -5  -7  -9   11.30    4.70
   5  -7   9   11.30    3.60
  -5  -7  -9    5.60    3.60
   5  -7   9   10.20    4.40
  -5   7  -9    1.10    2.90
   5   7   9    5.10    4.80
   6  -7   9    2.40    4.60
  -6  -7  -9    2.30    4.70
  -6  -7  -9   18.00    5.40
   6   7   9    4.10    3.20
  -6   7  -9    2.00    3.00
  -7  -7  -9   13.30    5.50
   7  -7   9   19.10    5.50
  -7   7  -9   17.80    4.60
  -8  -8   9    0.50    3.00
  -8   8   9   17.50    5.20
  -7  -8   9    5.80    2.60
  -7  -8   9    6.30    2.40
   7  -8  -9    0.90    4.60
  -7   8   9    9.90    4.80
  -6  -8   9   42.00    3.70
   6  -8  -9   49.50    7.50
  -6  -8   9   35.90    3.60
  -6   8   9   31.10    5.30
  -5  -8   9   21.60    2.90
  -5  -8   9   18.30    2.50
   5  -8  -9   27.10    6.00
  -5   8   9   14.10    3.60
  -4  -8   9  136.09    5.00
   4  -8  -9  155.68    9.60
  -4  -8   9  140.49    5.60
  -4   8   9  149.29    8.50
  -3  -8   9    0.90    1.80
   3  -8  -9    7.30    3.60
   3  -8  -9    2.90    3.70
  -3  -8   9   -4.00    1.70
  -3   8   9   -0.80    2.50
   2  -8  -9   51.29    6.10
  -2  -8   9   41.20    3.70
   2  -8  -9   42.00    5.60
  -2  -8   9   41.00    3.50
  -2   8   9   43.90    5.50
  -1  -8   9  129.89    5.60
   1  -8  -9  120.59    7.80
  -1  -8   9  120.29    5.80
   1  -8  -9  144.79    8.40
   0  -8  -9    6.00    3.40
   0  -8  -9    5.60    4.00
   0  -8   9    0.80    2.70
   0  -8   9    0.70    2.40
   0   8   9    1.10    3.40
  -1  -8  -9  496.45   15.70
   1  -8   9  455.15   13.10
  -1  -8  -9  474.35   15.00
   1  -8   9  463.25   13.80
   1   8   9  474.95   14.40
  -2  -8  -9   69.49    7.40
   2  -8   9   61.69    6.20
   2  -8   9   59.69    5.50
  -2  -8  -9   61.79    6.50
   2   8   9   62.59    5.90
  -2   8  -9   65.19    4.50
   3  -8   9   41.10    5.30
  -3  -8  -9   41.30    5.30
  -3  -8  -9   39.70    5.60
   3  -8   9   48.70    5.50
  -3   8  -9   49.60    4.60
  -4  -8  -9   21.10    4.50
  -4  -8  -9   20.10    5.30
   4  -8   9   30.30    5.60
   4  -8   9   31.50    4.70
  -4   8  -9   32.50    4.70
   4   8   9   23.80    4.20
   5  -8   9   11.20    4.80
  -5  -8  -9   11.50    3.90
  -5  -8  -9   12.50    5.10
   5  -8   9   12.60    3.80
   5   8   9   14.40    4.00
  -5   8  -9   10.30    3.40
   6  -8   9   19.00    7.80
  -6  -8  -9   18.30    5.30
  -6   8  -9   14.40    3.90
   7  -8   9    4.30    4.70
  -7  -8  -9   -2.30    4.30
   7  -9  -9    9.30    5.10
  -7  -9   9    0.80    2.20
  -7  -9   9    1.40    1.90
  -7   9   9    0.10    3.50
  -6  -9   9    2.30    2.00
   6  -9  -9    1.70    3.60
  -6  -9   9   -1.90    1.70
  -6   9   9    3.00    4.00
  -5  -9   9   42.70    3.20
  -5  -9   9   41.20    2.80
   5  -9  -9   46.60    7.00
  -5   9   9   32.70    5.60
   4  -9  -9    4.60    4.10
  -4  -9   9    6.80    1.70
  -4  -9   9    5.00    1.90
  -4   9   9    2.40    3.00
  -3  -9   9   24.70    2.50
   3  -9  -9   27.70    5.70
   3  -9  -9   34.10    5.60
  -3  -9   9   25.30    2.70
  -3   9   9   14.60    3.80
   2  -9  -9   18.40    4.20
  -2  -9   9   17.90    2.60
  -2  -9   9   25.70    3.00
   2  -9  -9   15.40    4.50
  -2   9   9   11.90    3.20
   1  -9  -9   -0.50    2.90
  -1  -9   9    0.50    2.00
   1  -9  -9    2.80    3.40
  -1  -9   9   -0.10    2.40
  -1   9   9    3.70    2.80
   0  -9  -9  243.68   10.70
   0  -9  -9  272.77   11.60
   0  -9   9  255.27    9.10
   0  -9   9  253.97    8.50
  -1  -9  -9   20.60    4.50
   1  -9   9   17.40    3.90
  -1  -9  -9   17.40    4.50
   1  -9   9   13.40    3.50
   1   9   9    9.50    3.40
   2  -9   9   90.49    6.80
  -2  -9  -9   75.89    7.90
  -2  -9  -9   90.39    7.20
   2  -9   9   70.49    6.00
   2   9   9   78.59   10.00
   3  -9   9   10.10    4.30
   3  -9   9   23.40    4.30
  -3  -9  -9   17.60    5.00
  -3   9  -9   17.30    3.10
   3   9   9   14.70    4.00
   4  -9   9   34.90    6.00
  -4  -9  -9   22.40    5.60
   4  -9   9   23.20    4.40
  -4  -9  -9   33.20    6.40
  -4   9  -9   37.00    4.70
   4   9   9   34.00    4.80
  -5  -9  -9   47.20    6.30
   5  -9   9   55.39    7.30
  -5  -9  -9   56.89    9.00
  -5   9  -9   51.19    5.90
   5   9   9   48.40    5.80
   6  -9   9   76.29    8.90
  -6  -9  -9   75.79    8.30
   6 -10  -9    7.40    4.50
  -6  10   9    5.80    4.00
   5 -10  -9    9.90    4.80
  -5  10   9   11.20    4.10
   4 -10  -9    0.00    3.50
  -4  10   9   -4.40    2.60
   3 -10  -9   26.80    5.90
   3 -10  -9   16.20    4.00
  -3  10   9   12.30    3.70
  -2 -10   9    1.70    2.00
  -2 -10   9    4.40    1.80
  -1 -10   9   24.60    3.20
   1 -10  -9   29.00    5.70
  -1 -10   9   27.70    3.40
   1 -10  -9   40.00    5.90
  -1  10   9   23.90    4.20
   0 -10   9   -0.80    2.70
   0 -10  -9    4.60    4.20
   0 -10   9    3.50    2.40
   0 -10  -9    5.50    3.20
   0  10   9    3.90    2.10
   1 -10   9  113.19    6.50
  -1 -10  -9  124.69    8.00
   1 -10   9  114.79    7.00
  -1 -10  -9  129.09    8.90
  -2 -10  -9  103.69    8.70
   2 -10   9   94.19    6.60
   2 -10   9  102.69    7.30
   2  10   9  102.09    6.80
  -3 -10  -9   14.50    5.50
   3 -10   9   15.80    5.90
  -3 -10  -9   17.00    4.20
   3 -10   9    9.70    3.40
   4 -10   9    1.90    3.30
   4 -10   9    1.70    3.80
  -4 -10  -9    2.80    4.70
  -4 -10  -9   16.70    4.30
  -4  10  -9   10.20    3.20
   4  10   9    6.30    3.20
   5 -10   9   14.50    5.50
  -5 -10  -9   10.40    5.30
   6 -10   9   14.80    5.50
  -6 -10  -9   11.70    4.80
   6 -11  -9    6.70    4.50
  -6  11   9   -0.10    3.60
   5 -11  -9    2.10    4.60
  -5  11   9   -4.10    3.30
   4 -11  -9   -1.90    4.50
  -4  11   9    6.50    3.40
   3 -11  -9   -1.70    4.20
   3 -11  -9    7.20    4.30
   2 -11  -9   -3.40    3.80
  -2 -11   9    0.10    1.80
   2 -11  -9    6.90    3.70
  -2 -11   9    0.30    1.70
  -2  11   9    0.90    2.60
   1 -11  -9    4.00    3.00
  -1 -11   9    1.20    2.50
   1 -11  -9    1.40    4.20
  -1 -11   9    6.30    2.30
  -1  11   9    0.50    2.00
   0 -11  -9   -1.10    3.60
   0 -11   9   -0.20    2.30
   0 -11  -9    7.70    3.30
   0  11   9    1.10    2.80
   1 -11   9    6.30    3.00
  -1 -11  -9    0.80    4.20
   1 -11   9    5.80    3.50
  -1 -11  -9   17.50    4.70
   1  11   9    6.00    3.10
  -2 -11  -9  167.38    9.40
   2 -11   9  178.08    9.30
   2 -11   9  161.88    8.10
  -2 -11  -9  189.68   11.60
  -3 -11  -9   23.00    5.60
   3 -11   9   22.70    4.40
   3 -11   9   26.70    5.20
  -3 -11  -9   29.30    5.20
   3  11   9   29.10    4.70
  -4 -11  -9   39.30    6.50
   4 -11   9   35.30    6.20
  -5 -11  -9   18.20    6.10
   5 -11   9   20.40    5.70
  -5  12   9    6.40    4.10
   4 -12  -9   -3.00    4.30
  -4  12   9    2.20    3.20
   3 -12  -9    2.60    4.00
  -3  12   9    0.10    2.80
  -2 -12   9    8.20    2.20
   2 -12  -9   13.50    5.00
  -2 -12   9    8.90    1.90
  -2  12   9    4.00    2.40
  -1 -12   9   -0.60    2.50
   1 -12  -9    8.60    3.40
   1 -12  -9   -2.00    3.80
  -1 -12   9    1.80    2.00
  -1  12   9    1.40    2.90
   0 -12  -9   25.40    4.60
   0 -12   9    7.30    3.40
   0 -12   9    5.40    3.00
   0  12   9    6.40    3.30
   1 -12   9    9.60    3.20
   1 -12   9    9.70    3.70
  -1 -12  -9   13.40    5.10
  -1 -12  -9   16.20    4.80
   1  12   9    7.50    3.10
  -2 -12  -9   25.30    5.90
   2 -12   9   23.60    4.10
   2 -12   9   28.10    5.00
  -3 -12  -9    8.40    5.10
   3 -12   9    4.40    4.30
   3 -12   9    5.30    3.20
  -4 -12  -9   13.30    5.30
   4 -12   9    5.70    4.40
   4 -13  -9   -1.40    4.60
   3 -13  -9    2.50    4.50
   2 -13  -9    2.40    4.70
  -1 -13   9   10.60    2.40
   1 -13  -9    4.80    4.80
  -1 -13   9    8.90    2.90
   0 -13  -9    0.20    4.80
   0 -13   9    6.70    3.10
   0 -13   9    4.90    2.60
   1 -13   9    6.00    3.00
  -1 -13  -9    2.00    4.10
   1 -13   9    2.50    3.30
   2 -13   9   10.80    3.70
   2 -13   9   12.00    4.30
  -2 -13  -9   13.50    5.40
   3 -13   9   15.10    4.60
  -3 -13  -9   22.20    6.20
  -1 -14   9    5.90    2.10
   1 -14  -9    3.20    5.20
  -1 -14   9    0.80    2.40
   0 -14   9    6.90    2.60
   0 -14   9    8.00    3.30
   0 -14  -9    1.20    4.20
  -9   0  10   -1.50    3.60
  -8   0  10   35.20    6.00
   8   0 -10   29.00    4.40
  -8   0  10   35.70    5.80
  -7   0  10    0.20    3.20
  -7   0  10    2.90    2.90
   7   0 -10   -1.20    2.20
  -6   0  10   21.50    4.20
  -6   0  10   12.20    3.60
   6   0 -10   20.20    3.70
  -5   0  10   -2.70    2.50
   5   0 -10    4.60    2.40
  -5   0  10   -0.20    2.70
  -4   0  10  161.38    7.80
   4   0 -10  162.78    7.20
  -3   0  10   -2.70    2.50
  -3   0  10    0.40    2.50
   3   0 -10    1.70    2.10
  -2   0  10    8.10    2.80
  -2   0  10    8.70    3.20
  -1   0  10   -1.50    2.20
   1   0 -10    2.00    2.10
  -1   0  10   -1.90    2.10
   0   0 -10   16.40    2.90
   0   0 -10   25.20    3.40
   0   0  10   22.30    4.00
   0   0  10   27.00    3.80
   1   0  10   -1.70    2.10
   1   0  10    0.40    2.40
  -1   0 -10    0.60    2.10
   2   0  10  238.18    9.20
  -2   0 -10  238.78    9.40
   2   0  10  232.38    9.60
  -2   0 -10  237.98    9.20
  -3   0 -10    0.00    2.80
   3   0  10    0.80    2.60
   3   0  10   -4.70    3.20
   4   0  10   41.80    5.20
  -4   0 -10   40.20    5.40
   4   0  10   48.60    6.00
   5   0  10    1.30    3.70
  -5   0 -10    1.50    3.50
   6   0  10  115.69    8.60
  -6   0 -10  106.99    8.80
  -7   0 -10    3.10    3.60
   7   0  10    9.80    4.30
   8   0  10   27.90    6.10
  -8   0 -10   20.90    4.60
  -9  -1  10    2.60    4.00
  -9   1  10   -0.50    3.90
   8  -1 -10   -0.90    3.20
  -8  -1  10    1.70    3.20
  -8  -1  10    0.40    3.60
   8   1 -10    2.10    2.90
  -8   1  10   -4.80    3.10
  -8   1  10    9.50    5.60
  -7  -1  10    1.90    3.30
  -7  -1  10    6.10    2.90
   7  -1 -10    3.50    3.00
  -7   1  10    4.00    3.00
   7   1 -10    4.40    2.40
  -7   1  10    1.30    3.70
  -6  -1  10   -0.80    3.10
  -6  -1  10    0.20    2.70
   6  -1 -10    0.40    2.70
  -6   1  10   -0.80    3.00
  -6   1  10    1.10    3.20
   6   1 -10    3.30    2.30
  -5  -1  10  114.89    6.90
  -5  -1  10  104.79    6.50
  -5   1  10  109.69    7.00
  -5   1  10  116.99    7.60
   5   1 -10  114.69    5.90
  -4  -1  10  293.67   10.10
  -4  -1  10  283.27   10.00
   4   1 -10  284.47    9.30
  -4   1  10  282.87   10.50
   3  -1 -10   10.40    3.00
  -3  -1  10    9.50    3.10
  -3  -1  10   12.00    3.10
   3   1 -10   10.90    2.50
  -3   1  10   15.40    4.30
  -3   1  10    9.30    2.90
  -2  -1  10  260.57    9.60
  -2  -1  10  266.57    9.20
   2  -1 -10  274.47    9.40
   2   1 -10  266.07    8.70
  -2   1  10  270.17    9.70
  -1  -1  10    3.20    2.40
  -1  -1  10   -0.20    2.30
   1  -1 -10    4.30    2.40
   1  -1 -10   -1.70    2.20
  -1   1  10   -1.80    2.20
  -1   1  10    1.20    2.50
   0  -1  10   28.70    3.90
   0  -1  10   16.60    3.20
   0  -1 -10   16.10    2.90
   0  -1 -10   26.60    3.90
   0   1  10   21.50    3.60
   0   1  10   16.50    3.40
   0   1 -10   25.10    3.60
   1  -1  10    0.50    2.30
   1  -1  10   -2.10    2.50
  -1  -1 -10   -1.40    2.10
  -1  -1 -10    0.60    2.50
   1   1  10    3.70    2.70
  -1   1 -10    4.40    2.50
   1   1  10   -0.70    2.00
  -2  -1 -10   -4.30    2.50
  -2  -1 -10   -0.20    2.70
   2  -1  10    2.60    2.50
   2  -1  10    3.80    3.20
   2   1  10   -3.60    2.60
  -2   1 -10   -3.80    2.70
   2   1  10   -1.10    2.10
  -3  -1 -10  338.97   12.20
  -3  -1 -10  373.26   12.80
   3  -1  10  375.76   12.30
   3  -1  10  359.26   12.80
   3   1  10  381.06   13.00
  -3   1 -10  382.46   12.70
   3   1  10  364.56   12.80
  -4  -1 -10   -4.80    3.30
  -4  -1 -10    3.50    3.90
   4  -1  10   -0.10    3.70
   4  -1  10   -2.20    3.90
   4   1  10    6.00    4.30
  -4   1 -10   -1.90    3.10
   5  -1  10    0.10    3.90
  -5  -1 -10   -1.40    3.20
   5   1  10   10.20    4.40
  -5   1 -10    8.20    4.00
   6  -1  10   -0.90    4.10
  -6  -1 -10   -1.00    3.80
  -6   1 -10   -4.60    3.20
   6   1  10    1.60    3.90
   7  -1  10   22.90    6.00
  -7  -1 -10   13.30    4.00
   7   1  10   30.80    6.00
  -7   1 -10   13.30    3.80
   8  -1  10   70.99    8.70
  -8  -1 -10   51.39    7.40
   8   1  10   73.99    8.50
  -8   1 -10   64.49    8.60
  -9  -2  10    5.30    3.70
  -9   2  10    1.60    4.20
   8  -2 -10    4.00    3.60
  -8  -2  10    3.30    3.10
  -8  -2  10    2.80    3.70
   8   2 -10    5.10    4.30
  -7  -2  10    5.70    3.50
  -7  -2  10    3.20    2.80
  -7   2  10    6.50    3.80
   7   2 -10    5.90    3.00
  -7   2  10    1.90    3.80
   6  -2 -10    7.80    3.40
  -6  -2  10    6.00    3.10
  -6  -2  10    7.10    3.20
  -6   2  10    3.30    3.50
  -6   2  10    6.90    3.30
   6   2 -10    7.70    2.50
  -5  -2  10   69.09    5.60
   5  -2 -10   77.29    6.10
  -5  -2  10   76.19    5.90
  -5   2  10   71.09    6.20
   5   2 -10   77.89    4.60
  -5   2  10   87.99    7.30
  -4  -2  10   56.29    5.00
  -4  -2  10   51.19    5.20
   4  -2 -10   56.79    5.40
   4   2 -10   57.09    4.10
  -4   2  10   64.49    6.50
  -4   2  10   50.99    5.80
  -3  -2  10  179.88    7.60
  -3  -2  10  182.08    7.70
   3  -2 -10  195.78    8.30
   3   2 -10  188.18    6.80
  -3   2  10  180.88    8.50
  -3   2  10  179.88    8.30
  -2  -2  10   12.70    3.20
  -2  -2  10    3.10    2.40
  -2   2  10   11.40    3.70
   2   2 -10    5.40    2.10
  -2   2  10    2.60    2.90
   1  -2 -10  130.69    6.80
  -1  -2  10  132.49    6.80
   1  -2 -10  125.69    6.70
  -1  -2  10  129.69    6.30
  -1   2  10  135.39    7.20
   1   2 -10  144.19    6.00
  -1   2  10  134.89    7.00
   0  -2  10   19.70    4.30
   0  -2 -10   29.60    4.20
   0  -2 -10   20.80    4.10
   0  -2  10   15.90    2.90
   0   2  10   10.20    3.10
   0   2 -10   20.80    3.20
   0   2  10   13.80    3.20
   1  -2  10  214.38    8.20
   1  -2  10  220.38    8.90
  -1  -2 -10  209.58    8.60
  -1  -2 -10  202.28    8.70
  -1   2 -10  206.98    8.00
   1   2  10  199.88    8.60
   1   2  10  205.28    9.00
  -2  -2 -10   63.29    5.70
  -2  -2 -10   53.19    5.90
   2  -2  10   69.79    6.20
   2  -2  10   70.79    5.60
   2   2  10   55.49    6.10
   2   2  10   72.09    5.90
  -2   2 -10   62.29    5.30
  -3  -2 -10    2.50    3.50
   3  -2  10    6.10    4.60
  -3  -2 -10    1.60    2.70
   3  -2  10    3.50    3.20
   3   2  10    2.60    2.80
   3   2  10    0.30    3.30
  -3   2 -10    6.70    3.40
   4  -2  10  203.88    9.50
  -4  -2 -10  216.18   10.50
   4  -2  10  212.18   12.30
  -4  -2 -10  194.58    9.90
   4   2  10  201.18   10.30
  -4   2 -10  212.68    9.80
   5  -2  10   98.29    8.20
   5  -2  10   98.09    7.60
  -5  -2 -10  105.59    7.90
  -5  -2 -10  110.59    8.10
  -5   2 -10  125.39    8.30
   5   2  10  119.29    8.70
  -6  -2 -10   33.60    5.80
   6  -2  10   26.80    5.60
  -6   2 -10   24.90    4.30
   6   2  10   40.60    6.30
   7  -2  10   -0.40    4.00
  -7  -2 -10    0.00    4.40
   7   2  10    9.50    4.40
  -7   2 -10    5.00    3.20
  -8  -2 -10    3.80    5.30
   8  -2  10    3.10    4.70
   8   2  10    8.50    4.40
  -8   2 -10    6.80    4.80
  -9  -3  10    1.20    3.80
  -9   3  10    0.10    4.10
  -8  -3  10    5.50    3.50
   8  -3 -10    3.10    3.10
  -8  -3  10   -1.10    2.80
  -8   3  10    6.40    4.30
   7  -3 -10   -4.20    2.80
  -7  -3  10    2.80    3.90
  -7  -3  10    6.60    2.80
  -7   3  10   -1.20    3.50
  -7   3  10    4.50    3.70
   6  -3 -10   -0.60    3.00
  -6  -3  10    4.60    3.00
  -6  -3  10    4.40    2.80
  -6   3  10    6.70    3.80
  -6   3  10    1.90    3.30
   6   3 -10    4.10    1.90
  -5  -3  10   55.69    5.10
  -5   3  10   43.00    5.10
  -5   3  10   58.79    6.20
   5   3 -10   53.59    3.70
  -4  -3  10    2.90    2.90
   4  -3 -10    5.20    3.20
  -4  -3  10    3.30    2.60
  -4   3  10    6.70    3.30
  -4   3  10    0.80    2.90
   4   3 -10    7.30    1.90
  -3  -3  10  332.77   10.30
  -3  -3  10  320.77   10.20
   3  -3 -10  328.67   11.40
  -3   3  10  306.17   11.20
  -3   3  10  318.37   11.50
   3   3 -10  311.87    8.80
   2  -3 -10 1615.64   35.30
   2  -3 -10 1566.94   35.10
  -2  -3  10 1623.84   33.90
  -2  -3  10 1648.54   34.00
  -2   3  10 1651.23   35.40
   2   3 -10 1629.34   32.80
  -2   3  10 1616.34   35.40
   1  -3 -10   23.00    4.10
  -1  -3  10    9.90    2.90
   1  -3 -10   11.40    3.70
  -1  -3  10   15.70    3.10
  -1   3  10   17.10    4.00
  -1   3  10   15.60    4.10
   0  -3  10   88.79    5.80
   0  -3  10   94.09    5.40
   0  -3 -10   87.29    6.50
   0  -3 -10   84.59    7.20
   0   3 -10   96.79    5.20
   0   3  10   88.99    6.40
   0   3  10   95.49    6.60
  -1  -3 -10  892.01   23.00
   1  -3  10  972.80   22.40
   1  -3  10  932.71   21.80
  -1  -3 -10  921.31   22.90
   1   3  10  910.51   22.60
   1   3  10  933.01   22.80
  -1   3 -10  902.91   21.40
  -2  -3 -10   78.29    6.80
   2  -3  10   88.89    6.70
   2  -3  10   79.19    5.90
  -2  -3 -10   69.79    6.20
   2   3  10   64.89    5.80
  -2   3 -10   81.99    5.70
   2   3  10   76.79    6.90
  -3  -3 -10  101.29    7.90
  -3  -3 -10  119.29    8.10
   3  -3  10  116.49    7.20
   3  -3  10  112.19    7.90
  -3   3 -10  118.69    7.10
   3   3  10  103.59    7.80
  -4  -3 -10  523.75   19.80
   4  -3  10  507.25   16.20
   4  -3  10  461.05   15.00
   4   3  10  476.15   15.80
  -4   3 -10  481.05   15.30
   5  -3  10  120.89    8.40
  -5  -3 -10  111.49    7.90
   5  -3  10  121.09    7.70
  -5  -3 -10  117.19    8.30
   5   3  10  122.59    8.20
  -5   3 -10  117.19    8.10
  -6  -3 -10   12.10    4.90
  -6  -3 -10    6.90    3.90
   6  -3  10    6.00    4.40
  -6   3 -10   10.00    3.90
   6   3  10    3.80    3.50
  -7  -3 -10   21.10    5.70
   7  -3  10   10.50    4.00
  -7   3 -10   17.80    5.00
   7   3  10   21.40    4.80
   8  -3  10   18.30    5.60
  -8  -3 -10   17.60    6.80
  -8   3 -10   13.90    4.20
   8   3  10   24.80    5.90
  -8  -4  10   30.50    4.70
   8  -4 -10   32.70    5.40
  -8  -4  10   23.30    4.60
  -8   4  10   22.30    5.20
   7  -4 -10    2.50    2.90
  -7  -4  10    2.30    2.50
  -7  -4  10    1.40    2.90
  -7   4  10    8.00    4.00
  -7   4  10    0.00    3.90
   6  -4 -10   83.09    7.30
  -6  -4  10   80.59    5.80
  -6  -4  10   86.79    5.80
  -6   4  10   96.69    7.80
  -6   4  10   80.29    7.10
  -5  -4  10    0.80    2.50
  -5  -4  10    1.10    2.20
   5  -4 -10    7.70    3.80
  -5   4  10    0.30    3.60
  -5   4  10    2.90    3.20
   4  -4 -10   11.40    3.50
  -4  -4  10   18.80    3.30
  -4  -4  10   14.20    3.40
  -4   4  10   17.70    4.30
   4   4 -10   14.50    2.00
  -4   4  10   13.90    7.90
   3  -4 -10 2174.68   45.90
  -3  -4  10 2194.48   43.50
  -3  -4  10 2185.88   43.70
  -3   4  10 2145.39   45.90
   3   4 -10 2153.08   41.60
   2  -4 -10  137.59    7.50
   2  -4 -10  137.89    7.80
  -2  -4  10  128.89    6.50
  -2   4  10  138.39    7.90
   2   4 -10  135.79    5.10
  -2   4  10  136.19    8.10
  -1  -4  10 1125.09   25.30
  -1  -4  10 1197.18   25.80
   1  -4 -10 1160.58   27.10
  -1   4  10 1131.99   26.90
   1   4 -10 1147.29   24.30
  -1   4  10 1191.08   27.10
   0  -4 -10  353.46   12.30
   0  -4 -10  359.96   12.40
   0  -4  10  355.26   11.20
   0  -4  10  346.47   10.80
   0   4  10  342.37   14.90
   0   4  10  383.26   12.40
   0   4 -10  367.96   11.10
  -1  -4 -10   66.29    6.50
   1  -4  10   55.89    5.70
   1  -4  10   55.29    5.10
  -1  -4 -10   54.39    5.80
   1   4  10   48.50    5.70
  -1   4 -10   55.69    4.70
   1   4  10   59.89    6.20
   2  -4  10 1162.88   26.90
   2  -4  10 1213.48   27.70
  -2  -4 -10 1169.38   28.20
  -2  -4 -10 1109.89   27.70
   2   4  10 1191.58   28.10
  -2   4 -10 1244.88   30.40
   3  -4  10   57.19    6.70
  -3  -4 -10   71.19    7.40
   3  -4  10   54.69    5.60
  -3  -4 -10   55.89    6.30
  -3   4 -10   71.89    6.10
   3   4  10   57.79    6.80
  -4  -4 -10   21.40    5.00
   4  -4  10   24.50    4.50
   4  -4  10   33.00    5.90
  -4   4 -10   27.50    4.50
   4   4  10   20.20    5.00
   5  -4  10   27.40    5.50
  -5  -4 -10   24.30    5.20
  -5  -4 -10   12.00    4.80
   5  -4  10   19.20    4.80
  -5   4 -10   20.70    4.60
   5   4  10   26.30    5.10
  -6  -4 -10   11.80    3.90
  -6  -4 -10    2.20    4.20
   6  -4  10   10.90    4.90
  -6   4 -10    2.20    3.00
   6   4  10    3.30    3.70
  -7  -4 -10  107.09    9.00
   7  -4  10  126.09   10.10
  -7   4 -10  116.09    9.00
   7   4  10  117.99    8.90
   8  -4  10    2.70    3.80
  -8  -4 -10    1.70    3.50
  -8   4 -10    7.20    4.10
   8  -5 -10   -0.30    3.60
  -8  -5  10    6.50    2.90
  -8  -5  10   -2.70    3.00
  -8   5  10    1.60    4.80
  -7  -5  10    3.20    2.70
  -7  -5  10    3.70    2.90
   7  -5 -10    2.50    3.70
  -7   5  10    0.40    3.90
  -6  -5  10   24.80    3.60
  -6  -5  10   21.60    3.60
   6  -5 -10   19.50    4.00
  -6   5  10   28.30    5.10
  -6   5  10   18.70    4.50
  -5  -5  10    1.60    2.50
  -5  -5  10    7.90    2.60
   5  -5 -10    1.90    3.50
  -5   5  10    7.50    3.60
  -5   5  10    0.50    3.00
  -4  -5  10   12.20    3.00
   4  -5 -10   11.80    3.90
  -4  -5  10   12.20    3.00
  -4   5  10   12.90    3.80
  -4   5  10   18.00    4.50
  -3  -5  10   29.00    3.70
   3  -5 -10   34.90    5.30
  -3  -5  10   29.00    3.70
  -3   5  10   24.80    4.70
  -3   5  10   38.70    5.30
   2  -5 -10   46.80    5.70
  -2  -5  10   33.30    3.90
   2  -5 -10   34.40    4.90
  -2  -5  10   22.30    3.60
   2   5 -10   26.50    2.40
  -2   5  10   22.90    4.40
  -2   5  10   18.20    4.00
  -1  -5  10   26.50    3.90
   1  -5 -10   23.10    3.90
  -1  -5  10   30.00    4.00
  -1   5  10   24.60    4.80
  -1   5  10   35.70    5.30
   1   5 -10   29.20    3.00
   0  -5 -10 2946.41   59.19
   0  -5  10 2858.21   56.89
   0  -5  10 2916.51   57.49
   0  -5 -10 2872.91   59.09
   0   5  10 2915.21   58.79
   0   5 -10 2896.51   55.99
   0   5  10 2856.71   58.79
  -1  -5 -10   67.99    7.20
   1  -5  10   61.59    6.10
  -1  -5 -10   46.40    5.20
   1  -5  10   56.59    5.40
   1   5  10   56.59    6.70
  -1   5 -10   56.79    6.00
   2  -5  10  167.18    7.90
  -2  -5 -10  161.58    9.00
  -2  -5 -10  178.08    9.60
   2  -5  10  165.18    8.50
   2   5  10  160.38    8.80
  -2   5 -10  177.58    7.70
  -3  -5 -10  467.75   15.70
   3  -5  10  455.65   14.90
   3  -5  10  442.66   14.10
  -3  -5 -10  453.35   15.10
   3   5  10  445.66   14.80
   4  -5  10  176.88    9.80
  -4  -5 -10  180.78   10.10
   4  -5  10  176.18    8.70
  -4  -5 -10  155.38    9.00
   4   5  10  154.78    9.10
  -4   5 -10  168.08    8.60
   5  -5  10   21.90    5.50
   5  -5  10   23.10    5.00
  -5  -5 -10   18.70    4.70
  -5  -5 -10   15.50    5.40
  -5   5 -10   12.40    3.80
   5   5  10   14.20    4.20
  -6  -5 -10   -5.70    5.10
   6  -5  10    5.80    4.50
   6  -5  10    0.00    4.20
  -6  -5 -10    2.10    4.40
   6   5  10    5.50    3.80
  -6   5 -10    6.00    4.10
  -7  -5 -10   -7.80    6.60
   7  -5  10    2.50    4.60
   7   5  10    0.30    3.60
  -7   5 -10   -1.60    3.80
  -8  -6  10    5.40    3.00
   8  -6 -10    4.70    3.80
  -8  -6  10   10.50    3.50
  -8   6  10   10.00    5.20
   7  -6 -10    0.90    3.30
  -7  -6  10    5.60    2.80
  -7  -6  10    0.30    2.70
  -7   6  10    4.20    3.70
  -6  -6  10   35.70    4.10
  -6  -6  10   36.20    5.10
   6  -6 -10   39.70    5.70
  -6   6  10   36.30    6.20
  -5  -6  10   28.70    3.80
   5  -6 -10   23.90    4.80
  -5  -6  10   26.50    3.60
  -5   6  10   17.30    3.90
   4  -6 -10    4.70    3.50
  -4  -6  10    4.10    2.40
  -4  -6  10    2.80    2.50
  -4   6  10    1.60    3.00
  -3  -6  10    1.00    2.30
  -3  -6  10    1.90    2.40
   3  -6 -10    0.60    3.60
  -3   6  10   -0.50    3.60
  -2  -6  10   56.69    4.60
   2  -6 -10   61.49    6.10
   2  -6 -10   60.19    6.40
  -2  -6  10   57.29    4.70
  -2   6  10   42.60    5.40
  -1  -6  10  812.22   18.90
   1  -6 -10  820.02   21.60
   1  -6 -10  813.72   21.90
  -1  -6  10  819.62   19.30
  -1   6  10  829.82   21.40
   1   6 -10  811.22   16.70
   0  -6  10 1014.90   23.40
   0  -6 -10 1028.80   25.30
   0  -6 -10  998.80   25.20
   0   6 -10  975.20   21.40
   0   6  10 1044.20   25.00
   1  -6  10  162.28    8.30
  -1  -6 -10  149.49    9.00
   1  -6  10  168.98    7.70
  -1  -6 -10  163.78   11.00
  -1   6 -10  154.38    6.60
   1   6  10  147.39    8.60
  -2  -6 -10  125.69    8.60
  -2  -6 -10  121.69    9.00
   2  -6  10  150.88    8.30
   2  -6  10  140.29    7.30
   2   6  10  126.29    8.40
  -3  -6 -10  291.07   12.20
   3  -6  10  325.57   11.70
  -3  -6 -10  345.67   13.20
   3  -6  10  344.37   12.70
   3   6  10  322.57   14.40
  -3   6 -10  307.37   11.00
   4  -6  10  169.08    8.90
  -4  -6 -10  195.18   10.40
   4  -6  10  195.18   10.20
  -4  -6 -10  203.08   10.00
   4   6  10  181.98    9.50
  -5  -6 -10   57.29    6.60
   5  -6  10   48.60    6.10
  -5  -6 -10   60.19    7.60
   5  -6  10   57.09    7.00
   5   6  10   46.50    5.70
  -5   6 -10   43.90    5.70
  -6  -6 -10    8.40    4.90
   6  -6  10    7.80    5.30
  -6   6 -10    7.90    3.90
   6   6  10    8.90    4.20
   7  -6  10   38.20    6.80
  -7  -6 -10   20.80    6.40
  -7   6 -10   24.90    5.40
   8  -7 -10    0.50    4.40
  -8  -7  10    1.60    2.80
  -8  -7  10    1.90    2.90
  -8   7  10   -5.20    3.50
  -7  -7  10   36.60    4.50
  -7  -7  10   35.50    4.20
   7  -7 -10   22.30    5.10
  -7   7  10   22.40    4.80
  -6  -7  10   -1.60    2.30
   6  -7 -10    6.20    4.60
  -6   7  10    2.90    3.70
  -5  -7  10   89.39    5.20
  -5  -7  10   87.99    4.90
   5  -7 -10   97.79    8.40
   4  -7 -10   37.00    5.40
  -4  -7  10   34.20    3.90
  -4  -7  10   40.70    3.80
  -4   7  10   26.20    4.40
  -3  -7  10    7.70    2.60
  -3  -7  10    9.40    2.60
   3  -7 -10    3.90    5.70
   3  -7 -10    9.20    4.30
  -3   7  10    3.80    3.80
   2  -7 -10  199.48   10.00
  -2  -7  10  197.18    7.30
   2  -7 -10  185.78    9.40
  -2  -7  10  196.18    7.10
  -2   7  10  203.88    9.80
  -1  -7  10   24.30    3.50
   1  -7 -10   14.80    4.20
  -1  -7  10   23.40    3.70
   1  -7 -10   13.70    4.80
  -1   7  10   14.40    4.20
   0  -7 -10  394.66   13.80
   0  -7 -10  401.96   14.20
   0  -7  10  386.96   12.00
   0  -7  10  391.76   11.70
   0   7 -10  386.76    9.60
   0   7  10  398.86   13.50
  -1  -7 -10 1615.44   36.10
   1  -7  10 1584.24   34.10
  -1  -7 -10 1524.25   35.70
   1  -7  10 1517.75   33.30
   1   7  10 1570.24   35.00
  -1   7 -10 1542.95   32.00
  -2  -7 -10   -3.50    3.70
   2  -7  10    0.00    2.80
  -2  -7 -10    2.00    3.80
   2  -7  10    2.00    3.30
   2   7  10   -3.90    3.50
  -2   7 -10    0.20    2.40
  -3  -7 -10   -3.90    3.60
   3  -7  10    1.20    2.80
  -3  -7 -10    4.80    3.30
   3  -7  10   -2.10    3.20
  -3   7 -10    0.40    4.20
   3   7  10   -1.00    3.10
  -4  -7 -10   30.80    4.60
  -4  -7 -10   33.50    6.00
   4  -7  10   33.20    5.60
   4  -7  10   27.00    4.60
  -4   7 -10   35.20    5.00
   4   7  10   37.40    5.50
   5  -7  10   14.00    4.50
  -5  -7 -10   12.60    4.70
  -5  -7 -10    7.10    4.90
   5  -7  10   -4.30    3.80
   5   7  10    5.80    3.00
  -5   7 -10    3.30    2.30
   6  -7  10   21.00    5.60
  -6  -7 -10   20.70    5.80
  -6   7 -10   22.90    4.70
   7  -7  10    9.30    5.20
  -7  -7 -10    2.50    5.20
  -7  -8  10    9.90    2.70
   7  -8 -10    4.10    4.50
  -7  -8  10    1.00    2.40
  -7   8  10    0.00    3.70
  -6  -8  10    2.10    2.40
   6  -8 -10    1.90    4.40
  -6  -8  10    7.30    2.50
  -6   8  10    6.20    4.40
  -5  -8  10   -0.80    2.10
   5  -8 -10   -2.30    3.40
  -5  -8  10    3.80    3.70
  -5   8  10   -0.50    3.70
   4  -8 -10    4.30    4.60
  -4  -8  10   -0.90    2.10
  -4   8  10   -5.20    3.30
  -3  -8  10   33.00    3.40
  -3  -8  10   31.20    3.50
   3  -8 -10   45.10    6.90
   3  -8 -10   38.10    6.30
  -3   8  10   35.80    5.40
   2  -8 -10   65.29    7.00
   2  -8 -10   69.99    6.80
  -2  -8  10   59.09    4.50
  -2  -8  10   65.09    4.40
  -2   8  10   67.79    6.70
  -1  -8  10   55.99    4.70
  -1  -8  10   55.69    4.90
   1  -8 -10   77.69    7.60
   1  -8 -10   76.79    6.80
   0  -8 -10   57.89    6.70
   0  -8  10   54.49    5.50
   0  -8 -10   47.10    6.30
   0  -8  10   50.29    5.00
   0   8  10   61.59    6.60
  -1  -8 -10  360.76   13.70
   1  -8  10  348.07   11.20
   1  -8  10  346.07   11.80
  -1  -8 -10  334.67   13.10
  -1   8 -10  346.77    9.50
   1   8  10  326.07   12.30
   2  -8  10   60.29    5.50
  -2  -8 -10   50.09    6.20
   2  -8  10   64.89    6.50
  -2  -8 -10   60.79    6.50
  -2   8 -10   52.39    4.40
   2   8  10   53.79    6.40
  -3  -8 -10   61.39    7.40
  -3  -8 -10   56.69    6.50
   3  -8  10   57.89    6.50
   3  -8  10   50.89    5.60
   3   8  10   58.19    6.40
  -3   8 -10   47.70    4.70
   4  -8  10    5.90    3.20
  -4  -8 -10    2.10    4.20
  -4  -8 -10    3.00    3.00
   4  -8  10    6.20    4.40
  -4   8 -10    7.70    3.30
   5  -8  10   14.40    8.60
  -5  -8 -10    4.80    6.50
  -5   8 -10   10.60    3.90
   5   8  10   15.90    4.20
   6  -8  10   29.70    6.70
  -6  -8 -10   30.40    7.00
  -7  -9  10   -1.10    2.20
   7  -9 -10    2.00    5.10
  -7  -9  10    7.30    2.30
  -7   9  10   10.00    4.80
   6  -9 -10   20.00    5.40
  -6  -9  10   28.60    3.10
  -6  -9  10   28.10    3.40
  -6   9  10   29.80    6.00
  -5  -9  10    3.80    1.80
   5  -9 -10   -0.20    3.40
  -5  -9  10    0.50    1.70
  -5   9  10    1.00    4.00
  -4  -9  10    3.70    1.90
   4  -9 -10    0.80    4.00
  -4   9  10    2.40    3.30
   3  -9 -10   12.20    4.10
  -3  -9  10   11.00    2.30
   3  -9 -10    5.40    4.60
  -3  -9  10    8.90    2.30
  -3   9  10    6.00    3.10
  -2  -9  10    2.00    2.10
   2  -9 -10   -0.20    3.80
   2  -9 -10   -3.30    3.40
  -2  -9  10   -1.00    2.20
  -2   9  10    5.80    2.80
  -1  -9  10  107.59    5.90
   1  -9 -10  106.99    7.70
  -1  -9  10   97.49    5.20
   1  -9 -10  111.09    8.60
  -1   9  10  107.59    7.40
   0  -9 -10  310.07   12.40
   0  -9  10  281.17    9.70
   0  -9 -10  306.97   12.80
   0  -9  10  311.07   10.50
   0   9  10  301.77   11.80
  -1  -9 -10    6.60    4.10
  -1  -9 -10   14.10    4.20
   1  -9  10    5.80    3.00
   1  -9  10   14.20    3.90
   1   9  10   14.20    4.00
  -2  -9 -10    8.70    4.80
   2  -9  10   13.80    3.50
  -2  -9 -10   14.00    4.30
   2  -9  10   17.30    4.50
  -2   9 -10   17.40    2.80
   2   9  10    5.90    2.90
   3  -9  10    9.60    3.50
  -3  -9 -10    5.50    3.90
  -3  -9 -10    1.80    4.30
   3  -9  10    8.30    4.00
  -3   9 -10    9.40    2.80
   3   9  10   10.00    5.20
   4  -9  10   13.40    4.70
  -4  -9 -10    8.40    4.40
  -4  -9 -10   15.10    4.40
   4  -9  10   12.10    4.20
  -4   9 -10   13.90    3.30
   4   9  10   16.00    4.30
  -5  -9 -10   28.00    5.70
   5  -9  10   37.40    6.50
   6  -9  10    1.60    4.50
  -6  -9 -10    3.40    5.00
   6 -10 -10    3.00    4.50
  -6  10  10    3.40    4.20
   5 -10 -10   21.30    6.00
  -5  10  10   12.30    4.30
   4 -10 -10    4.30    4.60
  -4 -10  10    2.20    1.70
  -4  10  10   -1.90    3.40
  -3 -10  10   13.80    2.30
  -3 -10  10   10.90    2.10
   3 -10 -10    4.10    4.50
   3 -10 -10   14.70    4.80
  -3  10  10    6.70    4.10
  -2 -10  10   16.50    2.70
  -2 -10  10   14.30    2.90
   2 -10 -10   16.00    5.10
  -2  10  10   12.80    4.10
   1 -10 -10   20.40    4.40
  -1 -10  10   26.70    3.80
  -1 -10  10   28.70    3.60
   1 -10 -10   21.20    5.70
  -1  10  10   19.00    4.50
   0 -10 -10  197.58   11.00
   0 -10 -10  201.48   10.30
   0 -10  10  197.78    8.60
   0 -10  10  200.28    7.90
   0  10  10  176.28    9.10
  -1 -10 -10   72.99    8.20
  -1 -10 -10   85.79    7.30
   1 -10  10   65.99    5.70
  -2 -10 -10  150.08    9.10
   2 -10  10  140.09    7.70
  -2 -10 -10  144.89    9.90
   2 -10  10  138.99    8.40
   2  10  10  130.99    8.10
   3 -10  10    3.40    3.40
   3 -10  10   -0.10    3.80
  -3 -10 -10    5.30    4.20
  -3 -10 -10   -1.70    5.60
  -3  10 -10    7.00    2.60
   3  10  10   -2.50    2.90
   4 -10  10    1.20    4.10
  -4 -10 -10   -1.50    4.60
  -5 -10 -10    2.30    4.20
   5 -10  10   10.00    4.70
   5 -11 -10    2.10    5.00
  -5  11  10   -3.90    3.60
   4 -11 -10    2.70    4.00
   3 -11 -10   42.00    7.10
  -3  11  10   27.80    4.50
  -2 -11  10   63.19    4.00
  -2 -11  10   66.69    4.40
   2 -11 -10   72.09    8.60
  -2  11  10   83.59    8.30
  -1 -11  10   21.80    3.30
  -1 -11  10   19.20    3.60
   1 -11 -10   23.30    5.10
   1 -11 -10   21.10    5.40
  -1  11  10   25.50    4.80
   0 -11  10   22.70    3.80
   0 -11 -10   30.80    6.30
   0 -11 -10   26.50    4.70
   0 -11  10   26.30    4.30
   1 -11  10   20.80    4.50
  -1 -11 -10   13.00    4.40
  -1 -11 -10   18.00    4.00
   1 -11  10   14.40    3.70
   1  11  10   15.80    3.70
   2 -11  10   26.90    4.40
  -2 -11 -10   21.10    5.60
   2 -11  10   25.20    5.00
  -2 -11 -10   19.50    5.80
  -3 -11 -10    6.50    4.80
   3 -11  10    3.00    4.20
   3 -11  10    6.00    3.30
  -4 -11 -10    6.30    5.10
   4 -11  10    5.10    4.40
  -4  12  10    2.50    3.80
   3 -12 -10    8.00    6.00
  -3  12  10    0.70    5.70
  -2 -12  10    1.40    1.90
  -2 -12  10    0.80    2.10
   2 -12 -10   -0.60    6.70
  -2  12  10    3.20    3.40
  -1 -12  10    1.20    2.20
   1 -12 -10    1.90    5.90
  -1 -12  10    1.30    2.70
   0 -12  10    3.30    3.20
   0 -12 -10   -1.70    4.10
   0 -12  10    1.70    3.10
   0  12  10    3.90    2.80
  -1 -12 -10    0.60    4.30
   1 -12  10    4.60    3.70
   1 -12  10    1.20    2.80
   2 -12  10   -2.90    3.50
  -2 -12 -10    9.20    4.70
   2 -12  10    2.70    3.00
   3 -12  10    4.40    3.80
  -3 -12 -10    0.50    4.50
   3 -13 -10   24.90    6.80
  -2 -13  10    4.40    1.70
  -2 -13  10    6.80    2.10
   2 -13 -10    3.80    4.90
  -1 -13  10   -0.90    2.10
   1 -13 -10    0.70    4.10
  -1 -13  10    2.20    2.50
   0 -13  10   15.30    3.90
   0 -13 -10   14.50    5.70
   0 -13  10    9.40    2.90
   1 -13  10    2.40    2.90
   1 -13  10   -1.00    3.30
  -1 -13 -10    4.70    4.90
   2 -13  10   -0.80    3.30
  -2 -13 -10    0.20    4.10
   2 -13  10    1.70    3.60
  -8   0  11   -0.60    3.80
   7   0 -11   24.20    4.40
  -7   0  11   27.30    4.40
  -7   0  11   18.20    4.70
   6   0 -11    1.60    4.20
  -6   0  11    0.40    3.60
  -6   0  11   -0.60    2.80
   5   0 -11   46.90    5.00
  -5   0  11   47.50    5.60
  -5   0  11   37.30    4.80
   4   0 -11    3.30    2.50
  -4   0  11   -3.20    3.20
  -4   0  11   -2.00    2.80
  -3   0  11 1707.23   37.10
   3   0 -11 1692.63   36.60
  -3   0  11 1777.72   37.30
  -2   0  11    1.60    2.70
  -2   0  11   -1.20    2.70
  -1   0  11    1.10    5.40
   1   0 -11    1.50    2.30
  -1   0  11    5.90    3.50
   0   0  11    1.70    2.50
   0   0  11    0.10    2.80
   0   0 -11   -1.90    2.40
  -1   0 -11  291.37   10.70
   1   0  11  292.97   11.00
   1   0  11  289.27   10.40
   2   0  11   -0.30    3.10
  -2   0 -11    3.80    3.10
   2   0  11   -1.10    2.50
  -3   0 -11   48.70    5.60
   3   0  11   70.89    8.50
   3   0  11   55.99    6.70
  -4   0 -11    2.60    3.50
   4   0  11    3.70    3.50
   4   0  11   -3.20    3.60
  -5   0 -11    6.30    3.70
   5   0  11    2.20    4.00
   6   0  11    0.70    4.10
  -6   0 -11    3.30    4.10
   7   0  11    8.90    9.50
  -7   0 -11    1.50    3.70
  -8  -1  11    2.80    3.70
  -8   1  11    8.70    4.50
   7  -1 -11    1.30    2.80
  -7  -1  11    1.00    5.60
  -7  -1  11    5.60    3.20
  -7   1  11   10.60    3.60
   7   1 -11    9.20    3.30
  -7   1  11    0.40    3.50
   6  -1 -11   72.09    6.00
  -6  -1  11   74.09    6.20
  -6  -1  11   67.89    6.70
   6   1 -11   71.89    5.30
  -6   1  11   74.89    7.30
   5  -1 -11    6.80    3.70
  -5  -1  11    1.80    3.00
  -5  -1  11    5.20    2.80
  -5   1  11    8.00    3.70
  -5   1  11    4.20    3.80
   5   1 -11    3.20    2.20
  -4  -1  11  418.36   13.00
  -4  -1  11  384.76   12.60
  -4   1  11  412.66   16.70
   4   1 -11  397.56   14.50
  -3  -1  11   16.40    3.70
  -3  -1  11   19.20    3.70
   3  -1 -11   10.40    3.20
  -3   1  11   22.60    5.80
   3   1 -11   10.80    2.80
  -3   1  11   21.90    4.70
  -2  -1  11  957.50   22.70
   2  -1 -11  937.81   22.80
  -2  -1  11  985.50   22.90
  -2   1  11  936.01   23.10
   2   1 -11  935.91   22.00
  -2   1  11  991.70   24.50
   1  -1 -11   51.99    5.00
  -1  -1  11   63.09    5.40
  -1  -1  11   66.69    5.50
  -1   1  11   60.69    5.60
  -1   1  11   58.39    5.80
   0  -1  11   16.30    3.50
   0  -1  11   16.60    3.70
   0  -1 -11   12.10    3.30
   0   1 -11   16.80    3.40
   0   1  11   16.90    3.70
   0   1  11   20.00    4.30
   1  -1  11  327.27   11.20
  -1  -1 -11  346.47   11.80
  -1   1 -11  333.67   11.10
   1   1  11  338.17   11.90
   1   1  11  333.67   11.50
   2  -1  11   81.39   12.00
   2  -1  11   57.69    5.60
  -2  -1 -11   51.49    6.00
   2   1  11   52.19    5.50
  -2   1 -11   54.29    5.60
   2   1  11   55.79    6.20
   3  -1  11  233.48   16.30
   3  -1  11  252.27   10.20
  -3  -1 -11  254.87   10.70
   3   1  11  240.98   10.10
  -3   1 -11  240.68   10.30
   3   1  11  238.28   10.70
   4  -1  11   66.59    6.40
   4  -1  11   64.49    6.90
  -4  -1 -11   74.59    7.60
  -4   1 -11   51.99    6.00
   4   1  11   56.39    6.60
  -5  -1 -11    3.60    3.50
   5  -1  11    7.00    4.10
   5   1  11    5.60    4.30
  -5   1 -11    3.70    2.70
   6  -1  11    6.20    4.00
  -6  -1 -11    9.00    4.80
  -6   1 -11   -1.50    3.50
   6   1  11   10.20    4.30
  -7  -1 -11   -2.00    3.30
   7  -1  11    4.10    4.60
   7   1  11    1.80    3.70
  -7   1 -11    0.00    4.30
   8  -2 -11   18.90    5.40
  -8  -2  11   20.00    4.80
  -8  -2  11   17.60    4.80
  -8   2  11   15.70    4.90
  -7  -2  11    1.50    2.60
  -7  -2  11    1.30    3.30
   7   2 -11    3.50    2.40
  -7   2  11    3.10    3.60
  -7   2  11    8.00    3.90
   6  -2 -11    5.70    2.50
  -6  -2  11    2.90    2.80
  -6  -2  11    1.00    3.40
  -6   2  11    9.50    3.50
   6   2 -11    0.60    2.10
  -6   2  11   -2.00    3.80
  -5  -2  11   -1.10    2.90
   5  -2 -11    7.70    3.40
  -5  -2  11   -0.70    2.70
  -5   2  11   -0.80    2.80
  -5   2  11    2.40    3.20
   5   2 -11   -0.90    2.00
   4  -2 -11  259.87   10.30
  -4  -2  11  260.37    9.90
  -4  -2  11  261.67    9.80
   4   2 -11  259.27    8.60
  -4   2  11  252.67   10.50
   3  -2 -11   53.19    5.60
  -3  -2  11   52.09    5.50
  -3  -2  11   46.00    5.40
   3   2 -11   47.20    4.20
  -3   2  11   48.80    5.50
  -3   2  11   56.29    6.50
  -2  -2  11    0.30    2.90
  -2  -2  11   -1.30    2.50
  -2   2  11    1.30    3.50
  -2   2  11    4.60    3.00
   2   2 -11    4.50    2.40
  -1  -2  11  184.58    8.20
  -1  -2  11  173.48    7.70
   1  -2 -11  176.38    8.20
   1   2 -11  179.88    7.20
  -1   2  11  177.28    8.70
  -1   2  11  169.58    8.30
   0  -2 -11  109.19    6.90
   0  -2  11  109.99    6.80
   0  -2  11  112.29    6.40
   0   2 -11  111.19    6.20
   0   2  11  105.79    6.80
   0   2  11  100.79    7.00
   1  -2  11    8.00    3.20
   1  -2  11    3.80    3.30
  -1  -2 -11    8.00    3.40
  -1  -2 -11    3.80    2.40
  -1   2 -11    7.60    2.80
   1   2  11    5.00    3.20
   1   2  11    2.60    2.80
  -2  -2 -11  105.09    6.90
  -2  -2 -11  106.19    7.40
   2  -2  11  107.49    7.50
   2  -2  11  103.09    6.70
   2   2  11  100.99    7.50
   2   2  11  108.59    7.00
  -2   2 -11  105.39    6.80
   3  -2  11  156.68    9.10
  -3  -2 -11  161.68   10.50
  -3  -2 -11  162.58    9.30
   3  -2  11  157.08    8.60
   3   2  11  188.18    9.60
  -3   2 -11  164.08    8.50
   4  -2  11   17.20    4.30
  -4  -2 -11    9.70    4.40
   4  -2  11   15.40    4.80
  -4   2 -11    9.80    3.60
   4   2  11    8.60    4.10
   5  -2  11   23.80    5.20
  -5  -2 -11   16.40    5.10
   5   2  11   13.30    4.20
  -5   2 -11   15.80    4.00
  -6  -2 -11    6.10    3.30
   6  -2  11    4.60    4.30
   6   2  11    1.80    3.90
  -6   2 -11    5.10    4.10
  -7  -2 -11   14.90    4.90
   7  -2  11   14.00    5.20
   7   2  11   20.30    5.30
  -7   2 -11   17.90    5.70
   8  -3 -11   -0.50    3.60
  -8  -3  11   15.20    3.90
  -8  -3  11    7.60    4.00
  -8   3  11    3.10    4.30
   7  -3 -11  105.69    7.60
  -7  -3  11  101.99    7.20
  -7  -3  11   96.69    6.60
  -7   3  11   96.49    8.40
  -7   3  11   87.89    8.00
  -6  -3  11   15.80    4.00
  -6  -3  11    9.30    3.40
   6  -3 -11   21.50    4.50
  -6   3  11   10.80    4.20
  -6   3  11   16.30    4.50
   6   3 -11   13.90    2.60
   5  -3 -11   24.50    4.80
  -5  -3  11   24.20    4.10
  -5   3  11   21.30    4.60
  -5   3  11   13.30    4.10
  -4  -3  11   10.60    3.70
   4  -3 -11   23.10    4.40
  -4  -3  11   19.80    3.90
  -4   3  11   14.90    4.10
  -4   3  11   18.70    4.80
   4   3 -11   18.00    2.80
  -3  -3  11    6.20    3.20
   3  -3 -11    5.30    3.20
  -3  -3  11    3.30    2.90
  -3   3  11    8.60    3.70
  -3   3  11   -3.00    3.60
   3   3 -11    2.80    2.00
  -2  -3  11 1142.79   25.80
   2  -3 -11 1168.98   27.10
  -2  -3  11 1138.69   25.60
   2   3 -11 1121.69   24.40
  -2   3  11 1100.39   26.80
  -2   3  11 1126.89   26.90
   1  -3 -11   13.70    4.10
  -1  -3  11    9.00    3.10
  -1  -3  11   10.90    3.60
  -1   3  11    6.70    3.70
  -1   3  11   12.00    3.90
   0  -3  11    4.90    2.90
   0  -3 -11    1.30    3.00
   0  -3  11    0.70    2.90
   0  -3 -11    0.70    3.40
   0   3  11   -2.80    3.40
   0   3  11    2.30    3.30
   0   3 -11    3.50    2.40
   1  -3  11  497.15   14.50
  -1  -3 -11  475.95   14.90
   1  -3  11  472.35   13.80
  -1  -3 -11  442.26   14.40
   1   3  11  467.95   14.70
  -1   3 -11  480.55   13.60
   1   3  11  451.85   14.50
   2  -3  11   41.30    4.90
   2  -3  11   46.80    5.80
  -2  -3 -11   55.29    6.40
  -2  -3 -11   40.40    5.70
   2   3  11   26.10    3.80
  -2   3 -11   46.90    5.20
   2   3  11   30.70    5.30
   3  -3  11  405.36   13.50
  -3  -3 -11  387.86   13.90
   3  -3  11  421.46   14.40
  -3  -3 -11  425.56   14.70
  -3   3 -11  425.86   13.70
   3   3  11  397.56   14.30
  -4  -3 -11   -2.60    3.90
  -4  -3 -11    0.70    3.40
   4  -3  11    4.50    3.90
   4  -3  11    2.50    3.10
  -4   3 -11   -2.20    2.90
   4   3  11   -0.50    3.20
   5  -3  11    5.30    4.10
  -5  -3 -11    5.40    4.30
   5  -3  11    3.40    4.00
   5   3  11    4.20    3.40
  -5   3 -11    2.00    3.20
   6  -3  11   43.80    6.60
  -6  -3 -11   20.50    4.30
   6   3  11   39.60    6.40
  -6   3 -11   32.70    5.00
  -7  -3 -11    6.50    4.10
   7  -3  11   11.50    5.10
  -7   3 -11    6.80    4.00
   7   3  11    7.40    4.30
  -8  -4  11    4.80    3.90
  -8  -4  11    6.10    3.00
  -8   4  11   -0.30    4.20
   7  -4 -11    8.00    3.70
  -7  -4  11   12.70    3.80
  -7  -4  11   16.00    3.70
  -7   4  11   12.80    5.00
  -6  -4  11   29.30    5.70
   6  -4 -11   16.40    4.10
  -6  -4  11   27.90    4.30
  -6   4  11   22.20    5.20
  -5  -4  11   22.50    3.80
  -5  -4  11   28.20    4.10
   5  -4 -11   30.70    5.20
  -5   4  11   25.80    5.50
  -5   4  11   31.60    5.00
  -4  -4  11   78.09    5.70
   4  -4 -11   89.09    7.20
  -4  -4  11   77.79    5.90
  -4   4  11   97.99    7.80
  -4   4  11   80.69    7.10
   4   4 -11   79.19    3.70
  -3  -4  11  531.65   14.70
   3  -4 -11  575.14   16.90
  -3  -4  11  563.84   14.90
   3   4 -11  542.25   13.30
  -3   4  11  588.14   16.90
  -3   4  11  545.55   16.80
   2  -4 -11  183.08    9.30
  -2  -4  11  182.88    8.00
  -2  -4  11  189.38    8.00
   2   4 -11  175.08    6.30
  -2   4  11  184.88    9.20
  -2   4  11  203.88    9.70
   1  -4 -11  820.22   21.10
  -1  -4  11  782.62   19.10
  -1  -4  11  767.52   19.40
   1  -4 -11  774.92   20.80
   1   4 -11  777.42   18.00
  -1   4  11  803.52   20.70
   0  -4  11  147.09    7.50
   0  -4 -11  130.99    8.30
   0  -4  11  133.89    6.80
   0  -4 -11  139.59    8.10
   0   4  11  128.69    8.10
   0   4  11  128.49    7.90
   0   4 -11  132.29    6.20
   1  -4  11   -1.90    3.30
   1  -4  11    3.60    2.90
  -1  -4 -11    6.10    3.80
  -1  -4 -11    2.70    3.90
  -1   4 -11    5.00    2.70
   1   4  11   -2.70    3.20
   1   4  11    3.50    3.70
   2  -4  11 1115.79   27.20
  -2  -4 -11 1130.39   28.30
  -2  -4 -11 1208.38   28.90
   2  -4  11 1191.18   28.10
   2   4  11 1200.58   28.70
  -2   4 -11 1229.28   28.10
   3  -4  11   27.70    5.10
   3  -4  11   26.70    4.30
  -3  -4 -11   39.30    5.90
   3   4  11   27.40    5.00
  -3   4 -11   25.20    4.00
  -4  -4 -11   17.10    4.70
  -4  -4 -11   20.50    4.60
   4  -4  11   20.00    4.90
   4  -4  11   12.80    4.00
   4   4  11   13.90    4.50
  -4   4 -11   17.30    4.20
   5  -4  11   26.10    5.00
   5  -4  11   26.70    5.80
  -5  -4 -11   38.30    5.80
  -5  -4 -11   29.40    5.90
   5   4  11   31.10    5.80
  -5   4 -11   25.00    4.60
  -6  -4 -11    1.00    4.60
   6  -4  11    5.00    4.30
  -6   4 -11    2.70    3.30
   6   4  11    2.00    3.40
   7  -4  11   15.20    4.80
  -7  -4 -11   22.90    6.20
  -7   4 -11   14.40    5.00
   7   4  11   25.50    5.30
   8  -5 -11   -2.90    3.70
  -8  -5  11    0.70    3.00
  -8  -5  11    6.60    3.10
  -7  -5  11    2.90    2.80
  -7  -5  11    5.50    3.20
   7  -5 -11    2.50    3.80
  -7   5  11    8.70    4.60
  -6  -5  11   17.10    3.60
   6  -5 -11   18.60    4.70
  -6  -5  11   12.20    3.30
  -6   5  11   14.50    4.50
  -6   5  11   19.00    7.00
  -5  -5  11    3.30    2.70
  -5  -5  11    3.70    2.60
   5  -5 -11   -1.20    3.40
  -5   5  11    3.10    3.70
  -5   5  11    5.90    3.60
  -4  -5  11   20.90    3.60
  -4  -5  11   17.00    3.60
   4  -5 -11   23.80    4.90
  -4   5  11   15.50    4.50
  -4   5  11   24.40    4.90
   3  -5 -11   98.69    7.70
  -3  -5  11   94.39    5.90
  -3  -5  11   96.89    5.80
  -3   5  11   94.99    7.40
  -2  -5  11   44.80    4.70
   2  -5 -11   52.29    6.40
  -2  -5  11   44.80    4.70
  -2   5  11   48.20    5.90
  -2   5  11   43.10    5.50
   2   5 -11   38.80    2.90
  -1  -5  11  121.79    7.70
   1  -5 -11  143.29    8.50
   1  -5 -11  138.49    8.10
  -1  -5  11  124.19    7.10
   1   5 -11  125.19    5.30
  -1   5  11  127.09    8.30
  -1   5  11  134.49    8.10
   0  -5 -11   19.80    4.40
   0  -5 -11   30.60    5.20
   0  -5  11   27.30    4.20
   0  -5  11   25.80    3.90
   0   5  11   22.50    4.80
   0   5 -11   29.70    3.60
   1  -5  11  170.88    8.00
  -1  -5 -11  165.18   10.20
  -1  -5 -11  169.88    9.60
   1  -5  11  187.08    8.90
   1   5  11  173.08    9.30
  -1   5 -11  170.18    7.20
   2  -5  11   60.19    6.90
   2  -5  11   59.49    6.10
   2   5  11   73.99    7.40
  -2   5 -11   69.39    5.60
   3  -5  11  122.39    8.60
   3  -5  11  141.09    9.00
  -3  -5 -11  129.99    9.10
   3   5  11  125.99    8.40
  -4  -5 -11    2.90    4.00
   4  -5  11    8.70    3.30
   4  -5  11   10.50    4.40
  -4  -5 -11    5.40    4.10
  -4   5 -11    5.20    3.10
   4   5  11   10.60    4.20
  -5  -5 -11  114.59    8.40
   5  -5  11   79.59    7.50
  -5  -5 -11   85.79    8.60
   5  -5  11   95.09    8.60
   5   5  11   92.89    7.90
   6  -5  11   15.70    5.50
  -6  -5 -11   11.30    5.70
  -6   5 -11   18.90    4.70
   6   5  11   14.70    4.60
  -7  -5 -11    8.60    4.90
   7  -5  11    1.10    3.60
  -7   5 -11   19.30    5.20
  -8  -6  11    7.70    3.20
   8  -6 -11    3.60    4.70
  -8  -6  11    6.80    3.60
  -8   6  11    7.30    5.10
  -7  -6  11   12.90    3.40
  -7  -6  11   15.70    3.30
   7  -6 -11    9.80    4.40
  -7   6  11   12.90    5.30
  -6  -6  11   12.60    3.30
  -6  -6  11    9.60    3.00
   6  -6 -11    7.20    4.10
  -6   6  11    9.00    4.80
   5  -6 -11   95.19    8.20
  -5  -6  11   98.79    5.80
  -5  -6  11   86.79    5.40
  -5   6  11   97.29    8.20
   4  -6 -11    2.90    3.40
  -4  -6  11    3.10    2.70
  -4  -6  11    2.20    2.50
  -4   6  11    6.40    7.90
   3  -6 -11   76.89    7.60
  -3  -6  11   72.59    5.10
  -3  -6  11   71.69    5.20
  -3   6  11   78.79    7.40
  -2  -6  11    7.70    2.90
  -2  -6  11    9.50    3.20
   2  -6 -11   12.60    4.40
  -2   6  11   21.60    5.10
  -1  -6  11  179.88    8.10
   1  -6 -11  194.78   10.00
   1  -6 -11  177.98    9.50
  -1  -6  11  186.08    7.70
   1   6 -11  188.68    5.70
  -1   6  11  206.68    9.90
   0  -6 -11  744.83   20.80
   0  -6  11  746.73   18.50
   0  -6  11  758.42   19.20
   0  -6 -11  743.33   20.80
   0   6 -11  732.53   17.00
   0   6  11  737.33   20.40
   1  -6  11    6.80    3.50
  -1  -6 -11    0.30    4.00
   1  -6  11    1.60    2.80
  -1  -6 -11    3.10    4.10
   1   6  11   -7.10    3.70
  -1   6 -11    4.70    2.40
  -2  -6 -11   45.40    6.40
   2  -6  11   49.20    6.00
  -2  -6 -11   54.49    6.90
   2  -6  11   40.80    4.90
  -2   6 -11   40.70    4.60
   2   6  11   38.90    5.80
   3  -6  11    8.60    3.90
  -3  -6 -11    9.40    3.90
  -3  -6 -11   13.60    4.50
   3  -6  11   11.10    3.40
   3   6  11    6.10    4.00
  -3   6 -11    5.20    2.80
  -4  -6 -11   86.19    8.30
  -4  -6 -11   90.19    7.40
   4  -6  11   90.89    8.10
   4  -6  11   91.59    7.00
   4   6  11   71.59    7.10
  -5  -6 -11   68.59    8.60
   5  -6  11   50.99    6.60
   5  -6  11   62.09    7.20
  -5   6 -11   62.89    6.60
  -6  -6 -11   -1.00    5.60
   6  -6  11    3.00    5.00
  -6   6 -11   12.20    4.20
   6   6  11    9.90    4.50
  -7  -6 -11    2.20    5.30
   7  -6  11    2.40    5.00
  -7  -7  11    4.50    2.70
  -7  -7  11    9.30    3.30
   7  -7 -11   -4.70    3.70
  -7   7  11   12.10    4.70
   6  -7 -11    5.70    3.70
  -6  -7  11    8.70    3.70
  -6  -7  11    0.90    2.60
  -6   7  11    2.60    3.40
  -5  -7  11    0.10    2.40
   5  -7 -11    2.20    4.20
  -5  -7  11    6.30    2.70
  -5   7  11    8.60    4.60
  -4  -7  11    3.10    2.50
   4  -7 -11    1.40    3.40
  -4  -7  11   10.30    2.80
  -4   7  11    4.40    4.00
  -3  -7  11   52.89    4.50
   3  -7 -11   54.09    6.60
  -3  -7  11   53.99    4.40
  -3   7  11   68.09    7.30
   2  -7 -11  691.33   24.40
  -2  -7  11  623.74   15.90
   2  -7 -11  656.03   19.80
  -2  -7  11  646.94   16.20
   1  -7 -11    7.50    3.70
  -1  -7  11    0.10    2.70
   1  -7 -11    5.70    3.60
  -1  -7  11    4.10    3.10
  -1   7  11    2.60    3.40
   0  -7 -11  281.67   12.10
   0  -7  11  250.87   10.00
   0  -7  11  268.77    9.60
   0   7  11  249.58   11.10
   0   7 -11  256.17    7.40
  -1  -7 -11  305.47   12.60
   1  -7  11  308.87   11.40
  -1  -7 -11  314.87   13.20
   1  -7  11  283.57   10.40
  -1   7 -11  282.67    9.20
   1   7  11  311.57   12.10
  -2  -7 -11    3.30    3.50
  -2  -7 -11    2.00    4.00
   2  -7  11   -3.60    3.10
   2  -7  11   -1.30    2.70
  -2   7 -11    8.30    2.70
   2   7  11    1.60    4.10
   3  -7  11  116.39    8.20
  -3  -7 -11   99.19    7.90
  -3  -7 -11  117.09    9.10
   3  -7  11  113.09    7.10
  -3   7 -11  107.59    6.40
  -4  -7 -11   58.09    6.80
   4  -7  11   57.19    6.80
  -4  -7 -11   34.00    5.90
   4  -7  11   43.20    5.60
   4   7  11   63.89    6.30
  -4   7 -11   54.59    5.60
  -5  -7 -11   23.50    6.10
   5  -7  11   24.40    6.00
   5   7  11   21.80    5.10
  -6  -7 -11   84.09    9.60
   6  -7  11   97.89    9.70
  -6   7 -11  110.49   10.30
   7  -8 -11   -5.60    3.60
  -7  -8  11    8.00    2.70
  -7  -8  11    6.90    2.90
  -7   8  11    2.30    4.60
  -6  -8  11    6.60    2.50
   6  -8 -11    6.70    4.30
  -6  -8  11    7.40    2.80
  -6   8  11    9.50    4.10
  -5  -8  11   -3.70    1.90
  -5  -8  11   -2.20    2.00
   5  -8 -11    4.50    4.30
  -5   8  11   -2.40    3.00
  -4  -8  11    6.60    2.90
   4  -8 -11    2.50    4.20
  -4  -8  11    4.70    2.40
  -4   8  11    1.90    3.50
  -3  -8  11    5.80    2.40
  -3  -8  11    7.10    2.60
   3  -8 -11    8.50    4.10
  -3   8  11    5.70    3.80
   2  -8 -11  116.39    8.70
  -2  -8  11  105.69    5.90
   2  -8 -11  119.49    8.30
  -2  -8  11  108.79    5.70
  -2   8  11  106.39    7.90
   1  -8 -11  189.68   10.50
  -1  -8  11  189.58    7.60
   1  -8 -11  185.88    9.90
  -1  -8  11  190.88    7.90
  -1   8  11  191.98    9.70
   0  -8  11   43.50    4.90
   0  -8 -11   49.99    6.00
   0  -8  11   43.40    5.10
   0  -8 -11   50.89    7.20
   0   8  11   43.50    6.10
   1  -8  11   18.10    4.30
  -1  -8 -11   11.60    4.10
  -1  -8 -11    3.30    3.70
   1  -8  11   10.90    3.30
  -1   8 -11   10.50    2.40
   1   8  11   12.50    4.30
  -2  -8 -11   19.10    4.60
   2  -8  11   10.70    3.50
  -2  -8 -11    7.10    4.90
   2  -8  11    5.40    3.60
  -2   8 -11    9.70    2.60
   2   8  11    5.40    3.60
  -3  -8 -11   35.60    5.60
  -3  -8 -11   33.90    6.50
   3  -8  11   34.90    6.10
   3  -8  11   54.39    5.70
   3   8  11   36.90    5.60
  -3   8 -11   46.60    4.50
  -4  -8 -11   53.59    7.00
   4  -8  11   81.39   12.40
  -4  -8 -11   66.69    7.50
   4  -8  11   65.79    7.00
  -4   8 -11   71.89    6.00
   4   8  11   72.99    6.70
  -5  -8 -11   -1.80    4.40
   5  -8  11    2.50    4.40
  -5   8 -11   11.80    5.90
   6  -8  11   41.20    7.00
  -6  -8 -11   36.00    6.90
  -6  -9  11   26.00    3.30
   6  -9 -11   24.40    5.70
  -6  -9  11   21.30    3.10
  -6   9  11   18.90    4.70
  -5  -9  11    0.90    2.00
  -5  -9  11    5.50    2.20
   5  -9 -11   -5.70    4.00
   4  -9 -11    8.30    4.90
  -4  -9  11    7.50    2.40
  -4   9  11    2.20    3.20
   3  -9 -11    4.10    4.20
  -3  -9  11    4.60    2.30
  -3  -9  11    0.80    4.20
  -3   9  11    6.80    3.90
   2  -9 -11   28.60    5.40
   2  -9 -11   23.00    5.60
  -2  -9  11   17.00    3.10
  -2  -9  11   23.00    3.60
  -2   9  11   11.00    4.00
  -1  -9  11  149.39    7.20
   1  -9 -11  160.08   10.10
  -1  -9  11  149.59    6.80
   1  -9 -11  150.58    9.40
  -1   9  11  145.89    8.90
   0  -9  11   32.80    4.30
   0  -9 -11   41.90    6.10
   0  -9  11   40.00    4.90
   0  -9 -11   28.20    5.50
   0   9  11   28.10    4.90
   1  -9  11    8.00    4.40
  -1  -9 -11   -2.80    4.10
   1  -9  11    4.80    3.10
  -1  -9 -11    6.70    4.10
   1   9  11    4.30    3.70
   2  -9  11   47.20    7.10
  -2  -9 -11   47.60    6.40
  -2  -9 -11   58.69    7.80
   2  -9  11   49.20    5.40
   2   9  11   53.59    6.30
  -2   9 -11   43.70    3.90
  -3  -9 -11   21.80    6.00
   3  -9  11   15.00    3.70
  -3  -9 -11   15.90    4.80
   3  -9  11   15.40    4.90
  -3   9 -11   20.80    3.50
  -4  -9 -11    4.70    4.90
   4  -9  11    4.80    4.30
   4   9  11   -0.20    3.40
   5  -9  11   -1.50    4.20
  -5  -9 -11   -1.30    4.70
   5 -10 -11   12.70    5.40
  -5  10  11    4.00    4.30
   4 -10 -11    4.70    4.80
  -4 -10  11    6.70    2.10
  -4 -10  11    6.70    1.90
  -4  10  11   -0.60    3.30
   3 -10 -11   23.20    6.10
  -3 -10  11   35.80    3.50
  -3 -10  11   32.90    3.50
  -3  10  11   18.30    4.20
  -2 -10  11   38.60    4.10
  -2 -10  11   34.60    3.70
   2 -10 -11   37.00    6.00
   2 -10 -11   38.20    6.40
  -1 -10  11    9.50    3.10
   1 -10 -11   10.20    4.70
  -1 -10  11    5.30    3.20
   1 -10 -11   10.60    4.70
  -1  10  11    6.90    3.40
   0 -10  11  185.38    7.90
   0 -10 -11  194.98   11.40
   0 -10 -11  203.88   10.80
   0 -10  11  185.78    8.60
  -1 -10 -11    9.60    4.30
  -1 -10 -11    1.50    4.60
   1 -10  11    0.80    2.80
   1 -10  11   -0.30    3.40
   1  10  11   -3.20    3.00
  -2 -10 -11   12.30    4.90
   2 -10  11   10.10    3.50
   2 -10  11   12.40    4.30
  -2 -10 -11   18.50    5.70
  -3 -10 -11   26.00    6.10
   3 -10  11   34.90    5.30
   3 -10  11   21.60    5.50
   3  10  11   29.70    4.70
   4 -10  11   28.90    6.30
  -4 -10 -11   16.80    5.70
   5 -11 -11   33.30    7.00
  -5  11  11   30.90    5.60
   4 -11 -11   12.80    5.00
  -4  11  11   20.60    4.90
  -3 -11  11   29.50    3.00
  -3 -11  11   26.80    3.20
   3 -11 -11   40.20    7.20
  -3  11  11   24.70    5.40
  -2 -11  11   13.30    3.00
   2 -11 -11   20.90    5.80
  -2 -11  11   14.40    2.70
  -2  11  11   10.80    4.00
  -1 -11  11    3.80    2.80
  -1 -11  11    2.40    3.10
   1 -11 -11    0.90    4.70
  -1  11  11    3.30    3.10
   0 -11 -11    1.00    4.40
   0 -11  11    1.00    3.20
   0 -11  11   -0.10    2.80
   0  11  11    6.80    3.60
   1 -11  11    0.70    3.00
   1 -11  11    0.90    2.90
  -2 -11 -11   24.30    6.30
   2 -11  11   25.20    5.10
   2 -11  11   22.40    4.30
   2  11  11   17.40    5.30
   3 -11  11   18.50    5.20
  -3 -11 -11   21.60    6.00
  -4 -11 -11   17.10    6.20
   4 -11  11   22.10    5.60
   3 -12 -11    6.30    5.00
  -3  12  11    6.80    4.10
  -2 -12  11   11.10    2.80
  -2 -12  11   22.60    2.90
   2 -12 -11   18.60    6.10
  -2  12  11   11.80    3.80
   1 -12 -11   19.70    5.70
  -1 -12  11   10.20    3.60
  -1 -12  11   14.50    3.20
  -1  12  11   10.80    4.40
   0 -12  11    6.20    3.30
   0 -12  11    3.50    2.90
   0 -12 -11    5.90    5.10
   1 -12  11   -1.60    3.40
   1 -12  11    2.00    2.90
  -1 -12 -11    5.10    5.00
   2 -12  11    3.30    3.40
  -2 -12 -11    5.50    4.80
   2 -12  11    5.70    3.90
   1 -13 -11    8.10    4.60
  -1 -13  11    9.40    3.40
  -1 -13  11   10.10    2.80
   0 -13  11   32.80    4.90
   0 -13 -11   25.90    6.30
   0 -13  11   27.20    4.00
  -8   0  12    1.40    3.70
  -7   0  12    5.50    3.50
  -7   0  12    5.10    4.00
   7   0 -12    0.90    2.70
  -6   0  12  303.77   12.00
   6   0 -12  285.47   10.90
  -6   0  12  318.97   12.60
   5   0 -12    4.10    2.90
  -5   0  12    7.90    4.00
  -5   0  12    8.30    3.60
  -4   0  12  215.98   10.10
   4   0 -12  216.28    9.00
  -4   0  12  228.58   10.30
  -3   0  12    0.00    3.40
  -3   0  12    6.90    4.20
   3   0 -12   -2.70    2.60
  -2   0  12  165.68    8.70
  -2   0  12  153.88    8.20
   1   0 -12   -2.00    2.30
  -1   0  12    1.80    3.00
  -1   0  12    2.30    3.60
   0   0  12    6.30    3.50
   0   0 -12   10.20    3.00
   0   0  12    4.10    3.10
   1   0  12   -0.30    2.90
   1   0  12    0.70    2.60
  -1   0 -12    2.10    3.10
   2   0  12  235.18   10.20
  -2   0 -12  273.77   10.90
   2   0  12  248.38   11.40
  -3   0 -12   -1.30    3.10
   3   0  12    2.80    3.00
   3   0  12    5.50    3.60
  -4   0 -12   31.20    5.20
   4   0  12   40.90    5.60
  -5   0 -12    1.50    3.80
   5   0  12    9.50    4.90
   6   0  12   21.50    5.20
  -6   0 -12   31.30    6.30
   7   0  12    0.10    4.00
  -7   0 -12    7.30    3.90
  -8  -1  12    6.50    4.20
  -8   1  12    6.40    4.10
  -7  -1  12   15.00    4.50
   7  -1 -12    9.90    3.90
  -7  -1  12   11.90    3.90
  -7   1  12   14.20    5.20
  -7   1  12    7.10    3.80
   7   1 -12    5.20    3.00
  -6  -1  12  113.29    8.10
  -6  -1  12  117.19    7.50
   6  -1 -12   98.09    6.70
  -6   1  12  119.79    8.90
  -6   1  12  106.99    7.60
   6   1 -12  107.29    6.40
   5  -1 -12  112.59    7.30
  -5  -1  12  115.69    7.70
  -5  -1  12  126.29    8.20
  -5   1  12  127.09    8.80
  -5   1  12  130.39    8.40
   5   1 -12  113.89    6.50
  -4  -1  12 1603.44   34.90
  -4  -1  12 1527.55   34.80
  -4   1  12 1536.75   35.40
   4   1 -12 1535.25   35.50
  -4   1  12 1603.74   35.20
   3  -1 -12   -0.30    2.90
  -3  -1  12   -3.20    3.20
  -3  -1  12   -2.60    3.20
   3   1 -12   -0.10    2.60
  -3   1  12   -1.50    3.50
  -3   1  12   -2.30    3.50
  -2  -1  12   91.49    6.70
   2  -1 -12   86.39    6.20
  -2  -1  12  102.49    7.20
   2   1 -12   90.79    5.90
  -2   1  12   92.29    6.90
  -2   1  12   98.19    7.40
  -1  -1  12  118.69    7.60
   1  -1 -12  123.19    7.10
  -1  -1  12  133.99    7.40
  -1   1  12  127.99    7.50
  -1   1  12  131.09    8.00
   0  -1  12    3.70    3.40
   0  -1  12   -3.60    3.00
   0  -1 -12    0.20    3.00
   0   1 -12    0.30    2.60
   0   1  12   -0.10    2.80
   1  -1  12  330.77   11.70
   1  -1  12  354.06   12.50
  -1  -1 -12  345.07   12.20
   1   1  12  319.77   11.80
  -1   1 -12  332.57   11.60
   1   1  12  327.37   12.40
   2  -1  12   26.10    4.50
  -2  -1 -12   29.30    4.50
   2  -1  12   38.10    5.80
   2   1  12   37.00    5.70
  -2   1 -12   34.20    4.80
  -3  -1 -12   81.89    7.40
   3  -1  12   83.79    6.90
   3  -1  12   81.19    7.50
  -3   1 -12   86.79    7.00
   3   1  12   88.79    7.00
   3   1  12   75.69    7.40
   4  -1  12    3.40    4.20
  -4  -1 -12    2.00    3.30
   4  -1  12    5.30    3.50
  -4   1 -12   14.60    4.50
   4   1  12   -0.20    3.60
   5  -1  12   24.00    5.50
   5   1  12   34.50    6.20
  -5   1 -12   23.40    5.20
   6  -1  12   13.30    4.90
  -6  -1 -12   10.80    4.30
   6   1  12   15.70    6.80
  -6   1 -12    6.20    3.50
  -7  -1 -12   28.40    6.50
   7  -1  12   23.00    5.60
  -7   1 -12   26.00    6.00
   7   1  12   23.80    9.60
  -8  -2  12   22.60    5.10
  -8   2  12   17.60    4.90
  -7  -2  12    9.80    3.60
  -7  -2  12    7.00    4.00
   7  -2 -12   10.10    4.00
   7   2 -12    7.30    2.80
  -7   2  12   11.20    6.70
  -6  -2  12   38.60    5.20
  -6  -2  12   35.60    6.40
   6   2 -12   39.40    5.20
  -6   2  12   31.50    5.20
  -6   2  12   43.20    5.80
  -5  -2  12  834.52   21.30
  -5  -2  12  794.32   21.10
   5  -2 -12  806.32   21.60
   5   2 -12  795.72   19.40
  -5   2  12  776.12   22.00
  -5   2  12  867.51   22.80
   4  -2 -12   21.00    4.50
  -4  -2  12   19.50    4.10
  -4  -2  12   19.30    4.40
   4   2 -12   14.60    3.10
  -4   2  12   22.60    4.90
   3  -2 -12  522.15   15.70
  -3  -2  12  524.35   15.40
  -3  -2  12  515.85   15.20
  -3   2  12  550.54   16.50
[truncated: 77,208 more chars]
