# Supplementary material for: Crystal structure and Hirshfeld surface analysis of 4-amino­pyridinium thio­cyanate–4-amino­pyridine (1/1)
Source: Acta Crystallogr E Crystallogr Commun. 2020 Aug 28;76(Pt 9):1535–8. doi: 10.1107/S2056989020011445 (PMC7472754; doi:10.1107/S2056989020011445)
Supplement: Supplementary file 2 [file e-76-01535-Isup2.hkl]

data_I                                                                          
_shelx_title ' shelxt_a.res in P2(1)/n'                                         
_shelx_refln_list_code          4                                               
_shelx_F_calc_maximum       53.88                                               
_exptl_crystal_F_000       520.00                                               
_reflns_d_resolution_high  0.7499                                               
                                                                                
loop_                                                                           
 _space_group_symop_operation_xyz                                               
 'x, y, z'                                                                      
 '-x+1/2, y+1/2, -z+1/2'                                                        
 '-x, -y, -z'                                                                   
 'x-1/2, -y-1/2, z-1/2'                                                         
                                                                                
_cell_length_a     7.9047                                                       
_cell_length_b    12.1380                                                       
_cell_length_c    13.9590                                                       
_cell_angle_alpha  90.000                                                       
_cell_angle_beta   94.670                                                       
_cell_angle_gamma  90.000                                                       
                                                                                
_shelx_F_squared_multiplier     1.000                                           
                                                                                
loop_                                                                           
 _refln_index_h                                                                 
 _refln_index_k                                                                 
 _refln_index_l                                                                 
 _refln_F_squared_calc                                                          
 _refln_F_squared_meas                                                          
 _refln_F_squared_sigma                                                         
 _refln_observed_status                                                         
   4   0   0        507.11        473.71         4.78 o                         
   6   0   0          5.66          5.47         0.88 o                         
   8   0   0          0.10          0.59         0.53 o                         
  10   0   0          0.38          1.56         1.35 o                         
   4   1   0         86.04         89.79         1.04 o                         
   5   1   0        269.37        261.79         2.45 o                         
   6   1   0        217.06        220.41         4.16 o                         
   7   1   0         34.40         32.08         1.33 o                         
   8   1   0         20.65         19.25         0.88 o                         
   9   1   0          0.00         -0.40         0.45 o                         
  10   1   0          1.75          2.10         0.77 o                         
   0   2   0         39.28         34.14         0.47 o                         
   2   2   0        995.36       1004.27        10.73 o                         
   3   2   0        963.17        979.53         6.52 o                         
   4   2   0        374.30        349.72         2.59 o                         
   5   2   0          8.23          8.18         0.38 o                         
   6   2   0         37.08         36.35         0.72 o                         
   7   2   0          1.84          2.82         0.42 o                         
   8   2   0          9.96          9.75         0.60 o                         
   9   2   0          0.15          1.41         0.51 o                         
  10   2   0          0.00          0.22         0.65 o                         
   2   3   0         62.48         62.98         0.58 o                         
   3   3   0        277.78        284.98         2.22 o                         
   4   3   0          0.24          1.15         0.28 o                         
   5   3   0          2.80          2.57         0.28 o                         
   6   3   0        204.34        207.14         2.16 o                         
   7   3   0          0.22          0.41         0.37 o                         
   8   3   0          8.94          9.17         0.60 o                         
   9   3   0          4.14          3.87         0.55 o                         
  10   3   0          1.50          2.02         0.76 o                         
   1   4   0        119.22        131.49         0.98 o                         
   2   4   0          0.10          0.13         0.16 o                         
   3   4   0       1126.62       1117.08         7.42 o                         
   4   4   0        126.46        129.06         1.23 o                         
   5   4   0          5.88          6.53         0.64 o                         
   6   4   0          4.64          4.74         0.39 o                         
   7   4   0         71.08         70.26         1.18 o                         
   8   4   0          0.20          0.21         0.39 o                         
   9   4   0         13.96         14.70         0.88 o                         
  10   4   0          0.01         -0.26         0.96 o                         
   1   5   0        150.65        147.52         2.18 o                         
   2   5   0          1.58          2.19         0.19 o                         
   3   5   0        296.62        303.21         2.20 o                         
   4   5   0        262.99        244.20         1.91 o                         
   5   5   0          0.98          1.21         0.27 o                         
   6   5   0         94.29         90.26         1.25 o                         
   7   5   0          0.36          0.58         0.49 o                         
   8   5   0          1.51          0.93         0.43 o                         
   9   5   0          0.81          0.87         0.57 o                         
   0   6   0         59.56         64.70         0.85 o                         
   1   6   0          2.25          2.83         0.20 o                         
   2   6   0        106.81        115.06         1.27 o                         
   3   6   0        140.94        138.05         1.42 o                         
   4   6   0          0.69          1.79         0.25 o                         
   5   6   0          0.10         -0.01         0.22 o                         
   6   6   0          0.16         -0.35         0.35 o                         
   7   6   0         33.98         35.20         1.28 o                         
   8   6   0         10.91         10.99         1.14 o                         
   9   6   0          3.28          5.04         0.74 o                         
   1   7   0          0.08          0.25         0.25 o                         
   2   7   0          1.88          2.64         0.23 o                         
   3   7   0         22.33         23.01         0.66 o                         
   4   7   0          0.54          0.32         0.30 o                         
   5   7   0         39.53         39.06         0.90 o                         
   6   7   0         48.36         51.55         1.21 o                         
   7   7   0          3.52          4.06         0.57 o                         
   8   7   0         13.66         17.48         0.99 o                         
   9   7   0          2.46          3.08         0.69 o                         
   0   8   0        604.85        634.77         6.99 o                         
   1   8   0          0.02          0.46         0.22 o                         
   2   8   0         51.95         55.24         0.97 o                         
   3   8   0        425.56        419.11         4.42 o                         
   4   8   0         68.29         65.20         1.07 o                         
   5   8   0        231.12        228.07         2.83 o                         
   6   8   0          0.25          0.36         0.37 o                         
   7   8   0          2.36          2.77         1.14 o                         
   8   8   0         10.12         11.21         0.84 o                         
   9   8   0          0.12         -0.64         0.64 o                         
   1   9   0        201.92        208.21         2.47 o                         
   2   9   0        172.42        161.53         1.79 o                         
   3   9   0        264.99        260.05         2.67 o                         
   4   9   0          1.13          1.75         0.37 o                         
   5   9   0          2.80          4.38         0.45 o                         
   6   9   0          2.01          4.00         0.48 o                         
   7   9   0          5.48          6.42         0.68 o                         
   8   9   0          6.63          9.38         0.86 o                         
   0  10   0        366.96        367.15         6.54 o                         
   1  10   0         51.24         55.99         0.89 o                         
   2  10   0          2.98          3.36         0.36 o                         
   3  10   0        185.45        179.42         2.04 o                         
   4  10   0         38.31         39.90         0.89 o                         
   5  10   0          0.41          0.46         0.36 o                         
   6  10   0          0.11          0.14         0.39 o                         
   7  10   0          0.23          1.28         0.53 o                         
   8  10   0          3.48          3.67         0.64 o                         
   1  11   0         17.56         16.72         0.64 o                         
   2  11   0         67.04         61.04         1.03 o                         
   3  11   0         25.68         25.80         0.73 o                         
   4  11   0         89.08         77.03         1.25 o                         
   5  11   0          0.48          0.55         0.41 o                         
   6  11   0          0.51          0.77         0.52 o                         
   7  11   0          3.52          3.15         0.59 o                         
   0  12   0         13.74         14.47         0.99 o                         
   1  12   0         27.76         25.03         0.70 o                         
   2  12   0         16.14         14.12         0.66 o                         
   3  12   0         13.32         14.26         0.68 o                         
   4  12   0         18.65         20.67         0.85 o                         
   5  12   0          0.04          0.05         0.37 o                         
   6  12   0          0.70          0.38         0.52 o                         
   7  12   0          1.03         -0.01         0.60 o                         
   1  13   0         22.23         20.71         0.82 o                         
   2  13   0         53.28         50.76         0.99 o                         
   3  13   0          5.08          5.60         0.59 o                         
   4  13   0          2.03          2.24         0.40 o                         
   5  13   0          3.16          2.68         0.64 o                         
   6  13   0          3.70          3.31         0.91 o                         
   0  14   0         26.36         26.05         1.29 o                         
   1  14   0         17.20         15.43         0.80 o                         
   2  14   0          1.21          1.22         0.50 o                         
   3  14   0          3.68          1.53         0.46 o                         
   4  14   0          1.27          1.27         0.49 o                         
   5  14   0          0.99          0.84         0.49 o                         
   1  15   0          4.04          2.94         0.55 o                         
   2  15   0          1.14          1.73         0.48 o                         
   3  15   0          0.00         -0.16         0.45 o                         
   0  16   0          2.03          3.04         0.75 o                         
   1  16   0          0.06          1.96         0.66 o                         
  -9   0   1          0.30          1.80         0.83 o                         
  -7   0   1          0.56          0.33         0.40 o                         
  -5   0   1        110.13        122.98         1.69 o                         
  -3   0   1        558.47        580.34         6.37 o                         
  -1   0   1         36.97         33.80         0.84 o                         
   1   0   1         41.26         35.40         0.67 o                         
   5   0   1       2903.50       2965.76        31.66 o                         
   7   0   1         72.07         69.34         1.67 o                         
   9   0   1          9.19         11.10         1.30 o                         
 -10   1   1          0.93          1.86         0.75 o                         
  -9   1   1          7.72          7.50         0.61 o                         
  -8   1   1         15.26         16.68         0.75 o                         
  -7   1   1          8.97          9.54         0.52 o                         
  -6   1   1         29.05         29.89         0.74 o                         
  -5   1   1         23.07         25.79         0.57 o                         
  -4   1   1        148.92        155.95         1.33 o                         
  -3   1   1        580.22        566.93         3.88 o                         
   3   1   1          3.91          2.45         0.17 o                         
   4   1   1        126.60        154.61         1.91 o                         
   5   1   1         90.88         93.68         1.18 o                         
   6   1   1         29.99         28.18         1.30 o                         
   7   1   1         23.30         21.26         0.75 o                         
   8   1   1         19.70         21.19         0.91 o                         
   9   1   1          1.44          1.09         0.66 o                         
  10   1   1          0.05         -0.50         0.87 o                         
 -10   2   1          0.75          1.00         0.84 o                         
  -9   2   1          5.63          5.97         0.56 o                         
  -8   2   1          8.16          8.03         0.56 o                         
  -7   2   1        289.68        297.92         2.95 o                         
  -6   2   1          1.36          1.61         0.29 o                         
  -5   2   1        297.50        298.72         2.49 o                         
  -4   2   1          7.29         14.57         0.36 o                         
  -3   2   1          6.23          4.92         0.23 o                         
  -1   2   1        442.96        388.92         4.32 o                         
   1   2   1        272.88        310.36         2.27 o                         
   2   2   1        416.77        417.10         2.87 o                         
   3   2   1         19.81         29.14         0.43 o                         
   4   2   1         35.89         43.30         0.98 o                         
   5   2   1         27.14         27.10         0.66 o                         
   6   2   1          3.78          5.19         0.40 o                         
   7   2   1          5.83          8.04         0.59 o                         
   8   2   1          8.52          8.76         0.65 o                         
   9   2   1          4.66          6.05         0.59 o                         
  10   2   1          4.41          3.63         0.85 o                         
 -10   3   1          2.76          3.40         1.04 o                         
  -9   3   1          3.09          2.75         0.53 o                         
  -8   3   1          0.02          0.59         0.36 o                         
  -7   3   1         28.62         27.61         0.85 o                         
  -6   3   1         48.83         43.85         0.79 o                         
  -5   3   1          2.80          4.88         0.35 o                         
  -4   3   1        797.34        844.18         6.67 o                         
  -3   3   1        501.46        467.75         3.25 o                         
  -2   3   1        338.37        382.54         3.06 o                         
   0   3   1         14.42         21.89         0.24 o                         
   1   3   1       1734.18       1737.93        22.41 o                         
   2   3   1       1871.05       1968.63        25.45 o                         
   3   3   1         15.18         28.39         0.45 o                         
   4   3   1       2205.74       2246.86        18.63 o                         
   5   3   1          6.07          7.71         0.55 o                         
   6   3   1        384.46        385.35         3.31 o                         
   7   3   1          1.97          2.21         0.41 o                         
   8   3   1         15.76         15.50         0.84 o                         
   9   3   1          0.02         -0.22         0.45 o                         
  10   3   1          2.28          2.37         0.82 o                         
 -10   4   1          0.87          1.79         0.73 o                         
  -9   4   1          0.02          0.02         0.45 o                         
  -8   4   1         20.30         19.08         0.81 o                         
  -7   4   1          5.57          9.23         0.73 o                         
  -6   4   1         69.14         63.57         0.95 o                         
  -5   4   1         10.62          9.40         0.47 o                         
  -4   4   1       1123.45       1087.50         7.80 o                         
  -3   4   1        600.20        564.43         3.86 o                         
  -2   4   1        959.74        988.16         7.54 o                         
  -1   4   1         33.66         39.06         0.48 o                         
   0   4   1         22.75         31.26         0.37 o                         
   1   4   1        974.27       1006.96         7.60 o                         
   2   4   1       1244.02       1317.05         9.21 o                         
   3   4   1        350.05        359.55         2.60 o                         
   4   4   1          2.59          2.39         0.22 o                         
   5   4   1         27.95         24.44         0.62 o                         
   6   4   1         44.69         42.94         0.93 o                         
   7   4   1         22.04         25.03         0.78 o                         
   8   4   1         30.26         25.60         1.01 o                         
   9   4   1          0.88          1.47         0.50 o                         
  10   4   1          3.04          3.70         0.85 o                         
 -10   5   1          0.03         -0.05         1.27 o                         
  -9   5   1          3.16          3.41         0.65 o                         
  -8   5   1         20.51         22.80         0.84 o                         
  -7   5   1          1.97          2.30         0.42 o                         
  -6   5   1        210.64        215.39         2.06 o                         
  -5   5   1         46.58         45.51         0.71 o                         
  -4   5   1         77.62         78.38         0.87 o                         
  -3   5   1        826.44        841.72         7.20 o                         
  -2   5   1          0.43          0.32         0.17 o                         
  -1   5   1       1485.33       1506.94        11.33 o                         
   0   5   1         32.37         37.41         0.39 o                         
   1   5   1       1432.38       1460.07        10.16 o                         
   2   5   1        126.45        131.43         1.14 o                         
   3   5   1        171.99        174.55         1.53 o                         
   4   5   1         35.16         26.82         0.50 o                         
   5   5   1          0.99          1.83         0.27 o                         
   6   5   1         10.54          8.49         0.56 o                         
   7   5   1          2.99          2.62         0.44 o                         
   8   5   1          0.15          0.05         0.40 o                         
   9   5   1         13.58         12.54         1.07 o                         
  -9   6   1          0.40          1.51         0.62 o                         
  -8   6   1          1.11          0.53         0.47 o                         
  -7   6   1         60.47         51.54         2.42 o                         
  -6   6   1          5.93          5.38         0.39 o                         
  -5   6   1          0.01          1.29         0.31 o                         
  -4   6   1        410.45        398.22         3.83 o                         
  -3   6   1        197.96        204.16         1.93 o                         
  -2   6   1       2269.80       2239.56        18.41 o                         
  -1   6   1          5.11          6.00         0.28 o                         
   0   6   1        410.55        394.51         2.90 o                         
   1   6   1          9.26          8.64         0.37 o                         
   2   6   1        334.57        312.63         2.27 o                         
   3   6   1          3.75          5.45         0.23 o                         
   4   6   1         46.19         40.79         0.64 o                         
   5   6   1          8.98         10.26         0.47 o                         
   6   6   1          7.44          7.45         0.73 o                         
   7   6   1          4.04          6.38         1.02 o                         
   8   6   1          0.11          1.21         0.41 o                         
   9   6   1          0.00          0.00         0.60 o                         
  -9   7   1          0.13          0.19         0.55 o                         
  -8   7   1          0.73         -0.07         0.44 o                         
  -7   7   1         20.84         18.53         0.97 o                         
  -6   7   1          1.05          0.39         0.46 o                         
  -5   7   1        302.02        287.93         3.00 o                         
  -4   7   1        841.56        800.24         7.04 o                         
  -3   7   1        233.68        229.15         2.12 o                         
  -2   7   1         37.98         38.31         0.59 o                         
  -1   7   1        248.20        237.35         2.07 o                         
   0   7   1         17.79         19.42         0.47 o                         
   1   7   1         33.59         31.91         0.44 o                         
   2   7   1          7.30          8.10         0.24 o                         
   3   7   1         41.72         45.74         1.80 o                         
   4   7   1          3.33          4.16         0.30 o                         
   5   7   1          9.59         10.94         0.55 o                         
   6   7   1         17.93         17.37         0.60 o                         
   7   7   1          2.26          2.01         0.52 o                         
   8   7   1          1.15          1.29         0.53 o                         
   9   7   1          1.62          1.54         0.77 o                         
  -9   8   1          0.14         -0.07         0.55 o                         
  -8   8   1          9.79         12.04         0.86 o                         
  -7   8   1          8.18          5.18         0.91 o                         
  -6   8   1          0.15          1.51         0.45 o                         
  -5   8   1         98.91         93.32         1.47 o                         
  -4   8   1         11.85         10.54         0.75 o                         
  -3   8   1        114.02        114.32         1.67 o                         
  -2   8   1          0.05          0.75         0.36 o                         
  -1   8   1          1.75          2.46         0.28 o                         
   0   8   1        610.77        623.98         4.23 o                         
   1   8   1          3.62          5.12         0.27 o                         
   2   8   1        175.61        169.87         2.31 o                         
   3   8   1         77.01         71.24         1.07 o                         
   4   8   1          0.86          0.49         0.33 o                         
   5   8   1         81.39         78.01         1.30 o                         
   6   8   1          1.28          2.07         0.43 o                         
   7   8   1          2.19          1.61         0.59 o                         
   8   8   1          3.32          3.80         0.63 o                         
   9   8   1          1.24          0.12         0.71 o                         
  -8   9   1          1.03          1.47         0.57 o                         
  -7   9   1          0.20          1.20         0.49 o                         
  -6   9   1          2.13          2.94         0.73 o                         
  -5   9   1         11.85         13.70         0.66 o                         
  -4   9   1         39.62         38.02         0.84 o                         
  -3   9   1        159.30        153.03         1.75 o                         
  -2   9   1         40.33         38.22         0.94 o                         
  -1   9   1         51.16         44.86         0.90 o                         
   0   9   1          7.83          7.77         0.44 o                         
   1   9   1         39.80         31.95         0.54 o                         
   2   9   1        319.03        324.80         3.14 o                         
   3   9   1        176.42        170.84         1.95 o                         
   4   9   1          0.98          1.83         0.55 o                         
   5   9   1         22.70         20.84         0.76 o                         
   6   9   1          1.85          2.17         0.44 o                         
   7   9   1          0.13          0.41         0.48 o                         
   8   9   1          0.03         -0.51         0.51 o                         
  -8  10   1          0.11          0.63         0.51 o                         
  -7  10   1          1.12          1.62         0.61 o                         
  -6  10   1         18.81         18.38         0.99 o                         
  -5  10   1          6.50          6.86         0.51 o                         
  -4  10   1         56.51         55.93         1.25 o                         
  -3  10   1        119.88        116.19         1.48 o                         
  -2  10   1        164.12        153.80         1.77 o                         
  -1  10   1          0.05         -0.03         0.26 o                         
   0  10   1         25.88         23.02         0.77 o                         
   1  10   1          8.76          9.94         0.46 o                         
   2  10   1         22.57         26.07         0.69 o                         
   3  10   1         26.48         22.50         0.72 o                         
   4  10   1          2.17          2.31         0.40 o                         
   5  10   1         47.45         47.93         1.37 o                         
   6  10   1          4.21          6.29         0.88 o                         
   7  10   1         13.60         11.50         1.48 o                         
   8  10   1          0.40          1.38         0.57 o                         
  -7  11   1          6.03          6.79         0.64 o                         
  -6  11   1          4.62          5.69         0.62 o                         
  -5  11   1          3.43          4.38         0.44 o                         
  -4  11   1         10.85          9.57         0.64 o                         
  -3  11   1          3.79          5.02         0.43 o                         
  -2  11   1         35.83         34.25         0.82 o                         
  -1  11   1          0.31         -0.27         0.27 o                         
   0  11   1         12.83         12.06         0.50 o                         
   1  11   1        253.87        233.83         2.44 o                         
   2  11   1         76.39         76.72         1.22 o                         
   3  11   1         13.61         12.74         0.62 o                         
   4  11   1         19.29         17.56         0.71 o                         
   5  11   1          1.30          1.95         0.46 o                         
   6  11   1          0.05          0.72         0.45 o                         
   7  11   1          0.78          1.27         0.65 o                         
  -7  12   1          1.06          1.46         0.55 o                         
  -6  12   1          0.16          0.77         0.53 o                         
  -5  12   1          5.81          6.36         0.49 o                         
  -4  12   1          3.25          3.32         0.43 o                         
  -3  12   1         13.08         12.31         0.67 o                         
  -2  12   1         35.49         29.85         0.75 o                         
  -1  12   1         28.27         29.48         0.91 o                         
   0  12   1          1.81          0.87         0.46 o                         
   1  12   1        153.84        152.19         2.42 o                         
   2  12   1          0.30          1.07         0.41 o                         
   3  12   1         26.74         26.27         0.78 o                         
   4  12   1         15.00         12.89         0.75 o                         
   5  12   1         10.61         12.18         0.78 o                         
   6  12   1          0.73          0.54         0.55 o                         
  -6  13   1          0.12          0.34         0.46 o                         
  -5  13   1          0.09          0.04         0.39 o                         
  -4  13   1          1.14          2.08         0.41 o                         
  -3  13   1          5.28          4.41         0.53 o                         
  -2  13   1          3.81          3.38         0.65 o                         
  -1  13   1         22.70         27.33         0.88 o                         
   0  13   1         16.50         17.77         0.78 o                         
   1  13   1          0.91          1.43         0.44 o                         
   2  13   1         13.38         12.11         0.76 o                         
   3  13   1         28.40         28.71         1.05 o                         
   4  13   1         18.30         19.46         0.77 o                         
   5  13   1          0.19          0.09         0.51 o                         
   6  13   1         12.32         11.92         0.92 o                         
  -5  14   1          3.39          3.52         0.50 o                         
  -4  14   1          3.54          4.19         0.52 o                         
  -3  14   1          0.27          1.16         0.41 o                         
  -2  14   1          9.28         11.34         0.69 o                         
  -1  14   1          0.39          0.74         0.42 o                         
   0  14   1          0.52          1.91         0.46 o                         
   1  14   1         15.08         14.47         0.80 o                         
   2  14   1          0.09          0.21         0.43 o                         
   3  14   1          8.04          7.25         0.67 o                         
   4  14   1          0.07          0.22         0.51 o                         
   5  14   1          1.25          1.51         0.56 o                         
  -3  15   1          0.15          0.79         0.46 o                         
  -2  15   1          1.62          3.57         0.51 o                         
  -1  15   1          4.08          7.86         0.74 o                         
   0  15   1         23.83         23.44         1.07 o                         
   1  15   1          6.82          9.76         0.71 o                         
   2  15   1          0.49          0.36         0.44 o                         
   3  15   1          4.82          5.33         0.88 o                         
  -1  16   1          2.05          1.84         0.56 o                         
   0  16   1          4.68          6.90         0.66 o                         
   1  16   1          4.00          3.95         0.59 o                         
 -10   0   2         15.81         13.47         2.13 o                         
  -8   0   2         17.92         19.77         1.37 o                         
  -6   0   2        264.29        272.46         5.10 o                         
  -4   0   2       1116.38       1117.63        40.51 o                         
   0   0   2        402.82        318.28        12.42 o                         
   4   0   2         64.33         63.33         1.06 o                         
   6   0   2         22.87         23.03         0.98 o                         
   8   0   2          0.12         -0.53         0.53 o                         
  10   0   2          2.46          3.33         1.59 o                         
 -10   1   2          0.94          1.55         0.86 o                         
  -9   1   2          5.86          7.20         0.60 o                         
  -8   1   2          0.01         -0.34         0.34 o                         
  -7   1   2         99.42         99.07         1.40 o                         
  -6   1   2         22.08         21.51         0.63 o                         
  -5   1   2        504.00        517.92         3.75 o                         
  -4   1   2          7.49          8.58         0.36 o                         
  -3   1   2        765.63        744.50         5.35 o                         
  -2   1   2        130.01        140.98         1.08 o                         
   0   1   2        500.41        451.61         5.73 o                         
   2   1   2       1518.30       1519.72        19.83 o                         
   3   1   2        223.71        228.05         1.80 o                         
   4   1   2        157.99        160.16         1.40 o                         
   5   1   2          0.34          0.96         0.22 o                         
   6   1   2          0.14         -0.12         0.34 o                         
   7   1   2         42.45         41.33         1.07 o                         
   8   1   2          2.87          2.64         0.46 o                         
   9   1   2         13.49         14.56         1.01 o                         
  10   1   2          2.20          3.82         0.93 o                         
 -10   2   2          0.04          1.77         0.78 o                         
  -9   2   2         10.99         11.39         0.78 o                         
  -8   2   2          3.20          2.56         0.46 o                         
  -7   2   2          3.42          4.62         0.49 o                         
  -6   2   2         35.69         36.40         0.78 o                         
  -5   2   2          0.10         -0.08         0.22 o                         
  -4   2   2        622.07        654.58         9.03 o                         
  -3   2   2          0.07          0.40         0.13 o                         
  -1   2   2        864.96        768.24         7.14 o                         
   1   2   2       1139.70       1152.35        15.03 o                         
   2   2   2        141.11        153.29         1.30 o                         
   3   2   2         28.62         47.89         0.62 o                         
   4   2   2         10.04         12.83         0.44 o                         
   5   2   2        343.86        332.19         2.80 o                         
   6   2   2          3.05          3.72         0.42 o                         
   7   2   2         38.47         32.60         1.04 o                         
   8   2   2          6.48          7.01         0.70 o                         
   9   2   2          0.06          0.22         0.57 o                         
  10   2   2          1.87          2.29         0.79 o                         
 -10   3   2          0.08         -0.08         0.80 o                         
  -9   3   2         12.45         14.37         0.78 o                         
  -8   3   2         67.79         63.00         1.57 o                         
  -7   3   2         11.75         14.23         0.65 o                         
  -6   3   2        121.83        115.92         1.35 o                         
  -5   3   2        265.74        287.97         2.44 o                         
  -4   3   2        338.56        356.99         2.82 o                         
  -3   3   2        213.43        212.77         1.60 o                         
  -2   3   2         37.14         43.41         0.57 o                         
   0   3   2        211.12        225.00         1.67 o                         
   1   3   2        624.08        558.25         4.84 o                         
   2   3   2       1434.09       1507.47        12.45 o                         
   3   3   2          2.28          2.46         0.22 o                         
   4   3   2        668.52        726.62         5.05 o                         
   5   3   2          0.01          0.11         0.23 o                         
   6   3   2         15.49         12.55         0.88 o                         
   7   3   2          2.03          2.05         0.41 o                         
   8   3   2         12.76         12.85         0.74 o                         
   9   3   2          0.29         -0.33         0.52 o                         
  10   3   2          1.07          2.06         0.89 o                         
 -10   4   2          0.18         -0.03         0.93 o                         
  -9   4   2          2.79          3.68         0.53 o                         
  -8   4   2         16.25         19.66         0.75 o                         
  -7   4   2          8.02          9.19         0.71 o                         
  -6   4   2         28.26         31.99         0.69 o                         
  -5   4   2        156.59        157.37         1.55 o                         
  -4   4   2        643.99        622.28         4.31 o                         
  -3   4   2        559.05        575.89         4.61 o                         
  -2   4   2        192.59        214.68         2.38 o                         
  -1   4   2          5.91          2.12         0.24 o                         
   0   4   2        481.18        465.71         3.62 o                         
   1   4   2       2289.14       2233.22        28.87 o                         
   2   4   2        125.06        130.10         1.09 o                         
   3   4   2        283.82        233.27         1.82 o                         
   4   4   2          3.82          3.67         0.28 o                         
   5   4   2         99.80         99.19         1.38 o                         
   6   4   2         40.89         40.23         0.80 o                         
   7   4   2         14.78         16.80         0.84 o                         
   8   4   2         20.24         20.58         0.91 o                         
   9   4   2          0.71          1.32         0.53 o                         
  10   4   2          2.98          3.16         0.81 o                         
 -10   5   2          3.84          3.92         1.19 o                         
  -9   5   2          5.09          2.99         0.67 o                         
  -8   5   2         28.04         29.31         1.12 o                         
  -7   5   2         55.31         46.98         1.13 o                         
  -6   5   2        289.88        280.14         2.77 o                         
  -5   5   2          1.75          4.67         0.66 o                         
  -4   5   2        405.69        391.78         3.37 o                         
  -3   5   2       2672.55       2728.86        28.96 o                         
  -2   5   2         74.41         56.18         0.96 o                         
  -1   5   2       1882.07       1992.62        36.74 o                         
   0   5   2         46.96         44.16         0.47 o                         
   1   5   2          3.58          4.86         0.20 o                         
   2   5   2        199.88        246.72         1.98 o                         
   3   5   2         67.49         69.46         0.82 o                         
   4   5   2        162.27        148.91         1.47 o                         
   5   5   2          3.61          3.86         0.35 o                         
   6   5   2         58.36         57.60         1.04 o                         
   7   5   2          0.06         -0.25         0.37 o                         
   8   5   2          7.25          8.79         0.72 o                         
   9   5   2          0.12          0.43         0.74 o                         
  -9   6   2          0.53          0.50         0.51 o                         
  -8   6   2          1.76          1.91         0.56 o                         
  -7   6   2         61.40         59.59         1.36 o                         
  -6   6   2         19.20         22.88         0.98 o                         
  -5   6   2        738.00        710.81         5.86 o                         
  -4   6   2          4.55          9.35         0.59 o                         
  -3   6   2          1.67          5.05         0.31 o                         
  -2   6   2       1589.99       1674.72        15.67 o                         
  -1   6   2          0.66          0.17         0.14 o                         
   0   6   2         42.28         39.34         0.42 o                         
   1   6   2       1162.31       1215.75         8.01 o                         
   2   6   2         84.26         79.39         0.78 o                         
   3   6   2        360.70        372.43         4.71 o                         
   4   6   2         16.94         14.34         0.45 o                         
   5   6   2         56.93         55.41         1.69 o                         
   6   6   2         22.50         23.55         1.08 o                         
   7   6   2          8.92         11.09         0.89 o                         
   8   6   2          1.21          1.85         0.50 o                         
   9   6   2          3.74          4.79         0.84 o                         
  -9   7   2          0.84          0.61         0.51 o                         
  -8   7   2          0.28          0.89         0.64 o                         
  -7   7   2          0.09          0.84         0.46 o                         
  -6   7   2          0.92          1.88         0.41 o                         
  -5   7   2        286.52        260.26         2.77 o                         
  -4   7   2          2.04          2.66         0.35 o                         
  -3   7   2         67.79         67.02         0.92 o                         
  -2   7   2         65.51         59.84         0.78 o                         
  -1   7   2         26.15         24.70         0.44 o                         
   0   7   2        558.43        524.67         4.19 o                         
   1   7   2        961.50       1009.03         6.71 o                         
   2   7   2        603.70        546.51         3.83 o                         
   3   7   2         46.80         49.24         0.81 o                         
   4   7   2        367.83        360.20         3.83 o                         
   5   7   2         14.24         14.23         0.59 o                         
   6   7   2         72.09         72.11         1.36 o                         
   7   7   2         15.09         14.20         0.75 o                         
   8   7   2          1.58          3.42         0.74 o                         
   9   7   2          1.42          0.93         0.72 o                         
  -9   8   2          6.54          7.89         0.78 o                         
  -8   8   2          4.63          5.02         0.74 o                         
  -7   8   2          5.94          4.45         0.68 o                         
  -6   8   2         25.36         24.61         0.82 o                         
  -5   8   2        211.85        196.11         3.28 o                         
  -4   8   2         42.51         42.04         0.82 o                         
  -3   8   2        100.31         94.47         1.32 o                         
  -2   8   2        133.23        129.39         1.57 o                         
  -1   8   2         23.21         18.84         0.46 o                         
   0   8   2         37.72         45.43         0.72 o                         
   1   8   2         33.64         24.71         0.50 o                         
   2   8   2         27.09         26.36         0.53 o                         
   3   8   2         18.07         14.51         0.44 o                         
   4   8   2          1.84          1.80         0.29 o                         
   5   8   2         15.47         14.63         0.72 o                         
   6   8   2          2.77          1.77         0.43 o                         
   7   8   2          5.12          6.43         0.68 o                         
   8   8   2          8.25          7.19         0.75 o                         
  -8   9   2          0.07          0.40         0.48 o                         
  -7   9   2          0.01          1.18         0.47 o                         
  -6   9   2        109.88         97.58         1.82 o                         
  -5   9   2         25.26         23.32         0.75 o                         
  -4   9   2         94.60         91.00         1.26 o                         
  -3   9   2         89.55         86.93         1.24 o                         
  -2   9   2         17.45         15.04         0.47 o                         
  -1   9   2        250.39        247.89         5.60 o                         
   0   9   2         58.04         51.43         0.82 o                         
   1   9   2        105.62        107.85         1.18 o                         
   2   9   2         95.74         88.20         1.05 o                         
   3   9   2          7.51          8.64         0.49 o                         
   4   9   2         51.55         50.86         1.01 o                         
   5   9   2          4.84          6.08         0.50 o                         
   6   9   2          5.89          7.84         0.64 o                         
   7   9   2          0.30          1.01         0.46 o                         
   8   9   2          0.12          1.20         0.58 o                         
  -8  10   2          0.14          0.28         0.47 o                         
  -7  10   2          1.36          2.02         0.47 o                         
  -6  10   2         36.65         34.43         0.96 o                         
  -5  10   2          9.31          8.94         0.56 o                         
  -4  10   2         65.02         63.84         1.19 o                         
  -3  10   2          4.33          5.59         0.41 o                         
  -2  10   2        108.45        108.30         1.35 o                         
  -1  10   2         18.43         17.53         0.54 o                         
   0  10   2         72.06         76.00         1.07 o                         
   1  10   2         82.22         72.53         0.92 o                         
   2  10   2        189.56        191.10         2.11 o                         
   3  10   2        121.14        108.83         1.70 o                         
   4  10   2          0.59          0.41         0.35 o                         
   5  10   2         11.30         10.69         1.13 o                         
   6  10   2          2.01          2.62         0.47 o                         
   7  10   2          6.32          7.03         0.73 o                         
   8  10   2          0.34          0.55         0.62 o                         
  -7  11   2          0.04          0.61         0.53 o                         
  -6  11   2          6.22          6.30         0.58 o                         
  -5  11   2          0.90          2.31         0.37 o                         
  -4  11   2         23.46         21.12         0.67 o                         
  -3  11   2         33.40         37.39         0.80 o                         
  -2  11   2         20.25         19.68         0.66 o                         
  -1  11   2         59.53         65.46         1.01 o                         
   0  11   2         17.19         15.00         0.56 o                         
   1  11   2          0.15          0.05         0.25 o                         
   2  11   2         14.28         16.08         0.68 o                         
   3  11   2          8.75          8.02         0.53 o                         
   4  11   2         13.90         15.10         0.75 o                         
   5  11   2          1.35          1.25         0.39 o                         
   6  11   2          3.13          3.64         1.19 o                         
   7  11   2         18.36         17.86         1.06 o                         
  -7  12   2          0.91          0.78         0.51 o                         
  -6  12   2          1.40          1.68         0.42 o                         
  -5  12   2          1.12          1.89         0.43 o                         
  -4  12   2          0.05          0.26         0.29 o                         
  -3  12   2          0.13         -0.09         0.27 o                         
  -2  12   2          2.57          4.03         0.50 o                         
  -1  12   2          1.99          3.90         0.38 o                         
   0  12   2          4.09          4.43         0.44 o                         
   1  12   2         58.96         65.11         1.27 o                         
   2  12   2          4.50          4.99         0.44 o                         
   3  12   2          4.55          2.97         0.42 o                         
   4  12   2          7.10          7.55         0.57 o                         
   5  12   2          0.07          0.15         0.46 o                         
   6  12   2          3.54          3.35         0.70 o                         
  -6  13   2          1.19          2.10         0.44 o                         
  -5  13   2          1.31          1.28         0.51 o                         
  -4  13   2          1.04          1.53         0.46 o                         
  -3  13   2          2.70          2.17         0.44 o                         
  -2  13   2          3.47          4.19         0.47 o                         
  -1  13   2          7.33          9.43         0.55 o                         
   0  13   2         12.12         12.04         0.69 o                         
   1  13   2          0.47          1.03         0.51 o                         
   2  13   2         16.50         12.13         0.96 o                         
   3  13   2          0.06         -0.29         0.34 o                         
   4  13   2          3.01          5.24         0.53 o                         
   5  13   2          0.90          1.82         0.61 o                         
   6  13   2          0.14         -0.11         1.04 o                         
  -5  14   2          1.37          1.32         1.44 o                         
  -4  14   2          0.00          0.23         0.34 o                         
  -3  14   2          0.28          0.35         0.36 o                         
  -2  14   2          0.94          1.06         0.35 o                         
  -1  14   2         14.57         12.69         0.71 o                         
   0  14   2          7.04          6.13         0.57 o                         
   1  14   2          7.71         10.87         0.72 o                         
   2  14   2          3.67          4.11         0.57 o                         
   3  14   2          2.00          3.39         0.54 o                         
   4  14   2          0.68          0.20         0.73 o                         
   5  14   2          0.80          1.07         1.12 o                         
  -3  15   2          5.96          5.96         0.55 o                         
  -2  15   2          1.84          1.84         0.73 o                         
  -1  15   2          1.59          2.10         0.48 o                         
   0  15   2         25.24         27.15         1.00 o                         
   1  15   2          0.67          1.00         0.49 o                         
   2  15   2          0.01         -0.21         0.45 o                         
   3  15   2          0.16          0.76         0.54 o                         
  -1  16   2          2.98          3.39         0.58 o                         
   0  16   2          0.06          1.61         0.73 o                         
   1  16   2          1.10          0.73         0.74 o                         
  -9   0   3         89.67         94.16         3.77 o                         
  -7   0   3         70.75         69.97         2.06 o                         
  -5   0   3        133.58        139.61         2.24 o                         
  -3   0   3        223.83        229.82         3.49 o                         
  -1   0   3        723.66        724.66        11.88 o                         
   1   0   3          0.41          1.69         0.36 o                         
   3   0   3        158.74        204.54         2.67 o                         
   5   0   3          0.62         -0.04         0.33 o                         
   7   0   3         18.15         18.52         1.10 o                         
   9   0   3          0.39          0.72         0.78 o                         
 -10   1   3          0.65          0.88         0.90 o                         
  -9   1   3         28.49         28.33         1.20 o                         
  -8   1   3         44.18         47.41         1.18 o                         
  -7   1   3          8.05          6.38         0.51 o                         
  -6   1   3          9.61         10.97         0.56 o                         
  -5   1   3         79.51         87.82         0.96 o                         
  -4   1   3        201.40        198.59         1.61 o                         
  -3   1   3        268.66        330.89         4.86 o                         
  -2   1   3        731.13        686.77         4.90 o                         
  -1   1   3        586.80        615.76         4.08 o                         
   1   1   3        961.37       1002.96        11.25 o                         
   2   1   3       1893.88       1805.64        16.66 o                         
   3   1   3         23.37         28.93         0.54 o                         
   4   1   3        877.25        890.84         6.12 o                         
   5   1   3         15.03         20.21         0.53 o                         
   6   1   3         66.28         64.65         1.20 o                         
   7   1   3          2.62          1.73         0.42 o                         
   8   1   3          0.56          1.54         0.44 o                         
   9   1   3          0.96          1.08         0.54 o                         
  10   1   3          0.06          1.44         0.86 o                         
 -10   2   3          5.82          6.27         0.96 o                         
  -9   2   3          0.21          1.23         0.45 o                         
  -8   2   3         27.26         28.92         0.89 o                         
  -7   2   3         68.16         70.97         1.17 o                         
  -6   2   3         15.54         15.42         0.62 o                         
  -5   2   3          7.09          4.40         0.36 o                         
  -4   2   3         13.05          7.58         0.32 o                         
  -3   2   3          1.52          0.96         0.15 o                         
  -2   2   3        267.45        289.36         2.22 o                         
  -1   2   3        652.14        642.88         4.25 o                         
   0   2   3         69.15         63.26         0.60 o                         
   2   2   3         82.83         70.05         0.70 o                         
   3   2   3       2710.21       2759.92        31.83 o                         
   4   2   3        347.57        352.75         2.88 o                         
   5   2   3        194.83        192.82         1.76 o                         
   6   2   3        135.55        124.54         1.46 o                         
   7   2   3         24.06         21.55         1.12 o                         
   8   2   3         51.44         48.62         1.25 o                         
   9   2   3          1.28          0.59         1.16 o                         
  10   2   3          1.91          4.06         1.09 o                         
 -10   3   3          1.99          1.03         0.66 o                         
  -9   3   3          4.06          2.65         0.47 o                         
  -8   3   3         97.64         96.27         1.48 o                         
  -7   3   3          0.27          0.05         0.33 o                         
  -6   3   3         87.61         84.26         1.17 o                         
  -5   3   3          4.74          4.56         0.36 o                         
  -4   3   3        228.46        226.58         1.88 o                         
  -3   3   3        906.42        990.70         6.58 o                         
  -2   3   3        100.80         99.16         1.16 o                         
  -1   3   3         34.07         38.64         0.98 o                         
   1   3   3         51.70         43.54         0.50 o                         
   2   3   3          2.88          2.48         0.27 o                         
   3   3   3        177.61        193.26         1.85 o                         
   4   3   3          5.08          1.85         0.26 o                         
   5   3   3         24.17         19.11         0.61 o                         
   6   3   3         29.57         29.25         0.72 o                         
   7   3   3         18.89         16.21         0.73 o                         
   8   3   3          1.80          2.25         0.54 o                         
   9   3   3          3.17          4.35         1.00 o                         
  10   3   3          0.43          0.41         0.74 o                         
 -10   4   3          0.85          0.71         0.72 o                         
  -9   4   3          0.64          1.00         0.53 o                         
  -8   4   3          0.41          0.90         0.39 o                         
  -7   4   3          8.15          8.42         0.53 o                         
  -6   4   3         22.04         22.37         0.66 o                         
  -5   4   3          9.41          8.84         0.48 o                         
  -4   4   3        456.95        518.55         4.30 o                         
  -3   4   3        234.16        237.07         2.11 o                         
  -2   4   3          0.07          0.42         0.24 o                         
  -1   4   3        364.89        364.64         3.25 o                         
   0   4   3       1013.73       1095.44        10.55 o                         
   1   4   3         73.83         64.11         0.68 o                         
   2   4   3         12.41          9.84         0.31 o                         
   3   4   3        767.91        798.21         5.51 o                         
   4   4   3         28.87         23.41         0.49 o                         
   5   4   3        130.41        142.71         1.57 o                         
   6   4   3         74.92         72.80         1.19 o                         
   7   4   3          0.51          0.02         0.40 o                         
   8   4   3         23.06         22.70         1.02 o                         
   9   4   3          0.53          0.32         0.71 o                         
  -9   5   3          0.79          0.78         0.52 o                         
  -8   5   3          1.67          0.76         0.53 o                         
  -7   5   3         25.74         23.64         0.75 o                         
  -6   5   3         24.95         20.90         0.56 o                         
  -5   5   3        276.96        266.54         3.05 o                         
  -4   5   3         29.49         30.62         0.60 o                         
  -3   5   3       2803.63       2717.51        36.72 o                         
  -2   5   3         71.59         69.21         1.11 o                         
  -1   5   3        469.09        503.17         3.98 o                         
   0   5   3        217.46        223.75         1.73 o                         
   1   5   3         10.30         13.90         0.30 o                         
   2   5   3        592.98        666.42         4.57 o                         
   3   5   3        132.95        136.54         1.24 o                         
   4   5   3         16.42         16.68         0.50 o                         
   5   5   3        138.22        132.98         1.58 o                         
   6   5   3          0.02         -0.35         0.35 o                         
   7   5   3         76.98         70.88         1.37 o                         
   8   5   3          3.15          3.73         0.60 o                         
   9   5   3          3.88          3.59         0.88 o                         
  -9   6   3          0.14          0.25         0.53 o                         
  -8   6   3          0.91          1.35         0.51 o                         
  -7   6   3         43.31         42.81         1.17 o                         
  -6   6   3         95.35         95.60         1.46 o                         
  -5   6   3         11.93         11.66         0.77 o                         
  -4   6   3         55.37         62.46         0.89 o                         
  -3   6   3         15.76         17.09         0.40 o                         
  -2   6   3        450.58        499.28         8.72 o                         
  -1   6   3         58.27         68.46         0.82 o                         
   0   6   3        738.12        787.02         6.12 o                         
   1   6   3         87.10         91.46         0.94 o                         
   2   6   3         37.45         33.94         0.50 o                         
   3   6   3        132.09        138.65         1.50 o                         
   4   6   3         10.65          9.58         0.46 o                         
   5   6   3          0.14         -0.27         0.27 o                         
   6   6   3          6.22          7.55         0.50 o                         
   7   6   3          6.84          6.61         0.58 o                         
   8   6   3          8.97          9.52         0.73 o                         
   9   6   3          1.42          2.10         1.12 o                         
  -9   7   3          0.50          0.26         0.54 o                         
  -8   7   3          2.82          2.75         0.56 o                         
  -7   7   3          2.95          3.82         0.58 o                         
  -6   7   3         46.55         43.24         0.98 o                         
  -5   7   3        100.17         83.78         1.34 o                         
  -4   7   3         21.53         19.88         1.06 o                         
  -3   7   3          1.26          4.89         0.93 o                         
  -2   7   3          0.77          3.23         0.43 o                         
  -1   7   3         59.22         64.75         0.77 o                         
   0   7   3        775.59        811.05         6.34 o                         
   1   7   3         89.92        107.81         0.98 o                         
   2   7   3         39.93         41.38         0.67 o                         
   3   7   3          7.92          6.61         0.52 o                         
   4   7   3         16.47         15.62         0.53 o                         
   5   7   3         70.55         68.83         1.09 o                         
   6   7   3          0.18         -0.27         0.31 o                         
   7   7   3         24.21         26.86         1.09 o                         
   8   7   3          1.37          1.78         0.62 o                         
   9   7   3          4.43          6.80         0.95 o                         
  -9   8   3          1.77          1.03         0.58 o                         
  -8   8   3          0.07         -0.10         0.54 o                         
  -7   8   3         18.22         16.34         1.13 o                         
  -6   8   3         38.18         37.97         1.44 o                         
  -5   8   3          2.38          1.46         0.38 o                         
  -4   8   3        527.48        510.71         5.65 o                         
  -3   8   3         20.99         17.10         1.10 o                         
  -2   8   3          0.10          0.10         0.47 o                         
  -1   8   3          8.63          7.46         0.40 o                         
   0   8   3        244.20        254.62         2.52 o                         
   1   8   3          0.22         -0.14         0.21 o                         
   2   8   3         22.16         21.95         0.52 o                         
   3   8   3        117.41        124.92         1.54 o                         
   4   8   3          7.87          6.48         0.50 o                         
   5   8   3        105.60        101.65         1.41 o                         
   6   8   3         18.14         17.99         0.66 o                         
   7   8   3          3.78          4.13         0.56 o                         
   8   8   3          2.18          2.67         0.68 o                         
  -8   9   3          0.14          0.33         0.48 o                         
  -7   9   3         42.37         40.52         1.24 o                         
  -6   9   3         25.58         20.94         0.84 o                         
  -5   9   3          9.44         12.76         0.60 o                         
  -4   9   3          6.96          7.42         0.44 o                         
  -3   9   3          2.07          1.65         0.70 o                         
  -2   9   3          0.18          0.05         0.30 o                         
  -1   9   3        242.49        260.82         2.56 o                         
   0   9   3         37.32         41.84         0.76 o                         
   1   9   3         27.54         28.45         0.56 o                         
   2   9   3          5.07          7.08         0.39 o                         
   3   9   3          2.01          0.91         0.26 o                         
   4   9   3          0.32          0.69         0.35 o                         
   5   9   3          2.17          2.07         0.39 o                         
   6   9   3          1.43          2.33         0.46 o                         
   7   9   3          3.09          3.37         0.59 o                         
   8   9   3          5.13          6.17         0.87 o                         
  -8  10   3          0.08          0.50         0.49 o                         
  -7  10   3          0.38          0.19         0.45 o                         
  -6  10   3         14.69          9.22         0.62 o                         
  -5  10   3          4.77          6.20         0.67 o                         
  -4  10   3         12.26         15.67         1.06 o                         
  -3  10   3         10.15          8.32         0.96 o                         
  -2  10   3         34.49         34.01         0.74 o                         
  -1  10   3         75.98         75.29         1.07 o                         
   0  10   3         14.34         15.33         0.57 o                         
   1  10   3        102.17        102.64         1.17 o                         
   2  10   3         12.38         12.19         0.55 o                         
   3  10   3         64.30         66.68         0.97 o                         
   4  10   3          1.26          0.33         0.36 o                         
   5  10   3          6.22         10.01         0.63 o                         
   6  10   3         17.58         16.12         0.84 o                         
   7  10   3          0.48          1.38         0.58 o                         
  -7  11   3          1.11          1.47         0.44 o                         
  -6  11   3          1.57          1.42         0.62 o                         
  -5  11   3         43.74         40.90         0.82 o                         
  -4  11   3          5.57          4.44         0.87 o                         
  -3  11   3          4.14          4.11         0.92 o                         
  -2  11   3          4.66          5.56         0.41 o                         
  -1  11   3          2.58          1.94         0.38 o                         
   0  11   3         44.41         46.18         0.86 o                         
   1  11   3          2.10          2.92         0.44 o                         
   2  11   3         28.66         32.08         0.87 o                         
   3  11   3          0.39          1.17         0.37 o                         
   4  11   3         35.19         32.73         0.91 o                         
   5  11   3          0.02          0.15         0.42 o                         
   6  11   3         17.46         18.46         2.43 o                         
   7  11   3          0.04          0.18         0.61 o                         
  -6  12   3          2.87          4.54         0.96 o                         
  -5  12   3          8.57          9.12         1.46 o                         
  -4  12   3          1.07          0.69         0.50 o                         
  -3  12   3          0.82          0.49         0.35 o                         
  -2  12   3          2.68          2.76         0.38 o                         
  -1  12   3          4.40          4.43         0.39 o                         
   0  12   3          5.13          5.50         0.52 o                         
   1  12   3          0.15          0.06         0.38 o                         
   2  12   3          0.03         -0.22         0.40 o                         
   3  12   3         11.31         13.88         0.78 o                         
   4  12   3          0.72          1.24         0.44 o                         
   5  12   3          1.31          1.81         0.51 o                         
   6  12   3          2.49          4.64         0.75 o                         
  -6  13   3          2.08          1.83         1.50 o                         
  -5  13   3          0.64          0.87         1.38 o                         
  -4  13   3          3.36          4.54         1.23 o                         
  -3  13   3          2.65          2.92         1.01 o                         
  -2  13   3          1.09          1.25         0.51 o                         
  -1  13   3          0.57          0.28         0.43 o                         
   0  13   3         43.12         42.60         1.94 o                         
   1  13   3          5.42          6.67         0.77 o                         
   2  13   3         48.98         45.73         1.18 o                         
   3  13   3          0.09          0.44         0.43 o                         
   4  13   3          4.88          5.16         0.62 o                         
   5  13   3          4.77          6.50         0.77 o                         
  -5  14   3          0.24          1.23         1.59 o                         
  -4  14   3          0.75          1.65         1.41 o                         
  -3  14   3          6.93          8.61         1.59 o                         
  -2  14   3          6.81          8.64         0.52 o                         
  -1  14   3         32.00         31.50         0.93 o                         
   0  14   3          6.67          8.28         0.64 o                         
   1  14   3          2.51          3.21         0.69 o                         
   2  14   3          2.72          2.26         0.51 o                         
   3  14   3          3.77          3.99         0.59 o                         
   4  14   3          1.37          1.76         0.71 o                         
  -3  15   3          7.53         12.30         1.89 o                         
  -2  15   3          2.38          3.40         0.65 o                         
  -1  15   3          1.89          4.17         0.58 o                         
   0  15   3          7.62          9.02         0.69 o                         
   1  15   3          1.65          2.48         0.53 o                         
   2  15   3          2.03          1.36         0.48 o                         
   3  15   3          1.14          1.93         0.64 o                         
 -10   0   4         18.58         15.59         2.16 o                         
  -8   0   4          0.01          0.90         0.63 o                         
  -6   0   4        110.69        115.03         2.16 o                         
  -2   0   4       1394.04       1550.01        28.64 o                         
   0   0   4          3.08          0.90         0.18 o                         
   2   0   4         25.93         26.01         0.60 o                         
   4   0   4          1.91          1.29         0.32 o                         
   6   0   4          6.35          6.10         0.64 o                         
   8   0   4         25.82         28.33         1.39 o                         
  10   0   4          9.07          7.17         1.62 o                         
 -10   1   4         15.64         16.12         2.20 o                         
  -9   1   4         26.25         28.48         1.36 o                         
  -8   1   4          7.13          5.68         0.51 o                         
  -7   1   4        126.50        135.03         1.82 o                         
  -6   1   4         19.59         22.48         0.67 o                         
  -5   1   4         38.75         34.62         0.68 o                         
  -4   1   4        146.94        161.18         1.40 o                         
  -3   1   4         65.13         76.67         0.76 o                         
  -2   1   4         82.29        101.61         0.93 o                         
   0   1   4         97.55         72.44         0.78 o                         
   1   1   4        286.64        362.71         2.76 o                         
   2   1   4         17.27         26.43         0.43 o                         
   3   1   4        150.13        138.13         1.26 o                         
   4   1   4         26.28         21.95         0.49 o                         
   5   1   4        255.41        242.04         2.23 o                         
   6   1   4          5.06          4.86         0.50 o                         
   7   1   4         86.09         90.18         1.46 o                         
   8   1   4          1.48          1.53         0.45 o                         
   9   1   4          1.07          0.50         0.57 o                         
  10   1   4          5.10          4.39         1.60 o                         
 -10   2   4          5.53          4.74         1.09 o                         
  -9   2   4          6.11          8.27         0.78 o                         
  -8   2   4         33.94         36.78         0.96 o                         
  -7   2   4         57.54         57.07         1.05 o                         
  -6   2   4         25.12         26.88         0.70 o                         
  -5   2   4         88.29         89.56         1.09 o                         
  -4   2   4         17.51         15.49         0.56 o                         
  -3   2   4        153.98        144.15         1.20 o                         
  -2   2   4        430.45        465.58         3.20 o                         
  -1   2   4       2064.23       1902.33        31.30 o                         
   0   2   4         23.18         26.68         0.38 o                         
   2   2   4        104.72         93.70         0.96 o                         
   3   2   4       1309.78       1407.63         9.39 o                         
   4   2   4         95.65         82.05         0.95 o                         
   5   2   4         88.29         89.16         1.23 o                         
   6   2   4         37.98         34.94         0.83 o                         
   7   2   4          0.85          0.82         0.43 o                         
   8   2   4          0.43         -0.41         0.41 o                         
   9   2   4          2.87          2.29         0.59 o                         
 -10   3   4          5.33          5.24         1.11 o                         
  -9   3   4          6.48          5.86         0.71 o                         
  -8   3   4         33.93         34.79         0.93 o                         
  -7   3   4          1.74          0.70         0.33 o                         
  -6   3   4         65.24         64.34         1.01 o                         
  -5   3   4         24.15         27.04         0.59 o                         
  -4   3   4          5.37          3.73         0.25 o                         
  -3   3   4        582.70        710.37         4.80 o                         
  -2   3   4         63.74         59.24         0.70 o                         
  -1   3   4        290.52        293.02         2.50 o                         
   0   3   4        131.45        155.75         1.21 o                         
   1   3   4        379.12        396.43         2.79 o                         
   2   3   4         11.05         24.27         0.46 o                         
   3   3   4          5.39          3.97         0.28 o                         
   4   3   4          0.50          0.15         0.21 o                         
   5   3   4          1.47          1.02         0.29 o                         
   6   3   4         14.75         14.96         0.68 o                         
   7   3   4         25.25         26.02         1.11 o                         
   8   3   4          3.50          3.12         0.58 o                         
   9   3   4         14.10         15.94         1.04 o                         
 -10   4   4          1.34          2.99         0.92 o                         
  -9   4   4          4.77          6.20         1.36 o                         
  -8   4   4          2.49          4.28         0.45 o                         
  -7   4   4         44.65         39.42         1.12 o                         
  -6   4   4         22.92         28.46         0.93 o                         
  -5   4   4         15.37         13.23         0.42 o                         
  -4   4   4          0.33          1.15         0.27 o                         
  -3   4   4         48.17         39.35         0.61 o                         
  -2   4   4          2.06          1.83         0.22 o                         
  -1   4   4        212.68        218.05         2.05 o                         
   0   4   4         57.57         75.09         0.69 o                         
   1   4   4          9.08         11.99         0.30 o                         
   2   4   4        207.79        187.24         1.77 o                         
   3   4   4        210.84        193.58         1.75 o                         
   4   4   4        340.82        338.05         2.84 o                         
   5   4   4          2.29          2.78         0.34 o                         
   6   4   4        111.06        101.73         1.46 o                         
   7   4   4          0.14          0.01         0.49 o                         
   8   4   4         13.68         14.32         0.94 o                         
   9   4   4          3.53          1.13         0.91 o                         
  -9   5   4          0.52          1.74         0.58 o                         
  -8   5   4          0.00          0.19         0.70 o                         
  -7   5   4          0.71          0.93         0.44 o                         
  -6   5   4         21.73         20.27         0.74 o                         
  -5   5   4          2.20          1.03         0.32 o                         
  -4   5   4         39.60         43.41         0.82 o                         
  -3   5   4        343.12        352.20         2.99 o                         
  -2   5   4        174.22        144.86         1.87 o                         
  -1   5   4        445.47        511.79         4.09 o                         
   0   5   4       1608.13       1579.00        11.40 o                         
   1   5   4        121.30        131.93         1.20 o                         
   2   5   4       1218.57       1313.86        11.25 o                         
   3   5   4         23.50         20.29         0.46 o                         
   4   5   4        381.90        388.36         3.25 o                         
   5   5   4         22.01         20.59         0.67 o                         
   6   5   4         16.08         16.87         1.13 o                         
   7   5   4          3.32          3.18         0.56 o                         
   8   5   4          0.03         -0.27         0.56 o                         
   9   5   4          2.17          2.07         0.92 o                         
  -9   6   4          0.34          0.36         0.51 o                         
  -8   6   4          2.43          1.27         0.53 o                         
  -7   6   4         20.13         20.51         0.91 o                         
  -6   6   4         80.43         68.52         1.33 o                         
  -5   6   4        136.51        131.77         1.58 o                         
  -4   6   4         43.20         35.62         0.68 o                         
  -3   6   4         45.48         41.59         0.77 o                         
  -2   6   4        156.27        210.06         2.98 o                         
  -1   6   4        394.97        396.76         3.27 o                         
   0   6   4         67.55         65.16         0.89 o                         
   1   6   4          4.50          2.92         0.23 o                         
   2   6   4          1.25          1.04         0.19 o                         
   3   6   4         36.66         49.23         0.89 o                         
   4   6   4          1.84          2.23         0.34 o                         
   5   6   4          0.04         -0.20         0.29 o                         
   6   6   4          0.67          0.80         0.37 o                         
   7   6   4          5.71          7.34         0.61 o                         
   8   6   4         17.20         16.31         0.87 o                         
   9   6   4          0.43         -0.47         1.19 o                         
  -9   7   4          4.82          3.67         0.65 o                         
  -8   7   4          2.09          2.17         0.57 o                         
  -7   7   4          0.14          0.09         0.47 o                         
  -6   7   4          7.83          8.99         0.62 o                         
  -5   7   4        187.05        188.28         2.34 o                         
  -4   7   4         50.97         46.43         0.77 o                         
  -3   7   4          3.09          2.72         0.41 o                         
  -2   7   4         77.41         74.33         1.27 o                         
  -1   7   4         18.12         21.45         0.56 o                         
   0   7   4         11.34         10.29         0.38 o                         
   1   7   4         11.30          8.63         0.30 o                         
   2   7   4        378.34        368.84         3.25 o                         
   3   7   4         38.63         37.25         0.72 o                         
   4   7   4        107.73        101.22         1.45 o                         
   5   7   4         58.15         47.83         1.04 o                         
   6   7   4          3.19          2.13         0.38 o                         
   7   7   4          0.12          0.93         0.45 o                         
   8   7   4          1.31          1.39         0.61 o                         
   9   7   4          0.17          0.78         0.89 o                         
  -9   8   4          0.37          0.05         0.64 o                         
  -8   8   4          0.07          0.44         0.49 o                         
  -7   8   4         31.24         28.01         1.04 o                         
  -6   8   4         13.52         11.16         0.65 o                         
  -5   8   4          4.94          4.60         0.43 o                         
  -4   8   4        261.24        248.06         3.29 o                         
  -3   8   4         16.43         15.20         0.88 o                         
  -2   8   4          7.20          7.72         0.66 o                         
  -1   8   4        473.37        459.07         4.19 o                         
   0   8   4        118.05        127.02         1.61 o                         
   1   8   4        646.45        635.44         5.12 o                         
   2   8   4          4.77          4.22         0.33 o                         
   3   8   4         87.25         84.58         1.13 o                         
   4   8   4          0.58          0.84         0.32 o                         
   5   8   4         99.42         95.28         1.41 o                         
   6   8   4          1.54          1.08         0.45 o                         
   7   8   4          2.40          2.86         0.43 o                         
   8   8   4          0.26          1.03         0.96 o                         
  -8   9   4          0.00          1.20         0.69 o                         
  -7   9   4         40.14         33.79         1.09 o                         
  -6   9   4         14.83         14.53         1.00 o                         
  -5   9   4         48.60         45.11         1.02 o                         
  -4   9   4         28.32         28.15         1.20 o                         
  -3   9   4         32.58         30.00         1.15 o                         
  -2   9   4        184.94        184.47         6.42 o                         
  -1   9   4         87.35         81.89         1.08 o                         
   0   9   4         39.67         31.54         0.67 o                         
   1   9   4          1.39          2.35         0.39 o                         
   2   9   4         21.36         19.09         0.53 o                         
   3   9   4          0.00         -0.16         0.25 o                         
   4   9   4          1.27          1.29         0.34 o                         
   5   9   4          8.11          9.02         0.67 o                         
   6   9   4          1.39          1.28         0.45 o                         
   7   9   4         10.55         10.57         0.81 o                         
   8   9   4          0.11          0.86         0.80 o                         
  -8  10   4          2.66          4.12         0.57 o                         
  -7  10   4         33.67         33.11         2.09 o                         
  -6  10   4         18.55         14.36         0.76 o                         
  -5  10   4         13.46         15.91         1.08 o                         
  -4  10   4         21.69         22.04         1.12 o                         
  -3  10   4          3.45          3.23         0.67 o                         
  -2  10   4         37.81         37.03         0.81 o                         
  -1  10   4          8.42          9.45         0.44 o                         
   0  10   4         18.55         20.65         0.60 o                         
   1  10   4         20.56         16.49         0.46 o                         
   2  10   4          1.76          2.21         0.30 o                         
   3  10   4         11.81         10.57         0.58 o                         
   4  10   4          8.76          9.54         0.61 o                         
   5  10   4          0.04          0.52         0.38 o                         
   6  10   4          3.55          4.30         0.54 o                         
   7  10   4          3.78          3.83         0.71 o                         
  -7  11   4          1.05          2.14         0.48 o                         
  -6  11   4         10.16          8.98         1.21 o                         
  -5  11   4         25.11         22.00         1.25 o                         
  -4  11   4          0.44          0.64         0.53 o                         
  -3  11   4          0.38         -0.55         0.55 o                         
  -2  11   4         11.05         10.67         0.43 o                         
  -1  11   4          0.89          0.15         0.26 o                         
   0  11   4          5.46          3.96         0.39 o                         
   1  11   4          2.15          2.44         0.65 o                         
   2  11   4          4.02          6.24         0.39 o                         
   3  11   4         13.16         13.17         0.65 o                         
   4  11   4          1.32          1.83         0.49 o                         
   5  11   4         14.51         14.59         1.13 o                         
   6  11   4          1.57          2.18         0.55 o                         
   7  11   4          0.74          0.89         0.88 o                         
  -6  12   4          0.09          0.33         1.71 o                         
  -5  12   4          0.61          2.28         0.86 o                         
  -4  12   4          0.46          0.41         0.69 o                         
  -3  12   4          3.19          3.86         0.64 o                         
  -2  12   4          0.23          0.29         0.25 o                         
  -1  12   4          0.05          0.02         0.34 o                         
   0  12   4          6.08          6.28         0.49 o                         
   1  12   4          0.94          0.09         0.32 o                         
   2  12   4         16.31         14.02         0.81 o                         
   3  12   4          1.32          2.12         0.44 o                         
   4  12   4          1.99          1.55         0.44 o                         
   5  12   4          0.76          1.48         0.56 o                         
   6  12   4          5.63          4.80         0.81 o                         
  -6  13   4          4.29          5.25         1.83 o                         
  -5  13   4          0.72         -0.75         1.17 o                         
  -4  13   4          1.22          2.56         0.81 o                         
  -3  13   4          1.36          2.23         0.65 o                         
  -2  13   4          1.00          2.11         0.32 o                         
  -1  13   4          0.00          0.42         0.32 o                         
   0  13   4          3.05          4.57         0.45 o                         
   1  13   4          2.60          2.38         0.52 o                         
   2  13   4          0.58          1.40         0.46 o                         
   3  13   4         11.33         10.93         0.83 o                         
   4  13   4          2.33          3.81         0.59 o                         
   5  13   4         15.32         17.77         1.17 o                         
  -4  14   4          1.97          3.30         1.32 o                         
  -3  14   4          0.00         -0.33         1.17 o                         
  -2  14   4          3.17          3.55         0.41 o                         
  -1  14   4          7.81         11.05         0.57 o                         
   0  14   4          6.62          7.82         0.78 o                         
   1  14   4          3.40          5.53         0.69 o                         
   2  14   4          3.67          3.59         0.58 o                         
   3  14   4          2.20          5.32         0.62 o                         
   4  14   4          4.26          6.92         1.61 o                         
  -3  15   4          1.28         -0.54         1.17 o                         
  -2  15   4          0.02          0.53         0.50 o                         
  -1  15   4          0.49          1.44         0.51 o                         
   0  15   4          1.67          1.45         0.46 o                         
   1  15   4          5.90          6.91         0.77 o                         
   2  15   4          1.19          2.35         0.54 o                         
   3  15   4          0.07          0.33         0.76 o                         
  -9   0   5         75.87         81.70         2.13 o                         
  -7   0   5          9.55         11.78         1.28 o                         
  -5   0   5          1.01          0.76         0.37 o                         
  -3   0   5         51.30         60.06         1.11 o                         
  -1   0   5         52.74         57.64         1.00 o                         
   1   0   5        430.51        503.37         5.47 o                         
   3   0   5         94.76        108.00         1.52 o                         
   5   0   5          1.48          2.50         0.62 o                         
   7   0   5          0.24         -0.47         0.56 o                         
   9   0   5          8.38          7.74         1.07 o                         
 -10   1   5          0.74         -0.07         1.15 o                         
  -9   1   5          0.53          0.27         0.45 o                         
  -8   1   5         15.28         13.37         0.76 o                         
  -7   1   5          0.13          0.17         0.33 o                         
  -6   1   5        152.69        159.99         1.87 o                         
  -5   1   5         73.34         78.71         1.24 o                         
  -4   1   5        194.25        192.93         1.71 o                         
  -3   1   5        596.93        607.41         4.19 o                         
  -2   1   5       1218.99       1193.26         7.88 o                         
  -1   1   5        794.93        854.54         5.71 o                         
   0   1   5       1832.33       1854.93        13.97 o                         
   1   1   5        254.79        281.58         2.24 o                         
   2   1   5       1141.16       1182.59         7.91 o                         
   3   1   5         12.94          9.84         0.37 o                         
   4   1   5         63.96         70.36         0.88 o                         
   5   1   5          0.68          0.97         0.28 o                         
   6   1   5          1.36          0.51         0.49 o                         
   7   1   5         16.47         16.74         0.78 o                         
   8   1   5          1.55          0.68         0.49 o                         
   9   1   5          2.24          2.38         0.71 o                         
 -10   2   5          0.01          0.31         1.33 o                         
  -9   2   5          0.16          0.20         0.42 o                         
  -8   2   5          0.06          0.99         0.38 o                         
  -7   2   5          7.45          8.92         0.53 o                         
  -6   2   5        180.53        183.90         1.98 o                         
  -5   2   5        103.92        114.88         1.25 o                         
  -4   2   5         48.84         62.18         0.89 o                         
  -3   2   5        420.02        435.49         3.60 o                         
  -2   2   5        227.74        270.36         1.99 o                         
  -1   2   5        720.78        805.56         5.41 o                         
   0   2   5        114.37        101.69         0.97 o                         
   1   2   5        534.74        533.08         3.99 o                         
   2   2   5        508.40        470.88         3.38 o                         
   3   2   5        703.57        701.85         5.28 o                         
   4   2   5        416.71        383.96         3.16 o                         
   5   2   5          5.21          5.94         0.42 o                         
   6   2   5         91.13         91.84         1.32 o                         
   7   2   5          3.36          3.24         0.65 o                         
   8   2   5          7.27          7.61         0.84 o                         
   9   2   5          6.00          5.33         0.79 o                         
 -10   3   5          5.53          6.03         1.09 o                         
  -9   3   5          0.33          0.81         0.57 o                         
  -8   3   5          5.82          8.12         0.69 o                         
  -7   3   5          2.27          1.82         0.38 o                         
  -6   3   5          0.87          0.36         0.31 o                         
  -5   3   5         44.84         39.19         0.68 o                         
  -4   3   5         15.56         16.94         0.37 o                         
  -3   3   5        932.12       1007.65         7.21 o                         
  -2   3   5        117.07        118.24         1.04 o                         
  -1   3   5        692.19        706.46         4.76 o                         
   0   3   5        479.64        544.20         3.75 o                         
   1   3   5        527.85        541.57         3.87 o                         
   2   3   5        157.89        165.42         1.42 o                         
   3   3   5        253.63        246.17         2.15 o                         
   4   3   5          9.59         10.05         0.48 o                         
   5   3   5         71.00         64.37         1.17 o                         
   6   3   5          2.24          2.99         0.44 o                         
   7   3   5          1.62          1.19         0.47 o                         
   8   3   5          0.92          0.45         0.57 o                         
   9   3   5          4.90          3.99         1.15 o                         
 -10   4   5          1.25          0.75         0.91 o                         
  -9   4   5          4.40          3.56         0.73 o                         
  -8   4   5          1.82          2.51         0.51 o                         
  -7   4   5          0.02          0.02         0.39 o                         
  -6   4   5          2.72          1.81         0.35 o                         
  -5   4   5         11.50         13.74         0.42 o                         
  -4   4   5         88.40         96.56         1.16 o                         
  -3   4   5        118.74        115.07         1.40 o                         
  -2   4   5         43.51         55.93         0.77 o                         
  -1   4   5        931.59       1004.21         7.76 o                         
   0   4   5         40.70         38.76         0.50 o                         
   1   4   5       1426.47       1514.63         9.99 o                         
   2   4   5        265.30        259.66         2.18 o                         
   3   4   5        448.44        463.22         4.32 o                         
   4   4   5         58.21         58.60         1.00 o                         
   5   4   5          1.65          1.54         0.40 o                         
   6   4   5        279.13        258.82         3.00 o                         
   7   4   5          0.23         -0.05         0.45 o                         
   8   4   5         21.19         22.25         1.06 o                         
   9   4   5          3.06          5.06         0.87 o                         
  -9   5   5          0.31          0.81         0.54 o                         
  -8   5   5          1.61          1.03         0.49 o                         
  -7   5   5          0.24          0.26         0.39 o                         
  -6   5   5          2.25          2.76         0.42 o                         
  -5   5   5         21.27         17.48         0.57 o                         
  -4   5   5         23.18         30.50         0.61 o                         
  -3   5   5        113.57        113.02         1.43 o                         
  -2   5   5          0.07          0.02         0.18 o                         
  -1   5   5         77.19        106.15         1.22 o                         
   0   5   5        166.79        164.49         1.42 o                         
   1   5   5        152.25        134.21         1.19 o                         
   2   5   5        111.22        129.65         1.28 o                         
   3   5   5        552.29        525.77         5.61 o                         
   4   5   5         58.75         63.25         1.01 o                         
   5   5   5        165.34        163.67         1.90 o                         
   6   5   5          1.96          1.74         0.42 o                         
   7   5   5         19.64         23.60         0.94 o                         
   8   5   5          5.69          6.21         0.76 o                         
   9   5   5         33.50         39.51         1.75 o                         
  -9   6   5          0.00          1.84         0.58 o                         
  -8   6   5          0.57          0.95         0.48 o                         
  -7   6   5          0.47         -0.34         0.42 o                         
  -6   6   5          0.54         -0.20         0.39 o                         
  -5   6   5          0.00          0.13         0.29 o                         
  -4   6   5          9.82          9.53         0.65 o                         
  -3   6   5         18.40         15.16         0.48 o                         
  -2   6   5        190.07        209.47         2.07 o                         
  -1   6   5        179.09        184.21         1.88 o                         
   0   6   5        172.26        172.54         1.50 o                         
   1   6   5         26.49         28.94         0.50 o                         
   2   6   5        131.38        118.05         1.23 o                         
   3   6   5        431.21        410.13         4.01 o                         
   4   6   5        128.97        134.70         1.61 o                         
   5   6   5         53.19         49.60         1.18 o                         
   6   6   5         82.88         82.56         1.45 o                         
   7   6   5          1.78          0.93         0.46 o                         
   8   6   5          0.00          0.52         0.65 o                         
   9   6   5          5.28          5.04         0.89 o                         
  -9   7   5          3.05          4.69         0.68 o                         
  -8   7   5          1.27          0.90         0.49 o                         
  -7   7   5          5.53          7.05         0.78 o                         
  -6   7   5          6.64          5.88         0.53 o                         
  -5   7   5         67.03         59.65         1.01 o                         
  -4   7   5         26.55         23.00         0.54 o                         
  -3   7   5          2.84          3.48         0.45 o                         
  -2   7   5          0.06          1.01         0.36 o                         
  -1   7   5          0.01          0.55         0.24 o                         
   0   7   5         22.31         28.41         0.62 o                         
   1   7   5         93.04         85.60         1.14 o                         
   2   7   5          0.90          0.38         0.27 o                         
   3   7   5         94.28         90.71         1.20 o                         
   4   7   5          0.38          1.04         0.35 o                         
   5   7   5         45.49         40.61         0.90 o                         
   6   7   5          8.41          9.76         0.59 o                         
   7   7   5         30.20         29.62         1.11 o                         
   8   7   5          2.06          1.78         0.78 o                         
  -8   8   5          2.92          4.08         0.69 o                         
  -7   8   5          0.32          0.28         0.46 o                         
  -6   8   5          1.93          2.19         0.43 o                         
  -5   8   5          0.56          0.54         0.29 o                         
  -4   8   5          1.60          0.48         0.93 o                         
  -3   8   5          1.58          0.09         0.44 o                         
  -2   8   5          4.99          7.78         1.02 o                         
  -1   8   5        230.48        219.23         2.50 o                         
   0   8   5         46.90         38.28         0.75 o                         
   1   8   5        339.32        348.62         3.32 o                         
   2   8   5         43.39         37.42         0.73 o                         
   3   8   5         53.99         55.94         0.93 o                         
   4   8   5         47.34         42.89         0.87 o                         
   5   8   5          2.42          2.50         0.38 o                         
   6   8   5          0.14         -0.01         0.34 o                         
   7   8   5          1.00          0.96         0.46 o                         
   8   8   5          4.29          5.42         0.92 o                         
  -8   9   5          1.36          2.14         0.58 o                         
  -7   9   5         10.76          8.62         1.34 o                         
  -6   9   5         13.21         12.81         0.65 o                         
  -5   9   5          2.53          1.61         0.43 o                         
  -4   9   5         14.90         13.36         1.06 o                         
  -3   9   5          0.74         -0.51         0.51 o                         
  -2   9   5        159.48        149.31         6.77 o                         
  -1   9   5         24.93         21.95         0.56 o                         
   0   9   5          6.36          9.45         0.54 o                         
   1   9   5          6.17          5.23         0.48 o                         
   2   9   5          6.03          7.30         0.47 o                         
   3   9   5          5.46          5.12         0.40 o                         
   4   9   5         26.73         28.27         0.74 o                         
   5   9   5         15.60         15.75         0.71 o                         
   6   9   5          4.85          5.94         0.49 o                         
   7   9   5          5.52          4.91         0.74 o                         
   8   9   5          1.27          2.27         0.94 o                         
  -7  10   5          0.60          0.86         0.42 o                         
  -6  10   5         59.70         55.42         1.79 o                         
  -5  10   5          4.60          3.19         0.83 o                         
  -4  10   5          3.04          3.80         0.66 o                         
  -3  10   5          0.35          0.30         0.50 o                         
  -2  10   5          2.81          3.18         0.71 o                         
  -1  10   5         11.35          8.27         0.62 o                         
   0  10   5          2.72          3.40         0.38 o                         
   1  10   5         17.71         20.53         0.65 o                         
   2  10   5          3.73          2.75         0.36 o                         
   3  10   5         15.62         18.16         0.71 o                         
   4  10   5          9.01          6.80         0.49 o                         
   5  10   5          0.39          0.42         0.79 o                         
   6  10   5          0.39          1.17         0.62 o                         
   7  10   5          0.50          0.19         0.88 o                         
  -7  11   5          0.33          0.85         0.53 o                         
  -6  11   5          0.08          0.03         0.79 o                         
  -5  11   5          2.51          1.54         0.73 o                         
  -4  11   5          0.86          0.78         0.59 o                         
  -3  11   5         20.21         20.64         1.40 o                         
  -2  11   5         33.33         32.03         1.19 o                         
  -1  11   5          1.01          0.37         0.29 o                         
   0  11   5         74.59         72.49         1.15 o                         
   1  11   5          0.01          0.16         0.30 o                         
   2  11   5         11.51         12.69         0.61 o                         
   3  11   5          0.31          0.92         0.34 o                         
   4  11   5          0.96          2.42         0.51 o                         
   5  11   5          2.28          3.12         0.53 o                         
   6  11   5          0.02         -0.44         0.85 o                         
  -6  12   5          0.00         -0.84         0.93 o                         
  -5  12   5          6.69          6.61         1.12 o                         
  -4  12   5          0.57          0.22         0.69 o                         
  -3  12   5         44.45         41.38         1.43 o                         
  -2  12   5          0.04          0.28         0.82 o                         
  -1  12   5         12.93         12.98         0.55 o                         
   0  12   5          0.70          1.12         0.33 o                         
   1  12   5          7.88          9.64         0.54 o                         
   2  12   5          0.17         -0.32         0.32 o                         
   3  12   5          3.78          4.05         0.48 o                         
   4  12   5          1.91          1.14         0.44 o                         
   5  12   5          0.53          0.68         0.63 o                         
   6  12   5          0.00          0.26         1.29 o                         
  -5  13   5          0.55         -0.69         1.29 o                         
  -4  13   5          0.06          0.11         0.74 o                         
  -3  13   5          1.09          2.15         0.72 o                         
  -2  13   5          0.00          0.30         0.45 o                         
  -1  13   5          0.59          1.27         0.90 o                         
   0  13   5          9.34         11.18         0.76 o                         
   1  13   5          0.78          1.60         0.46 o                         
   2  13   5          5.69          5.59         0.61 o                         
   3  13   5          1.09          1.08         0.49 o                         
   4  13   5         11.26         14.54         1.08 o                         
   5  13   5          0.01          1.36         0.69 o                         
  -4  14   5          0.25         -0.81         1.20 o                         
  -3  14   5          1.55          2.16         1.38 o                         
  -2  14   5          4.55          2.76         1.32 o                         
  -1  14   5          2.46          2.64         0.44 o                         
   0  14   5          9.99         10.17         0.68 o                         
   1  14   5          7.29          8.00         0.68 o                         
   2  14   5          1.23          2.46         0.56 o                         
   3  14   5          1.00          1.43         0.53 o                         
   4  14   5          2.69          4.75         1.23 o                         
  -2  15   5          2.23          0.90         1.29 o                         
  -1  15   5          0.16          0.56         0.58 o                         
   0  15   5          0.16         -0.45         0.67 o                         
   1  15   5          0.92         -0.04         0.90 o                         
   2  15   5          0.09          0.41         0.58 o                         
 -10   0   6          8.59          8.88         1.86 o                         
  -8   0   6         38.70         35.90         1.33 o                         
  -6   0   6         25.31         22.38         0.96 o                         
  -4   0   6        245.31        274.42         3.50 o                         
  -2   0   6         18.68         16.25         0.60 o                         
   0   0   6        231.11        261.39         2.81 o                         
   2   0   6        115.09        118.83         1.60 o                         
   4   0   6         22.94         25.10         0.81 o                         
   6   0   6         60.11         54.23         2.36 o                         
   8   0   6          0.52         -0.26         1.14 o                         
 -10   1   6          7.68          8.46         2.10 o                         
  -9   1   6          1.17          2.16         0.50 o                         
  -8   1   6          1.18          1.40         0.44 o                         
  -7   1   6          0.01         -0.13         0.38 o                         
  -6   1   6          5.91          5.39         0.42 o                         
  -5   1   6        267.93        258.65         3.26 o                         
  -4   1   6          1.86          1.44         0.26 o                         
  -3   1   6        459.71        496.20         4.27 o                         
  -2   1   6         21.81         23.97         0.42 o                         
  -1   1   6        235.12        282.69         2.11 o                         
   0   1   6        941.52       1048.79         7.50 o                         
   1   1   6        200.28        181.59         1.61 o                         
   2   1   6         71.77         81.49         0.90 o                         
   3   1   6        129.45        111.89         1.22 o                         
   4   1   6          5.83          6.98         0.43 o                         
   5   1   6        349.27        346.30         3.29 o                         
   6   1   6          5.41          3.90         0.52 o                         
   7   1   6         35.36         35.10         1.03 o                         
   8   1   6          7.35          8.77         1.14 o                         
   9   1   6          0.33          0.86         0.88 o                         
 -10   2   6          0.28          0.23         2.43 o                         
  -9   2   6          7.24          6.95         0.66 o                         
  -8   2   6          3.39          3.67         0.57 o                         
  -7   2   6          2.80          3.09         0.40 o                         
  -6   2   6         93.50         86.08         1.22 o                         
  -5   2   6          0.41          0.75         0.26 o                         
  -4   2   6          2.38          1.79         0.22 o                         
  -3   2   6        140.51        146.20         1.31 o                         
  -2   2   6         62.99         59.12         0.69 o                         
  -1   2   6       1719.80       1722.24        12.06 o                         
   0   2   6         58.62         55.95         0.65 o                         
   1   2   6       1855.83       1955.86        15.41 o                         
   2   2   6        462.85        454.63         3.32 o                         
   3   2   6          0.60          0.66         0.24 o                         
   4   2   6        113.96        103.12         1.19 o                         
   5   2   6          0.21          0.49         0.33 o                         
   6   2   6        108.78        104.48         1.71 o                         
   7   2   6          8.13          9.08         0.79 o                         
   8   2   6         44.99         45.12         1.31 o                         
   9   2   6          1.43          3.15         0.70 o                         
 -10   3   6          0.62          0.97         2.04 o                         
  -9   3   6          4.09          4.83         0.65 o                         
  -8   3   6          6.38          6.15         0.65 o                         
  -7   3   6          0.04         -0.27         0.33 o                         
  -6   3   6          0.85          1.12         0.31 o                         
  -5   3   6        188.60        189.19         2.11 o                         
  -4   3   6         35.81         34.29         0.53 o                         
  -3   3   6        328.48        375.13         2.73 o                         
  -2   3   6         41.15         37.21         0.51 o                         
  -1   3   6        394.57        418.32         2.98 o                         
   0   3   6         10.00         10.99         0.32 o                         
   1   3   6        215.49        229.01         1.84 o                         
   2   3   6        795.15        821.48         5.67 o                         
   3   3   6        108.23        111.48         1.30 o                         
   4   3   6         16.07         15.10         0.51 o                         
   5   3   6         22.42         20.93         0.68 o                         
   6   3   6         19.84         20.29         0.82 o                         
   7   3   6         50.14         49.15         1.74 o                         
   8   3   6         43.44         44.62         1.47 o                         
   9   3   6          1.11          1.60         0.82 o                         
  -9   4   6          0.87          0.63         0.53 o                         
  -8   4   6         10.17          8.14         0.69 o                         
  -7   4   6         18.72         17.87         0.80 o                         
  -6   4   6          9.43          8.99         0.52 o                         
  -5   4   6         14.81         14.63         0.43 o                         
  -4   4   6         30.88         40.72         0.79 o                         
  -3   4   6         37.87         31.49         0.60 o                         
  -2   4   6          0.52          2.75         0.30 o                         
  -1   4   6        102.02         97.76         0.89 o                         
   0   4   6         66.20         59.73         0.70 o                         
   1   4   6        225.05        220.84         1.92 o                         
   2   4   6        156.17        137.66         1.39 o                         
   3   4   6         63.56         59.90         0.80 o                         
   4   4   6          0.30          0.04         0.33 o                         
   5   4   6          0.04         -0.08         0.35 o                         
   6   4   6         21.67         22.79         1.09 o                         
   7   4   6          5.16          4.74         0.71 o                         
   8   4   6          2.48          5.24         0.65 o                         
   9   4   6          1.22          0.91         1.16 o                         
  -9   5   6          1.26          0.13         0.50 o                         
  -8   5   6         11.15         11.46         0.79 o                         
  -7   5   6         11.12         11.24         0.65 o                         
  -6   5   6          3.22          3.24         0.41 o                         
  -5   5   6          3.28          1.73         0.51 o                         
  -4   5   6         23.79         23.78         0.57 o                         
  -3   5   6        189.35        201.54         1.94 o                         
  -2   5   6         69.56         76.52         0.96 o                         
  -1   5   6        211.46        212.07         2.05 o                         
   0   5   6        155.04        159.38         1.37 o                         
   1   5   6         40.26         41.17         0.62 o                         
   2   5   6         53.95         49.14         0.69 o                         
   3   5   6         63.40         56.08         2.53 o                         
   4   5   6         98.87         91.99         1.44 o                         
   5   5   6         10.81          9.26         0.64 o                         
   6   5   6          3.70          3.56         0.46 o                         
   7   5   6         39.79         34.64         1.12 o                         
   8   5   6         18.36         20.36         1.16 o                         
   9   5   6          7.31          8.22         1.38 o                         
  -9   6   6          2.96          3.04         0.60 o                         
  -8   6   6          0.15         -0.43         0.43 o                         
  -7   6   6          0.51          0.39         0.45 o                         
  -6   6   6          9.13          9.67         0.69 o                         
  -5   6   6         26.42         26.01         0.66 o                         
  -4   6   6          0.05         -0.28         0.28 o                         
  -3   6   6         30.27         28.95         0.62 o                         
  -2   6   6          1.13          0.13         0.20 o                         
  -1   6   6          2.01          2.45         0.29 o                         
   0   6   6         14.57         15.70         0.34 o                         
   1   6   6          5.22          5.00         0.47 o                         
   2   6   6         29.40         29.37         0.78 o                         
   3   6   6         73.35         78.91         1.14 o                         
   4   6   6        106.32         92.91         1.32 o                         
   5   6   6          3.09          3.27         0.44 o                         
   6   6   6          0.85          1.53         0.48 o                         
   7   6   6         33.74         32.98         1.13 o                         
   8   6   6         26.93         30.13         1.56 o                         
  -9   7   6          0.25          0.52         0.79 o                         
  -8   7   6          0.50          0.39         0.47 o                         
  -7   7   6          1.61          0.63         0.51 o                         
  -6   7   6          0.67          0.52         0.37 o                         
  -5   7   6          2.89          1.15         0.33 o                         
  -4   7   6         17.11         17.78         1.27 o                         
  -3   7   6          0.59          0.53         0.22 o                         
  -2   7   6        223.55        222.48         2.17 o                         
  -1   7   6          0.05          0.36         0.24 o                         
   0   7   6        311.99        316.03         3.08 o                         
   1   7   6         10.26         11.08         0.47 o                         
   2   7   6         37.48         38.57         0.75 o                         
   3   7   6          0.01          0.49         0.38 o                         
   4   7   6          2.49          2.42         0.42 o                         
   5   7   6         89.25         82.75         1.47 o                         
   6   7   6          0.26          0.11         0.36 o                         
   7   7   6          3.74          5.25         0.61 o                         
   8   7   6          0.09          1.18         0.80 o                         
  -8   8   6          3.54          3.10         0.55 o                         
  -7   8   6         11.43         11.44         0.75 o                         
  -6   8   6         13.83         13.55         0.66 o                         
  -5   8   6         15.40         16.27         0.94 o                         
  -4   8   6         42.75         38.09         1.75 o                         
  -3   8   6         85.14         83.67         3.40 o                         
  -2   8   6        135.53        130.47         1.60 o                         
  -1   8   6         57.26         57.42         0.92 o                         
   0   8   6          7.15          8.19         0.49 o                         
   1   8   6         15.02         11.00         0.46 o                         
   2   8   6         14.31         13.41         0.53 o                         
   3   8   6          1.14          1.49         0.36 o                         
   4   8   6          1.04          1.60         0.40 o                         
   5   8   6          5.64          5.77         0.49 o                         
   6   8   6          0.86          1.09         0.39 o                         
   7   8   6          6.90          6.85         0.76 o                         
   8   8   6          0.17          0.66         1.04 o                         
  -8   9   6          0.04          0.45         0.44 o                         
  -7   9   6          1.18          0.97         0.44 o                         
  -6   9   6         11.58         12.77         0.67 o                         
  -5   9   6          1.03          3.06         0.75 o                         
  -4   9   6         14.72         14.39         1.00 o                         
  -3   9   6          1.68         -0.28         0.45 o                         
  -2   9   6          3.08          2.02         0.53 o                         
  -1   9   6          0.28          0.09         0.28 o                         
   0   9   6          1.96          1.98         0.33 o                         
   1   9   6          2.31          2.57         0.32 o                         
   2   9   6          0.63          0.81         0.30 o                         
   3   9   6          2.45          1.30         0.33 o                         
   4   9   6          2.07          2.27         0.39 o                         
   5   9   6          3.43          4.33         0.47 o                         
   6   9   6          7.65          5.27         0.54 o                         
   7   9   6          4.43          3.96         1.90 o                         
  -7  10   6          3.62          3.52         0.47 o                         
  -6  10   6         10.06          7.47         1.33 o                         
  -5  10   6          2.14          1.24         0.64 o                         
  -4  10   6          0.00          0.21         0.55 o                         
  -3  10   6         14.93         17.60         1.04 o                         
  -2  10   6          3.30          1.66         0.63 o                         
  -1  10   6         74.80         68.78         1.06 o                         
   0  10   6         14.00         13.34         0.70 o                         
   1  10   6          6.69          6.99         0.57 o                         
   2  10   6         17.28         19.07         0.71 o                         
   3  10   6         15.28         14.87         0.69 o                         
   4  10   6         59.62         52.14         1.06 o                         
   5  10   6          0.01          0.06         0.36 o                         
   6  10   6          7.14          7.83         0.79 o                         
   7  10   6          1.96          5.12         1.13 o                         
  -7  11   6          1.93          1.45         1.01 o                         
  -6  11   6          5.05          6.14         1.17 o                         
  -5  11   6          0.60          1.50         0.67 o                         
  -4  11   6         17.77         17.29         1.14 o                         
  -3  11   6         26.77         22.88         1.14 o                         
  -2  11   6          0.69          1.56         0.59 o                         
  -1  11   6          2.02          3.08         0.35 o                         
   0  11   6          3.01          4.16         0.43 o                         
   1  11   6         38.39         38.73         0.91 o                         
   2  11   6         54.70         53.15         1.08 o                         
   3  11   6         34.45         30.75         0.94 o                         
   4  11   6         18.34         20.04         0.92 o                         
   5  11   6         18.34         20.84         1.12 o                         
   6  11   6          1.61          0.65         0.90 o                         
  -6  12   6          0.55          0.72         1.14 o                         
  -5  12   6          0.08          0.09         0.96 o                         
  -4  12   6          3.35          3.08         0.71 o                         
  -3  12   6         16.93         16.89         1.24 o                         
  -2  12   6         39.35         35.03         1.39 o                         
  -1  12   6         14.86         14.01         0.57 o                         
   0  12   6         10.89         10.52         0.57 o                         
   1  12   6          2.49          3.28         0.42 o                         
   2  12   6          8.69          9.47         1.01 o                         
   3  12   6          0.41          0.81         0.50 o                         
   4  12   6          3.53          5.17         0.67 o                         
   5  12   6         10.36         10.78         1.08 o                         
  -5  13   6          6.87          5.64         1.92 o                         
  -4  13   6          0.12         -0.06         1.23 o                         
  -3  13   6          6.98          7.49         1.68 o                         
  -2  13   6          2.09          1.71         0.63 o                         
  -1  13   6         29.03         27.28         0.90 o                         
   0  13   6          0.39          1.46         0.46 o                         
   1  13   6         24.34         26.01         1.20 o                         
   2  13   6          2.99          3.88         0.59 o                         
   3  13   6         15.01         16.12         1.01 o                         
   4  13   6         12.35         12.96         1.03 o                         
  -4  14   6          0.39          1.05         1.53 o                         
  -3  14   6          0.11          2.37         1.32 o                         
  -2  14   6          0.15         -1.08         1.08 o                         
  -1  14   6          0.54          1.17         0.58 o                         
   0  14   6          0.12          0.22         0.46 o                         
   1  14   6          0.10         -0.05         0.68 o                         
   2  14   6          4.68          6.26         0.67 o                         
   3  14   6         10.00         10.60         2.65 o                         
  -2  15   6          1.33          0.42         1.32 o                         
  -1  15   6          3.92          4.19         0.67 o                         
   0  15   6          2.90          4.11         0.61 o                         
   1  15   6          0.09          0.14         0.53 o                         
  -9   0   7          0.68          0.19         0.83 o                         
  -7   0   7         44.45         47.08         1.38 o                         
  -5   0   7         94.28         97.66         2.75 o                         
  -3   0   7          1.54          3.83         0.40 o                         
  -1   0   7        115.78        140.28         2.02 o                         
   1   0   7       2294.83       2443.56        26.13 o                         
   3   0   7         86.78         80.23         1.58 o                         
   5   0   7         67.58         62.32         1.38 o                         
   7   0   7         64.36         57.69         2.17 o                         
   9   0   7          2.54          3.63         1.02 o                         
 -10   1   7          0.03          1.50         0.91 o                         
  -9   1   7          0.49          0.18         0.51 o                         
  -8   1   7          4.92          5.23         0.50 o                         
  -7   1   7         21.99         20.90         0.82 o                         
  -6   1   7          5.12          5.39         0.51 o                         
  -5   1   7        158.76        166.99         1.97 o                         
  -4   1   7         45.62         46.56         0.72 o                         
  -3   1   7        250.65        263.68         2.08 o                         
  -2   1   7        793.19        791.37         5.42 o                         
  -1   1   7        106.36        110.80         1.05 o                         
   0   1   7        106.22        104.13         1.74 o                         
   1   1   7        422.76        445.87         3.26 o                         
   2   1   7        244.87        250.64         2.19 o                         
   3   1   7          9.34         11.67         0.44 o                         
   4   1   7          1.50          1.05         0.36 o                         
   5   1   7        124.37        120.61         1.62 o                         
   6   1   7         14.68         14.35         0.87 o                         
   7   1   7          0.80          0.16         0.49 o                         
   8   1   7          0.30          1.62         0.57 o                         
   9   1   7          1.54          1.66         0.71 o                         
  -9   2   7          0.70          0.96         0.76 o                         
  -8   2   7          4.98          3.91         0.45 o                         
  -7   2   7          0.01         -0.24         0.32 o                         
  -6   2   7         20.03         19.78         0.88 o                         
  -5   2   7         19.95         19.91         0.59 o                         
  -4   2   7          4.54          6.69         0.37 o                         
  -3   2   7        112.23        116.33         1.42 o                         
  -2   2   7          2.13          1.57         0.21 o                         
  -1   2   7         11.69         15.01         0.52 o                         
   0   2   7        282.53        276.48         2.14 o                         
   1   2   7         25.80         26.99         0.57 o                         
   2   2   7          2.30          0.83         0.22 o                         
   3   2   7         33.54         33.70         0.64 o                         
   4   2   7        626.11        588.82         4.37 o                         
   5   2   7          5.93          4.97         0.52 o                         
   6   2   7         32.35         30.38         1.52 o                         
   7   2   7         50.56         54.75         1.42 o                         
   8   2   7          2.13          2.17         0.61 o                         
   9   2   7          5.18          8.45         0.96 o                         
  -9   3   7          0.64          0.08         0.50 o                         
  -8   3   7          7.45          8.41         0.58 o                         
  -7   3   7          0.77          0.89         0.42 o                         
  -6   3   7         34.12         35.41         0.89 o                         
  -5   3   7        123.62        127.95         1.50 o                         
  -4   3   7         48.67         50.99         0.74 o                         
  -3   3   7        444.99        430.65         3.35 o                         
  -2   3   7         16.03         15.58         0.36 o                         
  -1   3   7        346.22        352.93         3.06 o                         
   0   3   7        356.19        381.94         3.03 o                         
   1   3   7        320.83        328.96         2.52 o                         
   2   3   7        386.86        422.58         3.17 o                         
   3   3   7         50.25         48.69         0.75 o                         
   4   3   7         21.64         20.17         0.71 o                         
   5   3   7         64.64         60.98         1.18 o                         
   6   3   7         12.68         13.91         0.74 o                         
   7   3   7        142.02        137.91         2.45 o                         
   8   3   7         12.53         12.84         1.01 o                         
   9   3   7          2.29          4.65         0.90 o                         
  -9   4   7          0.03          0.12         0.49 o                         
  -8   4   7         10.24          9.15         1.07 o                         
  -7   4   7          1.80          1.14         0.42 o                         
  -6   4   7          4.44          6.41         0.58 o                         
  -5   4   7          0.53          1.76         0.26 o                         
  -4   4   7          0.00          0.95         0.58 o                         
  -3   4   7        165.40        159.46         1.69 o                         
  -2   4   7         13.91         15.68         0.32 o                         
  -1   4   7        413.02        412.42         3.20 o                         
   0   4   7        313.81        311.89         2.55 o                         
   1   4   7         35.05         37.00         0.60 o                         
   2   4   7        473.28        471.10         3.74 o                         
   3   4   7         27.20         23.96         0.61 o                         
   4   4   7        226.76        230.27         2.68 o                         
   5   4   7          4.33          2.27         0.45 o                         
   6   4   7         18.62         20.75         1.00 o                         
   7   4   7          0.47          2.16         0.55 o                         
   8   4   7          1.46          3.92         0.90 o                         
   9   4   7          6.40          7.11         1.02 o                         
  -9   5   7          0.08          0.86         0.56 o                         
  -8   5   7          0.65          0.10         0.45 o                         
  -7   5   7         22.41         20.52         0.82 o                         
  -6   5   7          0.61          0.82         0.42 o                         
  -5   5   7         15.66         13.49         0.80 o                         
  -4   5   7          0.05         -0.24         0.24 o                         
  -3   5   7          6.09          7.17         0.45 o                         
  -2   5   7        115.28         97.84         1.26 o                         
  -1   5   7         74.82         68.68         0.84 o                         
   0   5   7        155.86        146.68         1.53 o                         
   1   5   7        283.74        270.63         2.32 o                         
   2   5   7         44.41         40.65         0.84 o                         
   3   5   7        114.15        110.80         1.80 o                         
   4   5   7         32.62         30.30         0.83 o                         
   5   5   7        159.27        152.67         2.10 o                         
   6   5   7         24.13         25.45         1.12 o                         
   7   5   7         11.35         13.77         0.84 o                         
   8   5   7         13.56         14.98         1.09 o                         
  -9   6   7          0.00          0.34         0.65 o                         
  -8   6   7          0.31          0.49         0.46 o                         
  -7   6   7          1.31          2.64         0.51 o                         
  -6   6   7         15.40         17.81         0.94 o                         
  -5   6   7          2.80          1.18         0.34 o                         
  -4   6   7        105.40         94.84         1.34 o                         
  -3   6   7         26.26         18.77         0.70 o                         
  -2   6   7        153.13        156.52         1.63 o                         
  -1   6   7         27.10         22.47         0.64 o                         
   0   6   7        168.91        171.23         1.61 o                         
   1   6   7         12.14         10.84         0.59 o                         
   2   6   7        109.89        107.69         1.34 o                         
   3   6   7          5.04          3.08         0.37 o                         
   4   6   7        143.45        139.94         1.92 o                         
   5   6   7          2.91          2.62         0.44 o                         
   6   6   7         37.42         39.20         1.26 o                         
   7   6   7          0.03          0.55         0.48 o                         
   8   6   7         19.72         24.25         1.51 o                         
  -8   7   7          3.75          3.62         0.58 o                         
  -7   7   7          1.50          1.60         0.47 o                         
  -6   7   7         11.70          8.42         0.60 o                         
  -5   7   7          5.23          4.23         0.43 o                         
  -4   7   7         11.55          8.16         0.64 o                         
  -3   7   7          1.67          1.20         0.27 o                         
  -2   7   7         20.17         19.07         0.55 o                         
  -1   7   7         45.48         42.82         0.88 o                         
   0   7   7         35.64         35.79         0.79 o                         
   1   7   7        138.36        129.30         1.58 o                         
   2   7   7          9.23          8.50         0.51 o                         
   3   7   7         71.91         72.13         1.14 o                         
   4   7   7          4.06          3.33         0.49 o                         
   5   7   7          0.14         -0.15         0.34 o                         
   6   7   7          1.30          1.26         0.48 o                         
   7   7   7          0.32          0.76         0.47 o                         
   8   7   7         11.10         18.80         1.63 o                         
  -8   8   7          2.77          1.60         0.51 o                         
  -7   8   7          0.34          0.32         0.43 o                         
  -6   8   7          0.00         -0.33         0.33 o                         
  -5   8   7          0.11         -0.21         0.29 o                         
  -4   8   7          0.38          1.85         0.32 o                         
  -3   8   7         48.46         41.59         0.96 o                         
  -2   8   7          4.60          5.69         0.46 o                         
  -1   8   7         59.44         59.71         0.98 o                         
   0   8   7         55.26         50.90         1.04 o                         
   1   8   7        254.76        246.14         2.58 o                         
   2   8   7          9.42         10.10         0.65 o                         
   3   8   7         29.47         30.56         0.80 o                         
   4   8   7         24.26         23.78         0.77 o                         
   5   8   7          4.89          4.76         0.59 o                         
   6   8   7          3.79          3.61         0.52 o                         
   7   8   7          0.96          0.25         0.67 o                         
  -8   9   7          0.58          0.80         0.46 o                         
  -7   9   7          0.05          0.72         0.78 o                         
  -6   9   7          5.81          3.82         0.83 o                         
  -5   9   7         11.24          8.86         1.23 o                         
  -4   9   7          2.75          1.98         0.64 o                         
  -3   9   7         52.01         45.89         1.45 o                         
  -2   9   7          2.74          2.60         0.30 o                         
  -1   9   7          7.53          8.02         0.53 o                         
   0   9   7         13.82         11.25         0.85 o                         
   1   9   7          7.85          8.73         0.51 o                         
   2   9   7         13.03         11.82         0.78 o                         
   3   9   7          9.56          6.80         0.50 o                         
   4   9   7          0.54          0.63         0.37 o                         
   5   9   7          0.36          0.90         0.38 o                         
   6   9   7          1.14          1.70         0.45 o                         
   7   9   7          0.00          0.79         0.98 o                         
  -7  10   7          0.84          0.84         0.38 o                         
  -6  10   7          0.42         -0.78         0.78 o                         
  -5  10   7          0.84         -0.22         0.75 o                         
  -4  10   7         22.30         19.43         1.34 o                         
  -3  10   7          5.77          7.08         1.03 o                         
  -2  10   7          1.67          1.26         0.30 o                         
  -1  10   7          9.99         10.28         0.58 o                         
   0  10   7          1.12          1.30         0.39 o                         
   1  10   7          9.59         10.86         0.89 o                         
   2  10   7          0.20          0.47         0.37 o                         
   3  10   7         57.49         55.30         1.05 o                         
   4  10   7         23.92         21.84         0.75 o                         
   5  10   7          2.60          3.49         0.81 o                         
   6  10   7          0.85          0.05         0.91 o                         
  -6  11   7          0.00          1.07         0.89 o                         
  -5  11   7          0.36         -0.62         1.63 o                         
  -4  11   7          7.69          6.98         0.95 o                         
  -3  11   7          7.35          6.82         0.83 o                         
  -2  11   7          3.74          6.45         2.17 o                         
  -1  11   7         13.02         13.52         0.80 o                         
   0  11   7          0.00          0.04         0.33 o                         
   1  11   7          1.01          1.94         0.40 o                         
   2  11   7         50.33         52.40         1.11 o                         
   3  11   7          3.93          4.16         0.55 o                         
   4  11   7         12.30         11.19         0.65 o                         
   5  11   7          9.97          7.17         1.40 o                         
   6  11   7          4.80          4.82         1.11 o                         
  -6  12   7          0.06         -0.11         1.77 o                         
  -5  12   7          0.30          0.96         0.84 o                         
  -4  12   7          1.96          3.07         1.24 o                         
  -3  12   7          1.49          1.40         0.51 o                         
  -2  12   7          8.26          7.39         0.79 o                         
  -1  12   7          6.88          8.15         0.54 o                         
   0  12   7          0.31          0.61         0.37 o                         
   1  12   7          3.96          2.38         0.42 o                         
   2  12   7          2.56          1.07         0.50 o                         
   3  12   7         11.33         14.63         0.81 o                         
   4  12   7         17.43         21.88         1.60 o                         
   5  12   7          0.43         -0.17         1.59 o                         
  -5  13   7          1.13          4.32         1.65 o                         
  -4  13   7          2.02          2.61         1.47 o                         
  -3  13   7          0.53         -0.82         0.82 o                         
  -2  13   7          6.28          5.19         0.93 o                         
  -1  13   7          4.31          4.98         0.57 o                         
   0  13   7          4.78          6.72         0.52 o                         
   1  13   7          0.12          0.46         0.40 o                         
   2  13   7          0.52          1.59         0.50 o                         
   3  13   7          3.54          5.27         0.78 o                         
   4  13   7         17.47         18.14         1.59 o                         
  -3  14   7          0.63         -1.23         1.23 o                         
  -2  14   7          0.50          0.15         1.32 o                         
  -1  14   7          0.24          0.66         0.44 o                         
   0  14   7          5.73          7.75         0.72 o                         
   1  14   7          3.82          4.45         0.74 o                         
   2  14   7          0.04         -0.54         0.54 o                         
   3  14   7          5.17          6.29         1.44 o                         
  -8   0   8          1.68          2.16         0.66 o                         
  -6   0   8          0.69          2.00         0.50 o                         
  -4   0   8         18.79         17.93         1.28 o                         
  -2   0   8         29.13         31.26         0.90 o                         
   0   0   8        359.25        387.15         4.11 o                         
   2   0   8          1.73          2.12         0.39 o                         
   4   0   8        359.64        346.82         5.78 o                         
   6   0   8        475.28        455.20         9.56 o                         
   8   0   8          0.28          2.19         0.86 o                         
  -9   1   8          0.23         -0.36         1.12 o                         
  -8   1   8          1.53          1.13         0.38 o                         
  -7   1   8         20.66         16.65         0.74 o                         
  -6   1   8          7.50          6.45         0.55 o                         
  -5   1   8         42.67         31.23         0.83 o                         
  -4   1   8          3.25          3.67         0.46 o                         
  -3   1   8         22.54         18.51         0.46 o                         
  -2   1   8        471.82        514.17         3.96 o                         
  -1   1   8         57.45         59.10         0.78 o                         
   0   1   8       1611.67       1662.85        11.07 o                         
   1   1   8         31.34         25.45         0.53 o                         
   2   1   8          7.22          6.26         0.38 o                         
   3   1   8        387.19        378.43         2.99 o                         
   4   1   8         10.80         13.07         0.59 o                         
   5   1   8        168.13        158.66         1.86 o                         
   6   1   8        145.05        142.16         2.17 o                         
   7   1   8         18.40         15.38         0.92 o                         
   8   1   8          5.74          5.85         0.76 o                         
   9   1   8          0.39          1.39         0.71 o                         
  -9   2   8          2.43          2.03         0.97 o                         
  -8   2   8          0.03         -0.32         0.32 o                         
  -7   2   8          7.49          8.32         0.54 o                         
  -6   2   8          4.51          6.72         0.47 o                         
  -5   2   8          0.91          0.28         0.28 o                         
  -4   2   8         31.87         36.24         0.79 o                         
  -3   2   8         79.61         63.54         0.85 o                         
  -2   2   8        126.88        134.28         1.25 o                         
  -1   2   8        538.76        622.84         4.69 o                         
   0   2   8        109.05        109.02         1.10 o                         
   1   2   8         15.45         17.40         0.46 o                         
   2   2   8         13.75         13.25         0.48 o                         
   3   2   8          3.94          4.67         0.45 o                         
   4   2   8         53.55         44.61         0.90 o                         
   5   2   8          9.21          7.64         0.74 o                         
   6   2   8          5.33          5.26         0.65 o                         
   7   2   8         15.75         16.04         1.08 o                         
   8   2   8          4.07          5.51         1.05 o                         
   9   2   8          7.27          8.67         1.77 o                         
  -9   3   8          0.71          1.72         0.63 o                         
  -8   3   8          2.49          2.41         0.52 o                         
  -7   3   8         11.75         12.51         0.65 o                         
  -6   3   8          3.11          2.40         0.43 o                         
  -5   3   8         60.65         60.67         1.20 o                         
  -4   3   8          3.02          4.69         0.39 o                         
  -3   3   8         19.47         22.82         0.57 o                         
  -2   3   8         59.75         65.09         0.77 o                         
  -1   3   8        129.32        138.02         1.38 o                         
   0   3   8         19.89         21.68         0.48 o                         
   1   3   8         36.67         34.99         0.61 o                         
   2   3   8        235.16        237.28         2.03 o                         
   3   3   8         65.24         66.49         1.00 o                         
   4   3   8          6.14          8.54         0.86 o                         
   5   3   8        191.50        178.82         2.16 o                         
   6   3   8         41.27         44.47         1.27 o                         
   7   3   8         31.78         31.26         1.29 o                         
   8   3   8          0.37          1.92         1.11 o                         
  -9   4   8          1.21          0.72         0.79 o                         
  -8   4   8          3.70          3.14         0.54 o                         
  -7   4   8          3.25          2.89         0.66 o                         
  -6   4   8         13.98         10.81         0.64 o                         
  -5   4   8          1.36          0.95         0.25 o                         
  -4   4   8          0.02          0.02         0.30 o                         
  -3   4   8        142.24        138.05         1.37 o                         
  -2   4   8         20.70         28.20         0.52 o                         
  -1   4   8         84.03         88.86         1.21 o                         
   0   4   8         20.03         17.44         0.49 o                         
   1   4   8         10.73          8.92         0.56 o                         
   2   4   8        278.95        261.14         3.02 o                         
   3   4   8         30.51         27.97         0.96 o                         
   4   4   8          7.28          8.08         0.62 o                         
   5   4   8         83.92         80.35         1.36 o                         
   6   4   8         50.26         48.76         1.13 o                         
   7   4   8         41.58         45.52         1.31 o                         
   8   4   8          1.94          2.24         0.67 o                         
  -9   5   8          0.05         -0.09         0.49 o                         
  -8   5   8          8.21          7.52         0.72 o                         
  -7   5   8         21.70         20.31         0.89 o                         
  -6   5   8          2.49          2.42         0.42 o                         
  -5   5   8         29.23         31.16         0.83 o                         
  -4   5   8          0.84          0.64         0.35 o                         
  -3   5   8         58.98         66.00         1.22 o                         
  -2   5   8        153.74        165.84         1.75 o                         
  -1   5   8         79.08         84.16         0.99 o                         
   0   5   8         29.27         26.48         0.58 o                         
   1   5   8          0.90          0.91         0.27 o                         
   2   5   8          7.18          8.75         0.49 o                         
   3   5   8         58.56         58.49         1.28 o                         
   4   5   8         33.06         30.15         1.21 o                         
   5   5   8          0.39          0.06         0.39 o                         
   6   5   8         19.92         20.71         1.32 o                         
   7   5   8          0.51          1.16         0.59 o                         
   8   5   8          0.36          1.16         1.00 o                         
  -9   6   8          3.84          4.71         0.78 o                         
  -8   6   8          3.31          3.92         0.58 o                         
  -7   6   8         10.63         11.02         0.75 o                         
  -6   6   8          4.70          4.05         0.50 o                         
  -5   6   8          0.10          0.57         0.36 o                         
  -4   6   8          4.36          4.03         0.38 o                         
  -3   6   8          0.02          0.15         0.27 o                         
  -2   6   8          0.12          1.49         0.36 o                         
  -1   6   8        103.09         95.96         1.74 o                         
   0   6   8          5.05          5.86         0.35 o                         
   1   6   8        235.56        239.11         2.34 o                         
   2   6   8          0.15         -0.10         0.34 o                         
   3   6   8         32.97         32.54         0.84 o                         
   4   6   8          3.62          3.18         0.46 o                         
   5   6   8         13.77         15.31         0.81 o                         
   6   6   8          3.83          3.49         0.49 o                         
   7   6   8         12.65         14.81         1.01 o                         
   8   6   8          2.81          2.07         0.79 o                         
  -8   7   8          0.45         -0.15         0.53 o                         
  -7   7   8          4.90          4.26         0.55 o                         
  -6   7   8          3.73          3.81         0.52 o                         
  -5   7   8         11.01          8.27         0.56 o                         
  -4   7   8         30.00         27.41         0.88 o                         
  -3   7   8          7.53          8.77         0.48 o                         
  -2   7   8         62.14         59.61         1.00 o                         
  -1   7   8          4.67          5.46         0.44 o                         
   0   7   8         36.28         35.89         0.72 o                         
   1   7   8         20.28         20.95         0.64 o                         
   2   7   8        102.30         95.93         1.39 o                         
   3   7   8          3.11          2.07         0.50 o                         
   4   7   8         21.01         17.98         0.80 o                         
   5   7   8          1.11          0.48         0.42 o                         
   6   7   8         19.02         20.48         0.98 o                         
   7   7   8          2.28          2.85         0.79 o                         
  -8   8   8          3.23          3.60         0.54 o                         
  -7   8   8          0.00         -0.39         0.39 o                         
  -6   8   8         14.37         11.26         1.08 o                         
  -5   8   8          0.95          1.78         0.36 o                         
  -4   8   8          1.60          0.88         0.31 o                         
  -3   8   8          0.00          0.03         0.27 o                         
  -2   8   8          0.00          0.07         0.30 o                         
  -1   8   8          0.47          0.48         0.38 o                         
   0   8   8          1.64          1.41         0.37 o                         
   1   8   8        208.25        204.19         2.43 o                         
   2   8   8          1.59          0.31         0.38 o                         
   3   8   8          5.59          6.12         0.53 o                         
   4   8   8          0.01         -0.18         0.36 o                         
   5   8   8         28.14         26.70         1.02 o                         
   6   8   8          8.75          8.89         0.69 o                         
   7   8   8          2.32          2.92         1.03 o                         
  -7   9   8          0.31          1.28         0.66 o                         
  -6   9   8          1.72          1.57         0.38 o                         
  -5   9   8          4.77          4.74         0.50 o                         
  -4   9   8          7.70          8.13         1.92 o                         
  -3   9   8         22.32         21.36         0.72 o                         
  -2   9   8         32.68         30.43         0.76 o                         
  -1   9   8          8.59          9.25         0.54 o                         
   0   9   8         73.24         76.39         1.25 o                         
   1   9   8         22.37         24.23         1.35 o                         
   2   9   8         89.47         90.15         1.30 o                         
   3   9   8        192.84        191.47         2.49 o                         
   4   9   8          0.03         -0.03         0.41 o                         
   5   9   8          1.08          1.17         0.44 o                         
   6   9   8          3.44          5.50         1.54 o                         
   7   9   8          0.03          1.39         0.98 o                         
  -7  10   8          0.31          0.80         0.36 o                         
  -6  10   8          0.08          0.39         0.75 o                         
  -5  10   8          5.40          5.13         1.09 o                         
  -4  10   8          1.01          1.26         1.01 o                         
  -3  10   8          0.66          0.25         0.67 o                         
  -2  10   8          0.01         -0.26         0.35 o                         
  -1  10   8          0.78          0.40         0.32 o                         
   0  10   8         31.39         32.18         1.71 o                         
   1  10   8          0.90          1.00         0.46 o                         
   2  10   8          0.43          0.40         0.38 o                         
   3  10   8         58.46         54.26         1.07 o                         
   4  10   8          0.44          3.73         0.67 o                         
   5  10   8         11.56         10.57         0.89 o                         
   6  10   8          7.89          6.55         1.27 o                         
  -6  11   8          0.07          1.67         1.02 o                         
  -5  11   8          0.58          0.86         0.84 o                         
  -4  11   8          6.28          4.82         0.81 o                         
  -3  11   8         24.14         23.23         1.45 o                         
  -2  11   8         10.02          8.56         0.49 o                         
  -1  11   8         25.32         25.09         0.85 o                         
   0  11   8         15.10         14.34         0.69 o                         
   1  11   8          0.16          0.13         0.63 o                         
   2  11   8         42.42         39.89         2.31 o                         
   3  11   8          2.59          5.25         0.57 o                         
   4  11   8          0.46          1.34         0.48 o                         
   5  11   8          0.18         -0.22         1.63 o                         
  -5  12   8          0.09          1.32         0.95 o                         
  -4  12   8          1.99          3.03         1.23 o                         
  -3  12   8          1.57          0.39         0.71 o                         
  -2  12   8          0.76          3.07         0.94 o                         
  -1  12   8          3.23          3.50         0.45 o                         
   0  12   8         22.03         25.85         0.88 o                         
   1  12   8         29.60         29.67         0.98 o                         
   2  12   8         68.57         64.97         1.31 o                         
   3  12   8         15.33         14.33         1.19 o                         
   4  12   8         29.72         30.54         1.90 o                         
   5  12   8          0.01          1.61         0.96 o                         
  -4  13   8          0.07          2.34         1.65 o                         
  -3  13   8          2.51          1.32         1.50 o                         
  -2  13   8          4.24          3.72         1.00 o                         
  -1  13   8          8.26          9.59         0.77 o                         
   0  13   8          4.04          6.29         0.60 o                         
   1  13   8          3.16          2.54         0.91 o                         
   2  13   8          0.43          0.14         0.55 o                         
   3  13   8          1.96          0.94         0.87 o                         
  -3  14   8          1.85          3.00         1.59 o                         
  -2  14   8          3.67          1.95         1.53 o                         
  -1  14   8          0.46          1.10         0.59 o                         
   0  14   8          0.27          0.01         0.47 o                         
   1  14   8          0.02          0.11         0.56 o                         
   2  14   8          1.39          2.56         0.67 o                         
  -9   0   9          7.41          4.74         1.38 o                         
  -7   0   9         10.87         10.27         0.83 o                         
  -5   0   9         10.17          8.56         0.69 o                         
  -3   0   9          9.34         11.76         0.89 o                         
  -1   0   9         21.97         31.22         0.82 o                         
   1   0   9        154.33        162.51         2.21 o                         
   3   0   9          6.06          7.50         0.65 o                         
   5   0   9        324.44        324.05         5.79 o                         
   7   0   9          9.96         11.64         1.37 o                         
  -9   1   9          2.22          2.26         0.93 o                         
  -8   1   9          0.26          0.19         0.37 o                         
  -7   1   9         11.48         10.61         0.90 o                         
  -6   1   9          0.38          0.06         0.32 o                         
  -5   1   9         39.42         40.36         0.98 o                         
  -4   1   9         13.27         10.36         0.85 o                         
  -3   1   9         81.99         81.42         1.13 o                         
  -2   1   9         63.85         77.76         0.98 o                         
  -1   1   9         12.55         12.62         0.46 o                         
   0   1   9         12.24         12.10         0.45 o                         
   1   1   9          1.53          0.53         0.24 o                         
   2   1   9         90.52         87.03         1.20 o                         
   3   1   9        871.05        819.99         7.47 o                         
   4   1   9          9.25         11.93         1.11 o                         
   5   1   9        288.69        274.57         2.95 o                         
   6   1   9          4.16          5.66         0.87 o                         
   7   1   9          0.01          0.32         0.51 o                         
   8   1   9         12.18         13.76         1.06 o                         
  -9   2   9          0.05         -0.73         0.73 o                         
  -8   2   9          0.02         -0.20         0.38 o                         
  -7   2   9          0.16          0.76         0.34 o                         
  -6   2   9          7.14          8.15         0.51 o                         
  -5   2   9          2.38          1.80         0.35 o                         
  -4   2   9         12.34         13.32         0.56 o                         
  -3   2   9          5.11          4.98         0.35 o                         
  -2   2   9         31.73         29.60         0.62 o                         
  -1   2   9        488.81        483.48         3.82 o                         
   0   2   9        168.02        168.21         1.54 o                         
   1   2   9         60.48         60.74         0.84 o                         
   2   2   9          5.34          5.72         0.49 o                         
   3   2   9         36.86         36.24         0.81 o                         
   4   2   9        613.57        590.30         5.20 o                         
   5   2   9         23.66         24.91         0.95 o                         
   6   2   9          1.02          1.09         0.54 o                         
   7   2   9          2.27          3.72         0.69 o                         
   8   2   9          2.28          3.56         0.70 o                         
  -9   3   9          1.46         -0.03         0.90 o                         
  -8   3   9          6.45          6.22         0.97 o                         
  -7   3   9          0.93          0.82         0.36 o                         
  -6   3   9         10.43          9.31         0.56 o                         
  -5   3   9         13.21         14.12         0.62 o                         
  -4   3   9        103.35         92.46         1.42 o                         
  -3   3   9         46.77         42.64         0.73 o                         
  -2   3   9         14.00         14.35         0.49 o                         
  -1   3   9        199.87        206.12         2.13 o                         
   0   3   9        104.23        114.19         1.28 o                         
   1   3   9          1.89          1.57         0.32 o                         
   2   3   9         19.88         18.39         0.62 o                         
   3   3   9         66.01         65.59         1.08 o                         
   4   3   9         77.26         75.02         1.33 o                         
   5   3   9         45.30         39.32         1.06 o                         
   6   3   9         29.03         29.09         1.21 o                         
   7   3   9          3.62          5.54         0.96 o                         
   8   3   9          5.18          6.89         0.90 o                         
  -9   4   9          1.57          0.42         0.77 o                         
  -8   4   9          0.48          0.33         0.57 o                         
  -7   4   9          0.23          0.51         0.46 o                         
  -6   4   9         10.15         11.43         0.65 o                         
  -5   4   9          0.54          0.72         0.36 o                         
  -4   4   9          1.45          1.93         0.29 o                         
  -3   4   9         33.51         44.81         0.76 o                         
  -2   4   9        146.10        144.01         1.49 o                         
  -1   4   9         13.94         11.74         0.48 o                         
   0   4   9         50.57         45.21         0.99 o                         
   1   4   9         38.98         38.15         0.75 o                         
   2   4   9        990.41        928.35         7.57 o                         
   3   4   9         10.94          9.82         1.03 o                         
   4   4   9        164.48        152.79         1.94 o                         
   5   4   9          0.04         -0.12         0.38 o                         
   6   4   9         18.95         17.42         1.23 o                         
   7   4   9         18.88         18.68         1.88 o                         
   8   4   9          0.23          3.74         0.99 o                         
  -9   5   9          0.10         -0.05         1.21 o                         
  -8   5   9          0.37          0.89         0.50 o                         
  -7   5   9          0.00          1.02         0.45 o                         
  -6   5   9          5.11          3.97         0.49 o                         
  -5   5   9         57.70         55.13         2.05 o                         
  -4   5   9         14.66         15.84         1.27 o                         
  -3   5   9         15.33         15.35         0.64 o                         
  -2   5   9         22.92         28.33         0.84 o                         
  -1   5   9         71.87         73.10         1.02 o                         
   0   5   9         58.75         54.64         0.85 o                         
   1   5   9         14.66         14.09         0.62 o                         
   2   5   9          6.18          6.31         0.52 o                         
   3   5   9         84.03         72.25         1.37 o                         
   4   5   9         21.83         20.50         0.81 o                         
   5   5   9          8.70          9.37         0.63 o                         
   6   5   9          0.11          0.68         0.57 o                         
   7   5   9          1.46          1.78         0.61 o                         
   8   5   9          4.01          2.69         0.85 o                         
  -8   6   9          1.92          2.17         0.54 o                         
  -7   6   9          0.25          0.80         0.46 o                         
  -6   6   9          4.76          2.35         0.47 o                         
  -5   6   9          7.28          7.08         0.57 o                         
  -4   6   9         12.97         11.86         0.61 o                         
  -3   6   9          2.36          2.71         0.36 o                         
  -2   6   9        112.31        114.74         1.55 o                         
  -1   6   9        648.17        622.71         5.27 o                         
   0   6   9         17.32         16.01         0.59 o                         
   1   6   9        115.54        109.59         1.43 o                         
   2   6   9        177.44        178.46         2.02 o                         
   3   6   9          8.36          7.08         0.56 o                         
   4   6   9          3.26          2.51         0.53 o                         
   5   6   9          0.01          0.21         0.38 o                         
   6   6   9          2.71          2.67         0.71 o                         
   7   6   9          0.34          0.76         0.61 o                         
  -8   7   9          1.10          1.03         0.50 o                         
  -7   7   9          0.09         -0.04         0.48 o                         
  -6   7   9          3.89          2.92         0.61 o                         
  -5   7   9         17.18         15.66         1.20 o                         
  -4   7   9        151.82        138.55         3.56 o                         
  -3   7   9          7.19          9.08         0.55 o                         
  -2   7   9          1.42          2.30         0.60 o                         
  -1   7   9         61.09         56.22         1.07 o                         
   0   7   9          5.85          6.60         0.46 o                         
   1   7   9         47.62         43.49         0.95 o                         
   2   7   9         77.60         67.63         1.15 o                         
   3   7   9         32.94         31.00         0.88 o                         
   4   7   9          0.47          0.01         0.35 o                         
   5   7   9          0.99          2.11         0.47 o                         
   6   7   9          1.51          1.56         0.68 o                         
   7   7   9          3.19          5.10         0.89 o                         
  -8   8   9          1.42          2.15         2.55 o                         
  -7   8   9          2.56          1.74         0.47 o                         
  -6   8   9         10.60         11.74         1.06 o                         
  -5   8   9          5.37          5.92         0.71 o                         
  -4   8   9         46.83         42.57         1.23 o                         
  -3   8   9          0.26          0.09         0.47 o                         
  -2   8   9         10.48         12.88         0.60 o                         
  -1   8   9         38.55         38.39         1.46 o                         
   0   8   9          0.52          0.75         0.41 o                         
   1   8   9        142.53        141.43         1.92 o                         
   2   8   9         22.63         19.00         0.71 o                         
   3   8   9         12.81         13.46         0.70 o                         
   4   8   9          9.12          8.20         0.65 o                         
   5   8   9          2.97          3.64         0.50 o                         
   6   8   9          3.00          4.97         0.87 o                         
   7   8   9          0.03          0.26         0.99 o                         
  -7   9   9          0.19          0.61         0.48 o                         
  -6   9   9          0.96          0.23         0.35 o                         
  -5   9   9         16.81         12.42         0.67 o                         
  -4   9   9          1.57          1.57         0.34 o                         
  -3   9   9          8.50          7.54         0.68 o                         
  -2   9   9          5.40          5.86         0.62 o                         
  -1   9   9          0.09          0.34         0.34 o                         
   0   9   9         81.60         76.73         1.46 o                         
   1   9   9          4.18          4.73         0.52 o                         
   2   9   9         24.76         24.54         1.13 o                         
   3   9   9          5.10          5.22         0.53 o                         
   4   9   9          5.92          9.50         0.67 o                         
   5   9   9         14.33         15.33         0.89 o                         
   6   9   9         15.53         22.80         1.82 o                         
  -6  10   9          0.78          1.97         0.90 o                         
  -5  10   9          4.84          3.18         0.94 o                         
  -4  10   9          1.20         -0.66         0.66 o                         
  -3  10   9          5.02          5.38         1.15 o                         
  -2  10   9          0.86          0.94         0.40 o                         
  -1  10   9          7.43          8.41         0.62 o                         
   0  10   9          0.10          0.96         0.36 o                         
   1  10   9         35.33         35.76         1.12 o                         
   2  10   9         25.45         30.08         1.08 o                         
   3  10   9          3.69          4.23         0.66 o                         
   4  10   9          0.48          2.09         0.63 o                         
   5  10   9          3.11          3.72         1.14 o                         
   6  10   9          2.58          3.94         1.08 o                         
  -6  11   9          0.12          0.88         1.02 o                         
  -5  11   9          0.75         -0.45         0.93 o                         
  -4  11   9          0.95          0.87         1.26 o                         
  -3  11   9          1.01          0.81         1.33 o                         
  -2  11   9          0.00          0.23         0.35 o                         
  -1  11   9          0.78          0.81         0.34 o                         
   0  11   9          0.20          0.51         0.49 o                         
   1  11   9          0.76          2.18         0.61 o                         
   2  11   9         51.36         51.73         1.67 o                         
   3  11   9          5.79          7.93         0.67 o                         
   4  11   9         13.12         11.19         1.35 o                         
   5  11   9          4.86          5.83         1.25 o                         
  -5  12   9          0.24          1.92         1.23 o                         
  -4  12   9          0.92         -0.01         0.78 o                         
  -3  12   9          0.00          0.34         0.69 o                         
  -2  12   9          3.01          2.44         0.45 o                         
  -1  12   9          0.11          0.52         0.40 o                         
   0  12   9          0.72          3.62         1.32 o                         
   1  12   9          2.88          3.25         0.50 o                         
   2  12   9          5.69          7.66         0.84 o                         
   3  12   9          2.01          1.75         0.69 o                         
   4  12   9          3.32          2.74         1.14 o                         
  -4  13   9          0.03         -0.42         1.38 o                         
  -3  13   9          0.72          0.75         1.35 o                         
  -2  13   9          0.01          0.72         1.41 o                         
  -1  13   9          1.34          2.72         0.52 o                         
   0  13   9          1.39          1.34         0.55 o                         
   1  13   9          0.50          1.11         0.59 o                         
   2  13   9          2.25          3.58         0.75 o                         
   3  13   9          3.40          5.48         1.11 o                         
  -1  14   9          0.74          1.04         0.45 o                         
   0  14   9          1.56          1.74         0.56 o                         
  -8   0  10          8.80          9.81         0.91 o                         
  -6   0  10          3.67          5.57         0.77 o                         
  -4   0  10         48.76         48.63         1.59 o                         
  -2   0  10          3.58          2.51         0.63 o                         
   0   0  10          5.65          6.83         0.58 o                         
   2   0  10         75.90         71.06         1.40 o                         
   4   0  10         10.43         13.03         0.95 o                         
   6   0  10         32.99         33.47         1.84 o                         
   8   0  10          5.23          7.17         1.10 o                         
  -9   1  10          0.00          0.31         0.84 o                         
  -8   1  10          0.03          0.21         0.42 o                         
  -7   1  10          0.33          1.10         0.36 o                         
  -6   1  10          0.24          0.21         0.34 o                         
  -5   1  10         35.07         33.66         0.90 o                         
  -4   1  10         76.42         85.81         1.49 o                         
  -3   1  10          3.81          3.33         0.37 o                         
  -2   1  10         70.84         80.26         1.25 o                         
  -1   1  10          0.69          0.22         0.28 o                         
   0   1  10          6.84          6.55         0.55 o                         
   1   1  10          0.01          0.17         0.26 o                         
   2   1  10          0.03         -0.31         0.31 o                         
   3   1  10        112.40        110.41         1.43 o                         
   4   1  10          0.21         -0.07         0.44 o                         
   5   1  10          0.29          1.13         0.85 o                         
   6   1  10          0.29         -0.42         0.55 o                         
   7   1  10          5.18          5.94         1.17 o                         
   8   1  10         14.42         19.62         1.26 o                         
  -9   2  10          0.01          1.07         0.83 o                         
  -8   2  10          1.19          1.12         0.54 o                         
  -7   2  10          0.47          1.39         0.44 o                         
  -6   2  10          1.30          1.97         0.38 o                         
  -5   2  10         26.38         22.92         0.71 o                         
  -4   2  10         16.43         16.85         0.63 o                         
  -3   2  10         60.59         55.40         0.95 o                         
  -2   2  10          1.20          2.05         0.59 o                         
  -1   2  10         40.57         40.13         0.75 o                         
   0   2  10          3.41          5.76         0.56 o                         
   1   2  10         63.26         62.56         0.97 o                         
   2   2  10         20.90         19.38         0.75 o                         
   3   2  10          0.46          0.94         0.37 o                         
   4   2  10         67.39         61.96         1.26 o                         
   5   2  10         28.15         32.96         1.19 o                         
   6   2  10          8.80          9.34         0.97 o                         
   7   2  10          0.18          1.07         0.65 o                         
   8   2  10          1.76          1.69         0.72 o                         
  -9   3  10          0.00          0.20         0.84 o                         
  -8   3  10          1.10          0.92         0.49 o                         
  -7   3  10          0.73          0.48         0.53 o                         
  -6   3  10          0.46          1.05         0.34 o                         
  -5   3  10         15.88         15.91         0.82 o                         
  -4   3  10          0.84          1.41         0.32 o                         
  -3   3  10         97.54         95.87         1.28 o                         
  -2   3  10        510.96        486.61         3.91 o                         
  -1   3  10          5.47          4.75         0.43 o                         
   0   3  10         32.54         27.50         0.69 o                         
   1   3  10        299.60        277.21         2.54 o                         
   2   3  10         22.12         23.24         0.71 o                         
   3   3  10         32.88         33.79         0.94 o                         
   4   3  10        145.58        146.13         3.00 o                         
   5   3  10         41.93         35.53         0.99 o                         
   6   3  10          0.85          2.26         0.54 o                         
   7   3  10          4.52          5.34         0.71 o                         
   8   3  10          3.69          5.59         0.80 o                         
  -8   4  10          9.66          8.32         0.76 o                         
  -7   4  10          0.10          0.80         0.41 o                         
  -6   4  10         27.05         25.56         0.89 o                         
  -5   4  10          0.10          0.67         0.38 o                         
  -4   4  10          3.05          4.59         0.39 o                         
  -3   4  10        635.91        651.11         5.91 o                         
  -2   4  10         38.01         40.63         0.84 o                         
  -1   4  10        345.63        347.57         3.23 o                         
   0   4  10        106.33        107.72         1.36 o                         
   1   4  10         13.75         16.94         0.63 o                         
   2   4  10        366.46        354.35         4.65 o                         
   3   4  10         17.33         18.54         0.92 o                         
   4   4  10          7.62          7.70         0.66 o                         
   5   4  10          5.25          6.68         0.61 o                         
   6   4  10          0.82          1.71         0.62 o                         
   7   4  10         31.26         35.00         1.38 o                         
   8   4  10          0.32          1.12         0.65 o                         
  -8   5  10          0.00          0.41         0.51 o                         
  -7   5  10          0.85          0.78         0.48 o                         
  -6   5  10          6.10          6.84         0.54 o                         
  -5   5  10          0.49          1.16         0.46 o                         
  -4   5  10          2.15          3.97         0.47 o                         
  -3   5  10         10.60          9.30         0.65 o                         
  -2   5  10          8.89          8.70         0.94 o                         
  -1   5  10          7.34          8.50         0.48 o                         
   0   5  10        891.23        868.18         6.57 o                         
   1   5  10         16.36         17.16         0.73 o                         
   2   5  10         52.74         50.62         1.04 o                         
   3   5  10        151.52        135.75         2.00 o                         
   4   5  10         51.46         50.62         1.24 o                         
   5   5  10          5.92          5.33         0.57 o                         
   6   5  10          0.83          0.77         0.53 o                         
   7   5  10          0.00         -0.32         0.64 o                         
  -8   6  10          0.68          2.22         0.55 o                         
  -7   6  10          0.14          0.81         0.46 o                         
  -6   6  10         12.26         11.03         0.76 o                         
  -5   6  10          7.03          7.52         0.61 o                         
  -4   6  10          0.62          0.98         0.41 o                         
  -3   6  10          0.02          0.27         0.42 o                         
  -2   6  10         16.41         16.82         0.74 o                         
  -1   6  10        256.27        245.06         2.41 o                         
   0   6  10        305.85        303.08         3.21 o                         
   1   6  10         50.99         47.38         1.01 o                         
   2   6  10         49.12         40.41         1.57 o                         
   3   6  10         98.46         96.73         2.12 o                         
   4   6  10         58.64         56.52         1.62 o                         
   5   6  10         15.03         15.52         0.80 o                         
   6   6  10          1.39          2.48         0.67 o                         
   7   6  10          6.67          8.69         1.52 o                         
  -8   7  10          0.05         -0.04         0.49 o                         
  -7   7  10         11.98          9.48         1.19 o                         
  -6   7  10          0.87          0.47         0.65 o                         
  -5   7  10         30.14         27.04         0.98 o                         
  -4   7  10          7.71         10.69         0.75 o                         
  -3   7  10          1.77          2.20         0.45 o                         
  -2   7  10         58.32         58.94         1.13 o                         
  -1   7  10          5.14          6.07         0.75 o                         
   0   7  10        113.32        117.65         1.48 o                         
   1   7  10        485.53        467.44         4.20 o                         
   2   7  10          0.54         -0.13         0.38 o                         
   3   7  10          0.04         -0.01         0.40 o                         
   4   7  10          8.65          9.83         0.63 o                         
   5   7  10          0.81          1.71         0.65 o                         
   6   7  10          6.87          6.53         0.92 o                         
   7   7  10          0.29          1.77         1.10 o                         
  -7   8  10          0.01          1.28         0.58 o                         
  -6   8  10          3.07          1.33         0.45 o                         
  -5   8  10          0.10         -0.04         0.44 o                         
  -4   8  10          0.11         -0.32         0.68 o                         
  -3   8  10         12.19         10.43         0.60 o                         
  -2   8  10         21.75         19.36         0.74 o                         
  -1   8  10         16.90         19.20         1.85 o                         
   0   8  10         10.95         16.23         0.79 o                         
   1   8  10        106.81        103.22         1.43 o                         
   2   8  10         19.77         17.05         0.70 o                         
   3   8  10         16.16         16.35         0.73 o                         
   4   8  10          0.71          1.50         0.47 o                         
   5   8  10          2.47          3.59         0.75 o                         
   6   8  10          6.32          9.01         1.45 o                         
  -7   9  10          1.03          1.21         0.71 o                         
  -6   9  10          7.78          8.31         0.60 o                         
  -5   9  10          0.00          0.46         0.33 o                         
  -4   9  10          1.11          0.80         0.46 o                         
  -3   9  10          2.08          2.75         0.39 o                         
  -2   9  10          0.24          0.25         0.39 o                         
  -1   9  10         29.78         31.46         0.89 o                         
   0   9  10         98.25         90.28         1.51 o                         
   1   9  10          2.15          3.29         0.57 o                         
   2   9  10          3.27          4.13         0.46 o                         
   3   9  10          1.83          2.29         0.46 o                         
   4   9  10          2.57          4.01         0.51 o                         
   5   9  10         10.49          9.83         1.41 o                         
   6   9  10          0.38          0.74         1.00 o                         
  -6  10  10          0.20          0.96         0.92 o                         
  -5  10  10          3.03          4.93         1.35 o                         
  -4  10  10          0.58          0.46         0.49 o                         
  -3  10  10          2.82          3.37         0.54 o                         
  -2  10  10          4.04          4.56         0.50 o                         
  -1  10  10          6.82          7.43         0.59 o                         
   0  10  10         60.04         58.51         1.23 o                         
   1  10  10         22.13         22.30         1.50 o                         
   2  10  10         45.18         42.17         1.15 o                         
   3  10  10          1.14          0.66         0.45 o                         
   4  10  10          0.06         -0.02         0.92 o                         
   5  10  10          0.04          1.78         1.15 o                         
  -5  11  10          0.10         -0.42         0.90 o                         
  -4  11  10          0.12          0.81         1.20 o                         
  -3  11  10         11.83          9.95         2.13 o                         
  -2  11  10         17.80         20.38         1.12 o                         
  -1  11  10          5.40          6.59         0.56 o                         
   0  11  10          6.39          7.77         0.68 o                         
   1  11  10          3.13          4.99         0.54 o                         
   2  11  10          9.18          7.25         0.77 o                         
   3  11  10          1.17          1.56         0.68 o                         
   4  11  10          0.81          1.70         1.00 o                         
  -4  12  10          0.63          0.75         1.14 o                         
  -3  12  10          0.39          1.28         1.24 o                         
  -2  12  10          0.71          0.41         0.38 o                         
  -1  12  10          0.02          0.41         0.49 o                         
   0  12  10          1.02          0.62         0.48 o                         
   1  12  10          0.60          0.63         0.59 o                         
   2  12  10          0.19          0.73         0.87 o                         
   3  12  10          0.43          0.78         0.87 o                         
  -3  13  10          6.10          7.47         2.04 o                         
  -2  13  10          0.87          1.57         0.38 o                         
  -1  13  10          0.32          0.17         0.45 o                         
   0  13  10          2.57          3.79         0.65 o                         
   1  13  10          0.82          0.52         0.60 o                         
   2  13  10          0.01          0.10         0.63 o                         
  -7   0  11          5.20          7.21         0.78 o                         
  -5   0  11         11.77         13.19         0.93 o                         
  -3   0  11        533.14        517.71         7.35 o                         
  -1   0  11          0.65          0.84         0.54 o                         
   1   0  11         86.26         87.32         1.85 o                         
   3   0  11         17.01         17.05         1.63 o                         
   5   0  11          0.81          1.30         0.81 o                         
   7   0  11          1.79          1.07         1.11 o                         
  -8   1  11          1.13          1.64         0.88 o                         
  -7   1  11          1.22          1.44         0.51 o                         
  -6   1  11         26.94         21.65         0.83 o                         
  -5   1  11          1.27          1.39         0.37 o                         
  -4   1  11        103.77        120.79         2.11 o                         
  -3   1  11          3.46          4.91         0.59 o                         
  -2   1  11        272.89        287.01         2.81 o                         
  -1   1  11         20.64         18.09         0.73 o                         
   0   1  11          4.71          4.94         0.44 o                         
   1   1  11        106.71        100.68         1.54 o                         
   2   1  11         16.76         16.84         0.84 o                         
   3   1  11         74.97         73.39         1.34 o                         
   4   1  11         16.03         18.82         1.04 o                         
   5   1  11          0.86          1.43         0.52 o                         
   6   1  11          2.15          1.65         0.69 o                         
   7   1  11          0.24          0.23         0.58 o                         
  -8   2  11          5.26          5.45         0.74 o                         
  -7   2  11          0.86          0.98         0.40 o                         
  -6   2  11          0.64          0.88         0.41 o                         
  -5   2  11          0.32          0.23         0.34 o                         
  -4   2  11         80.93         77.67         1.31 o                         
  -3   2  11         19.78         15.04         0.65 o                         
  -2   2  11          0.52          0.57         0.37 o                         
  -1   2  11         50.86         53.11         0.98 o                         
   0   2  11         39.72         32.57         0.82 o                         
   1   2  11          1.81          1.63         0.33 o                         
   2   2  11         35.17         31.58         0.80 o                         
   3   2  11         53.70         49.57         1.13 o                         
   4   2  11          3.34          3.69         0.56 o                         
   5   2  11          4.04          5.25         0.68 o                         
   6   2  11          1.65          1.34         0.58 o                         
   7   2  11          4.73          5.08         0.79 o                         
  -8   3  11          1.43          2.07         0.87 o                         
  -7   3  11         30.52         29.50         1.00 o                         
  -6   3  11          2.24          4.43         0.45 o                         
  -5   3  11          5.82          6.48         0.66 o                         
  -4   3  11          5.42          5.41         0.46 o                         
  -3   3  11          0.27          1.13         0.38 o                         
  -2   3  11        367.09        339.90         3.19 o                         
  -1   3  11          3.98          3.12         0.49 o                         
   0   3  11          1.93          0.50         0.34 o                         
   1   3  11        158.24        141.10         1.63 o                         
   2   3  11          8.80         12.27         0.91 o                         
   3   3  11        149.78        123.23         1.84 o                         
   4   3  11          0.01          0.10         0.41 o                         
   5   3  11          1.80          1.18         0.50 o                         
   6   3  11          9.53         10.10         1.31 o                         
   7   3  11          0.59          2.36         0.65 o                         
  -8   4  11          0.65          1.16         0.62 o                         
  -7   4  11          4.16          3.82         0.59 o                         
  -6   4  11          5.89          7.32         0.81 o                         
  -5   4  11          9.79          8.28         0.61 o                         
  -4   4  11         27.39         24.61         0.79 o                         
  -3   4  11        160.88        166.81         2.41 o                         
  -2   4  11         61.90         55.48         1.00 o                         
  -1   4  11        243.25        236.00         2.42 o                         
   0   4  11         50.79         40.41         0.84 o                         
   1   4  11          0.21          0.70         0.37 o                         
   2   4  11        360.33        353.83         5.00 o                         
   3   4  11          7.65          8.66         0.63 o                         
   4   4  11          3.32          5.14         0.55 o                         
   5   4  11          6.97          8.86         0.66 o                         
   6   4  11          0.06          0.80         0.57 o                         
   7   4  11          5.72          6.02         0.81 o                         
  -8   5  11          0.18          0.51         0.74 o                         
  -7   5  11          1.21          1.38         0.51 o                         
  -6   5  11          4.04          4.77         0.56 o                         
  -5   5  11          0.45          0.90         0.42 o                         
  -4   5  11          7.06          6.12         0.56 o                         
  -3   5  11         35.88         28.82         0.98 o                         
  -2   5  11         13.98         13.06         0.55 o                         
  -1   5  11         32.89         38.91         0.84 o                         
   0   5  11          5.57          7.99         0.52 o                         
   1   5  11         56.54         51.89         1.06 o                         
   2   5  11         18.78         19.82         1.03 o                         
   3   5  11         42.81         38.97         1.31 o                         
   4   5  11          1.59          2.13         0.46 o                         
   5   5  11         26.41         28.33         1.38 o                         
   6   5  11          2.26          4.68         0.76 o                         
   7   5  11          1.17          2.77         1.33 o                         
  -8   6  11          1.15          1.95         0.59 o                         
  -7   6  11          3.40          4.02         0.58 o                         
  -6   6  11          3.75          2.99         0.54 o                         
  -5   6  11         30.26         28.16         0.98 o                         
  -4   6  11          1.21          0.93         0.47 o                         
  -3   6  11         20.48         22.22         0.90 o                         
  -2   6  11          2.31          3.74         0.74 o                         
  -1   6  11         56.83         56.53         1.03 o                         
   0   6  11        234.54        223.02         2.36 o                         
   1   6  11          0.55          0.56         0.44 o                         
   2   6  11         15.92         13.30         0.68 o                         
   3   6  11          2.03          2.63         0.44 o                         
   4   6  11         27.10         25.95         1.01 o                         
   5   6  11         18.76         18.25         1.07 o                         
   6   6  11          0.12          1.98         0.87 o                         
   7   6  11          0.51          0.69         1.09 o                         
  -7   7  11          0.93          1.50         0.94 o                         
  -6   7  11          0.92          1.23         0.49 o                         
  -5   7  11          0.40          1.15         0.55 o                         
  -4   7  11          1.56          1.58         0.52 o                         
  -3   7  11         18.63         16.77         0.82 o                         
  -2   7  11        202.99        194.40         3.32 o                         
  -1   7  11          0.24          1.12         0.43 o                         
   0   7  11         86.70         78.09         1.63 o                         
   1   7  11         91.57         89.60         1.72 o                         
   2   7  11          1.57          0.54         0.39 o                         
   3   7  11         34.49         33.13         1.02 o                         
   4   7  11         10.58         15.89         1.13 o                         
   5   7  11          6.43          6.93         0.98 o                         
   6   7  11         27.58         29.41         1.88 o                         
  -7   8  11          0.70          1.06         0.79 o                         
  -6   8  11          1.80          2.23         0.47 o                         
  -5   8  11          0.10         -0.40         0.40 o                         
  -4   8  11          1.37          1.25         0.46 o                         
  -3   8  11          2.25          2.00         0.45 o                         
  -2   8  11         29.18         33.07         0.93 o                         
  -1   8  11         55.77         56.91         1.19 o                         
   0   8  11         12.42         13.73         0.76 o                         
   1   8  11          3.32          3.36         0.42 o                         
   2   8  11          2.35          2.94         0.49 o                         
   3   8  11          8.31         12.78         1.00 o                         
   4   8  11         19.29         20.50         0.90 o                         
   5   8  11          0.11          1.04         1.03 o                         
   6   8  11         12.41         11.62         1.47 o                         
  -6   9  11          6.84          6.94         0.58 o                         
  -5   9  11          0.42          0.38         0.82 o                         
  -4   9  11          0.98          1.78         0.54 o                         
  -3   9  11          0.13          1.26         0.49 o                         
  -2   9  11          4.26          6.19         0.78 o                         
  -1   9  11         46.09         45.15         1.10 o                         
   0   9  11          7.22         10.40         0.82 o                         
   1   9  11          0.36          1.26         0.51 o                         
   2   9  11         12.58         14.61         0.70 o                         
   3   9  11          5.33          5.44         0.58 o                         
   4   9  11          0.70          0.83         0.70 o                         
   5   9  11          0.28         -0.42         0.94 o                         
  -5  10  11          2.43          2.36         1.30 o                         
  -4  10  11          1.03          1.53         0.40 o                         
  -3  10  11          8.75          9.34         1.18 o                         
  -2  10  11          8.25         11.04         0.70 o                         
  -1  10  11          1.19          2.48         0.49 o                         
   0  10  11         57.13         57.24         1.40 o                         
   1  10  11          0.03          0.35         0.46 o                         
   2  10  11          1.87          3.88         0.66 o                         
   3  10  11          7.04          8.76         0.80 o                         
   4  10  11          5.74          7.15         1.81 o                         
  -5  11  11          9.12          9.56         1.31 o                         
  -4  11  11          2.59          5.22         1.17 o                         
  -3  11  11          8.56          8.73         0.79 o                         
  -2  11  11          4.51          4.30         0.51 o                         
  -1  11  11          0.74          0.84         0.49 o                         
   0  11  11          0.43          0.61         0.50 o                         
   1  11  11          0.06          0.24         0.63 o                         
   2  11  11          4.36          6.79         0.77 o                         
   3  11  11          5.14          5.98         1.18 o                         
   4  11  11          3.23          6.02         1.25 o                         
  -3  12  11          0.92          1.97         0.95 o                         
  -2  12  11          4.33          5.28         0.79 o                         
  -1  12  11          2.25          4.10         0.59 o                         
   0  12  11          0.75          1.51         0.60 o                         
   1  12  11          0.07          0.44         0.61 o                         
   2  12  11          0.39          1.41         0.68 o                         
  -1  13  11          2.93          2.82         0.59 o                         
   0  13  11          6.03          8.71         0.83 o                         
  -8   0  12          0.13          0.42         1.11 o                         
  -6   0  12         88.28         90.49         2.51 o                         
  -4   0  12         55.04         65.98         1.69 o                         
  -2   0  12         42.56         47.88         1.79 o                         
   0   0  12          0.53          2.12         0.55 o                         
   2   0  12        100.96         75.82         3.04 o                         
   4   0  12          9.32         10.90         1.45 o                         
   6   0  12          6.20          7.91         1.47 o                         
  -8   1  12          2.58          1.93         0.88 o                         
  -7   1  12          2.64          3.03         0.48 o                         
  -6   1  12         30.97         32.91         0.91 o                         
  -5   1  12         36.14         36.04         0.94 o                         
  -4   1  12        469.85        468.55         5.10 o                         
  -3   1  12          0.13         -0.38         0.38 o                         
  -2   1  12         31.81         27.96         0.81 o                         
  -1   1  12         50.19         38.13         1.01 o                         
   0   1  12          0.26          0.01         0.39 o                         
   1   1  12        101.93        100.45         1.47 o                         
   2   1  12          8.74          9.80         0.67 o                         
   3   1  12         28.31         25.02         0.88 o                         
   4   1  12          0.76          1.42         0.58 o                         
   5   1  12          8.51          8.24         1.03 o                         
   6   1  12          4.26          3.21         0.67 o                         
   7   1  12          5.68          7.64         0.98 o                         
  -8   2  12          7.03          6.09         1.06 o                         
  -7   2  12          2.56          2.63         0.51 o                         
  -6   2  12         10.91         11.39         0.74 o                         
  -5   2  12        236.01        243.56         3.44 o                         
  -4   2  12          5.81          5.68         0.54 o                         
  -3   2  12        156.24        157.50         1.89 o                         
  -2   2  12         16.92         19.36         0.86 o                         
  -1   2  12          7.32          8.98         0.64 o                         
   0   2  12          2.65          6.22         0.51 o                         
   1   2  12         13.11         13.79         0.97 o                         
   2   2  12         17.20         18.96         0.91 o                         
   3   2  12          2.55          2.45         0.52 o                         
   4   2  12         31.23         29.37         1.05 o                         
   5   2  12         13.62         13.33         0.97 o                         
   6   2  12          6.52          8.20         1.04 o                         
   7   2  12          7.80          9.10         1.17 o                         
  -8   3  12          2.50          1.65         0.84 o                         
  -7   3  12          5.98          7.00         0.69 o                         
  -6   3  12          1.77          3.27         0.55 o                         
  -5   3  12         21.97         24.07         0.79 o                         
  -4   3  12         22.87         22.30         0.83 o                         
  -3   3  12          6.12          8.51         0.71 o                         
  -2   3  12        161.35        172.94         2.02 o                         
  -1   3  12         23.70         27.53         0.83 o                         
   0   3  12         16.02         16.53         0.94 o                         
   1   3  12         10.81         15.43         0.69 o                         
   2   3  12         11.68         14.21         0.79 o                         
   3   3  12         10.25          7.59         0.66 o                         
   4   3  12          1.12          2.31         0.51 o                         
   5   3  12          3.16          4.15         0.68 o                         
   6   3  12          3.68          3.83         0.70 o                         
   7   3  12          0.03          1.03         0.64 o                         
  -8   4  12          1.59          2.26         0.93 o                         
  -7   4  12          1.12          2.07         0.76 o                         
  -6   4  12          2.81          3.67         0.55 o                         
  -5   4  12          0.12         -0.04         0.55 o                         
  -4   4  12          7.95          6.50         0.73 o                         
  -3   4  12         35.76         32.91         1.53 o                         
  -2   4  12         15.45         13.19         0.61 o                         
  -1   4  12          0.01         -0.13         0.37 o                         
   0   4  12         16.94         15.53         0.69 o                         
   1   4  12         22.70         23.77         0.89 o                         
   2   4  12         20.19         19.32         0.88 o                         
   3   4  12         29.19         27.72         0.99 o                         
   4   4  12         10.98         12.58         0.81 o                         
   5   4  12          1.18          1.88         0.52 o                         
   6   4  12          0.53         -0.10         0.80 o                         
   7   4  12          0.33          1.06         0.73 o                         
  -7   5  12          8.39          8.56         0.75 o                         
  -6   5  12          9.74         11.89         1.22 o                         
  -5   5  12          2.75          3.18         0.69 o                         
  -4   5  12         32.85         30.22         0.96 o                         
  -3   5  12          0.06          0.32         0.47 o                         
  -2   5  12         70.63         64.29         1.10 o                         
  -1   5  12          0.38         -0.14         0.36 o                         
   0   5  12          7.79          7.30         0.56 o                         
   1   5  12          5.56          4.61         0.54 o                         
   2   5  12         56.91         51.16         1.10 o                         
   3   5  12          2.55          2.60         0.45 o                         
   4   5  12          0.02          0.60         0.60 o                         
   5   5  12          2.32          3.06         0.74 o                         
   6   5  12          8.38          9.27         1.08 o                         
  -7   6  12          0.86          1.21         0.49 o                         
  -6   6  12          1.10          1.67         0.51 o                         
  -5   6  12          5.72          7.12         0.82 o                         
  -4   6  12          0.02          0.28         0.59 o                         
  -3   6  12          6.62          7.02         0.65 o                         
  -2   6  12          0.18         -0.44         0.44 o                         
  -1   6  12         44.57         42.04         0.95 o                         
   0   6  12         82.26         81.18         1.41 o                         
   1   6  12          5.35          5.08         0.50 o                         
   2   6  12          0.23          1.09         0.42 o                         
   3   6  12          4.42          5.35         0.52 o                         
   4   6  12         14.30         11.43         0.75 o                         
   5   6  12         11.05         13.84         1.38 o                         
   6   6  12          2.14          2.56         0.78 o                         
  -7   7  12          0.60          2.31         0.54 o                         
  -6   7  12          0.31          0.88         0.47 o                         
  -5   7  12          0.11          0.39         0.46 o                         
  -4   7  12          1.93          2.38         0.54 o                         
  -3   7  12          1.15          1.04         0.47 o                         
  -2   7  12          9.43         13.50         1.04 o                         
  -1   7  12         15.07         18.74         0.93 o                         
   0   7  12          0.68          0.92         0.35 o                         
   1   7  12         79.04         72.27         1.29 o                         
   2   7  12          9.47         10.13         0.60 o                         
   3   7  12         10.70         10.23         0.65 o                         
   4   7  12          0.04          0.96         0.55 o                         
   5   7  12          0.01          0.90         0.73 o                         
   6   7  12          0.14          0.09         1.02 o                         
  -6   8  12          0.12          0.88         0.46 o                         
  -5   8  12          0.21          0.24         0.45 o                         
  -4   8  12          2.84          5.01         0.82 o                         
  -3   8  12         11.45         14.06         0.82 o                         
  -2   8  12         45.41         48.29         1.25 o                         
  -1   8  12         11.63         11.59         1.30 o                         
   0   8  12          0.76          2.35         0.61 o                         
   1   8  12          8.65          7.73         0.67 o                         
   2   8  12          0.35          0.62         0.42 o                         
   3   8  12          1.22          3.42         0.57 o                         
   4   8  12          2.02          2.63         0.76 o                         
   5   8  12          0.03          1.54         1.01 o                         
  -6   9  12          0.03          1.35         0.45 o                         
  -5   9  12          0.09         -0.09         0.40 o                         
  -4   9  12          0.09         -0.04         0.41 o                         
  -3   9  12          0.68          0.83         0.46 o                         
  -2   9  12          2.12          3.11         0.58 o                         
  -1   9  12        105.63        104.24         3.22 o                         
   0   9  12          0.01          0.52         0.46 o                         
   1   9  12          1.26          0.70         0.59 o                         
   2   9  12          0.02         -0.12         0.45 o                         
   3   9  12          0.64          1.57         0.59 o                         
   4   9  12          7.26          9.36         1.80 o                         
  -5  10  12          1.08          1.52         0.45 o                         
  -4  10  12          5.79          6.63         0.76 o                         
  -3  10  12          8.87         10.19         0.81 o                         
  -2  10  12          0.31          0.63         0.53 o                         
  -1  10  12         12.95         15.15         0.87 o                         
   0  10  12         11.43         10.98         0.95 o                         
   1  10  12          3.73          4.84         0.64 o                         
   2  10  12          4.60          5.89         0.94 o                         
   3  10  12          0.76          0.34         0.98 o                         
   4  10  12          0.60          0.69         0.97 o                         
  -4  11  12          2.43          3.75         0.98 o                         
  -3  11  12         13.18         15.37         0.90 o                         
  -2  11  12         25.41         25.56         1.00 o                         
  -1  11  12          0.30          0.91         0.51 o                         
   0  11  12          2.00          1.79         0.59 o                         
   1  11  12          0.16          1.45         0.73 o                         
   2  11  12          2.63          4.09         0.86 o                         
   3  11  12          1.25          2.02         1.03 o                         
  -2  12  12         23.80         21.90         1.77 o                         
  -1  12  12          3.42          2.77         0.64 o                         
   0  12  12          4.01          4.36         1.06 o                         
   1  12  12          0.99          2.98         0.72 o                         
  -7   0  13         16.63         14.85         2.07 o                         
  -5   0  13         45.01         43.51         1.48 o                         
  -3   0  13         66.88         66.35         1.74 o                         
  -1   0  13         22.33         19.96         1.08 o                         
   1   0  13          7.17          3.72         0.75 o                         
   3   0  13          7.19          9.64         0.95 o                         
   5   0  13          6.46         10.20         1.65 o                         
  -8   1  13          0.08          0.32         0.86 o                         
  -7   1  13          4.28          4.61         1.26 o                         
  -6   1  13         44.45         48.03         1.11 o                         
  -5   1  13          5.81          7.19         0.57 o                         
  -4   1  13          2.07          2.11         0.59 o                         
  -3   1  13         20.81         19.64         0.80 o                         
  -2   1  13          1.14          1.45         0.41 o                         
  -1   1  13         70.63         61.22         1.28 o                         
   0   1  13         10.89          9.15         0.60 o                         
   1   1  13        114.37         88.09         1.43 o                         
   2   1  13          1.07          0.67         0.40 o                         
   3   1  13          0.63          0.62         0.49 o                         
   4   1  13          9.22          7.20         0.80 o                         
   5   1  13          0.10          0.39         0.58 o                         
   6   1  13          1.60          2.00         0.80 o                         
  -8   2  13          3.09          2.47         0.92 o                         
  -7   2  13          0.00          0.71         0.74 o                         
  -6   2  13         28.50         26.43         1.26 o                         
  -5   2  13          9.97         10.93         0.63 o                         
  -4   2  13         26.02         21.69         0.81 o                         
  -3   2  13         22.90         23.87         0.82 o                         
  -2   2  13         19.13         15.24         0.81 o                         
  -1   2  13          5.52          4.93         0.49 o                         
   0   2  13        190.10        173.98         2.09 o                         
   1   2  13          2.57          1.93         0.43 o                         
   2   2  13          1.27          1.86         0.47 o                         
   3   2  13          1.70          2.00         0.53 o                         
   4   2  13          2.12          1.75         0.53 o                         
   5   2  13          0.15         -0.13         0.63 o                         
   6   2  13          1.33          3.69         0.73 o                         
  -7   3  13          0.93          0.95         0.56 o                         
  -6   3  13         12.15         10.95         0.84 o                         
  -5   3  13          0.64          0.71         0.41 o                         
  -4   3  13          0.00         -0.12         0.43 o                         
  -3   3  13          6.97          8.79         0.57 o                         
  -2   3  13          6.97          7.28         0.61 o                         
  -1   3  13          1.37          0.93         0.42 o                         
   0   3  13          5.54          5.71         0.60 o                         
   1   3  13          0.06         -0.40         0.40 o                         
   2   3  13          0.02          0.34         0.43 o                         
   3   3  13         21.94         23.34         1.02 o                         
   4   3  13          6.39          7.44         0.68 o                         
   5   3  13          1.07          2.67         0.66 o                         
   6   3  13          4.57          6.19         1.01 o                         
  -7   4  13         10.68         11.67         1.34 o                         
  -6   4  13          1.40          1.99         0.57 o                         
  -5   4  13          3.20          3.44         0.60 o                         
  -4   4  13          0.02          0.72         0.46 o                         
  -3   4  13         18.19         16.49         0.75 o                         
  -2   4  13         28.31         23.36         0.78 o                         
  -1   4  13          0.07          0.13         0.37 o                         
   0   4  13         26.51         20.55         1.12 o                         
   1   4  13          1.40          0.82         0.44 o                         
   2   4  13         36.35         25.74         0.99 o                         
   3   4  13          9.81          7.84         0.66 o                         
   4   4  13          0.02          0.24         0.47 o                         
   5   4  13         11.20         10.29         0.90 o                         
   6   4  13          0.01          0.55         1.29 o                         
  -7   5  13          6.69          6.79         0.81 o                         
  -6   5  13          4.56          4.16         0.61 o                         
  -5   5  13          0.96          0.28         0.82 o                         
  -4   5  13          0.87          0.52         0.71 o                         
  -3   5  13          7.13          5.25         0.60 o                         
  -2   5  13         26.08         23.89         0.89 o                         
  -1   5  13          4.13          2.13         0.41 o                         
   0   5  13          7.66          7.47         0.62 o                         
   1   5  13          0.16          0.86         0.43 o                         
   2   5  13          0.33         -0.07         0.40 o                         
   3   5  13          0.17          0.28         0.44 o                         
   4   5  13          1.06          0.63         0.49 o                         
   5   5  13          0.79          1.75         0.63 o                         
   6   5  13          4.60          5.60         1.01 o                         
  -7   6  13          0.61          2.01         0.61 o                         
  -6   6  13          0.25          1.23         0.56 o                         
  -5   6  13         21.44         24.60         1.05 o                         
  -4   6  13          0.01         -0.47         0.49 o                         
  -3   6  13          8.94          9.32         1.01 o                         
  -2   6  13          0.11          0.86         0.50 o                         
  -1   6  13          0.08         -0.23         0.70 o                         
   0   6  13         23.98         23.69         1.18 o                         
   1   6  13          0.04          0.11         0.43 o                         
   2   6  13         10.28         11.51         0.86 o                         
   3   6  13          3.01          3.80         0.64 o                         
   4   6  13         11.24         10.18         0.96 o                         
   5   6  13          5.70          7.38         0.95 o                         
  -6   7  13          0.54          0.85         0.50 o                         
  -5   7  13          0.35          1.15         0.51 o                         
  -4   7  13          0.60          0.94         0.51 o                         
  -3   7  13          0.38          0.74         0.52 o                         
  -2   7  13          1.12          2.66         0.61 o                         
  -1   7  13          0.44         -0.50         0.50 o                         
   0   7  13          2.62          3.18         0.59 o                         
   1   7  13          4.01          3.95         0.68 o                         
   2   7  13          0.01         -0.13         0.44 o                         
   3   7  13          1.09          1.28         0.51 o                         
   4   7  13          5.08          6.18         0.93 o                         
   5   7  13          0.51          1.61         1.44 o                         
  -6   8  13          0.92          1.24         0.51 o                         
  -5   8  13          2.68          3.30         0.53 o                         
  -4   8  13          1.94          3.10         0.73 o                         
  -3   8  13          6.91         10.97         0.77 o                         
  -2   8  13          5.40          4.05         0.74 o                         
  -1   8  13          0.10          1.10         0.55 o                         
   0   8  13          3.15          5.30         0.76 o                         
   1   8  13          1.95          2.07         0.71 o                         
   2   8  13          4.14          5.79         0.61 o                         
   3   8  13          0.89          1.20         0.74 o                         
   4   8  13          3.93          3.48         1.05 o                         
  -5   9  13          0.21          1.23         0.65 o                         
  -4   9  13         11.65         12.80         0.82 o                         
  -3   9  13          1.75          3.13         0.58 o                         
  -2   9  13          4.19          4.09         0.60 o                         
  -1   9  13         35.47         35.65         1.35 o                         
   0   9  13          1.82          1.72         0.56 o                         
   1   9  13          7.71          8.94         0.82 o                         
   2   9  13          6.00          6.95         0.73 o                         
   3   9  13          5.32          6.47         1.20 o                         
   4   9  13          6.35          6.35         1.33 o                         
  -4  10  13          8.54          9.79         0.99 o                         
  -3  10  13         25.19         26.99         1.22 o                         
  -2  10  13          3.02          4.07         0.61 o                         
  -1  10  13          0.97          1.94         0.54 o                         
   0  10  13          1.40          1.78         0.67 o                         
   1  10  13          1.88          1.66         0.61 o                         
   2  10  13          3.62          3.53         1.09 o                         
   3  10  13          0.44          0.27         1.04 o                         
  -2  11  13          3.53          5.86         0.90 o                         
  -1  11  13          0.58          0.92         0.60 o                         
   0  11  13          6.75          7.09         0.85 o                         
   1  11  13          3.87          3.76         0.78 o                         
  -6   0  14          0.15          0.27         0.72 o                         
  -4   0  14         14.43         17.49         1.39 o                         
  -2   0  14         20.59         18.09         1.44 o                         
   0   0  14          9.84         13.07         1.27 o                         
   2   0  14         57.47         50.20         1.64 o                         
   4   0  14          7.96          9.09         1.18 o                         
   6   0  14          0.00          1.79         2.14 o                         
  -7   1  14          0.23         -0.80         0.80 o                         
  -6   1  14         16.58         15.54         1.31 o                         
  -5   1  14          0.10         -0.25         0.41 o                         
  -4   1  14         22.76         22.33         0.92 o                         
  -3   1  14          0.34          1.42         0.42 o                         
  -2   1  14          1.67          1.68         0.55 o                         
  -1   1  14         40.88         40.20         1.05 o                         
   0   1  14          0.16         -0.06         0.35 o                         
   1   1  14          5.64          3.70         0.53 o                         
   2   1  14          4.50          3.25         0.51 o                         
   3   1  14          0.55          1.24         0.52 o                         
   4   1  14          0.89          2.29         0.66 o                         
   5   1  14          3.82          4.70         0.88 o                         
   6   1  14          5.29          7.17         0.89 o                         
  -7   2  14          0.39          1.41         1.36 o                         
  -6   2  14          4.73          7.74         0.87 o                         
  -5   2  14         24.48         24.18         1.83 o                         
  -4   2  14          3.38          5.00         0.52 o                         
  -3   2  14          0.12          0.36         0.42 o                         
  -2   2  14          0.45          0.88         0.46 o                         
  -1   2  14          1.29          1.66         0.41 o                         
   0   2  14          0.01          0.28         0.42 o                         
   1   2  14         12.94         10.73         0.76 o                         
   2   2  14          9.40          9.55         0.70 o                         
   3   2  14         13.85         12.24         0.83 o                         
   4   2  14          4.36          4.84         0.75 o                         
   5   2  14         13.48         13.62         1.12 o                         
   6   2  14          1.74          2.65         0.72 o                         
  -7   3  14          3.80          3.09         1.35 o                         
  -6   3  14         12.31         14.14         1.24 o                         
  -5   3  14          0.33          1.80         0.89 o                         
  -4   3  14          6.02          5.54         0.59 o                         
  -3   3  14          4.90          4.58         0.50 o                         
  -2   3  14          0.90          0.81         0.39 o                         
  -1   3  14          1.15          2.39         0.41 o                         
   0   3  14         16.11         14.17         0.74 o                         
   1   3  14         30.62         28.85         1.02 o                         
   2   3  14          0.24          0.57         0.40 o                         
   3   3  14          7.98          6.64         0.79 o                         
   4   3  14          1.61          2.36         0.74 o                         
   5   3  14          0.36          0.28         0.67 o                         
  -7   4  14         30.71         29.53         1.81 o                         
  -6   4  14          2.30          1.74         0.59 o                         
  -5   4  14         26.07         26.46         2.12 o                         
  -4   4  14          0.26          0.20         0.48 o                         
  -3   4  14          0.32          1.34         0.37 o                         
  -2   4  14         29.50         32.14         0.90 o                         
  -1   4  14          3.50          1.88         0.44 o                         
   0   4  14          0.14          0.13         0.40 o                         
   1   4  14          0.98          0.31         0.46 o                         
   2   4  14          6.83          5.81         0.66 o                         
   3   4  14          3.57          3.03         0.51 o                         
   4   4  14          0.00          1.03         0.58 o                         
   5   4  14          0.54          0.78         0.78 o                         
  -6   5  14          4.55          6.00         0.82 o                         
  -5   5  14          6.18          6.26         1.98 o                         
  -4   5  14         34.94         38.40         1.26 o                         
  -3   5  14          0.47          0.96         0.50 o                         
  -2   5  14         15.41         13.57         0.90 o                         
  -1   5  14          3.24          2.57         0.59 o                         
   0   5  14          8.42          6.58         0.59 o                         
   1   5  14          4.69          5.48         0.59 o                         
   2   5  14          7.42          7.29         0.66 o                         
   3   5  14          2.23          1.71         0.53 o                         
   4   5  14          5.17          2.31         0.73 o                         
   5   5  14          0.26          1.29         0.79 o                         
  -6   6  14          2.43          4.47         0.65 o                         
  -5   6  14          1.98          3.98         0.90 o                         
  -4   6  14         11.62         13.41         0.86 o                         
  -3   6  14          4.29          8.62         0.84 o                         
  -2   6  14         10.57         13.09         0.88 o                         
  -1   6  14          5.10          4.87         0.81 o                         
   0   6  14          0.62          0.69         0.45 o                         
   1   6  14          0.16         -0.27         0.45 o                         
   2   6  14          1.73          2.06         0.50 o                         
   3   6  14          6.15          8.69         1.02 o                         
   4   6  14          1.43          2.09         1.29 o                         
   5   6  14          4.23          5.72         1.09 o                         
  -5   7  14          0.92          1.46         1.53 o                         
  -4   7  14          0.87          1.92         0.55 o                         
  -3   7  14          1.38          2.11         0.58 o                         
  -2   7  14          5.16          7.91         0.74 o                         
  -1   7  14          4.13          5.51         0.68 o                         
   0   7  14          0.20          0.72         0.52 o                         
   1   7  14          7.02          8.85         0.71 o                         
   2   7  14          0.02          0.01         0.49 o                         
   3   7  14          3.76          5.31         0.95 o                         
   4   7  14          3.04          3.84         0.91 o                         
  -5   8  14          0.63          2.22         0.74 o                         
  -4   8  14          0.28          1.39         0.55 o                         
  -3   8  14          8.98         10.77         1.17 o                         
  -2   8  14          3.75          3.76         0.67 o                         
  -1   8  14          2.26          1.35         0.56 o                         
   0   8  14          2.98          3.05         0.65 o                         
   1   8  14          0.57          0.59         0.54 o                         
   2   8  14          1.49          2.01         1.25 o                         
   3   8  14          1.73          1.20         0.78 o                         
  -4   9  14          3.83          6.66         0.68 o                         
  -3   9  14          2.05          3.80         0.61 o                         
  -2   9  14          5.46          7.41         0.71 o                         
  -1   9  14         13.96         15.23         1.07 o                         
   0   9  14          0.02          0.46         0.59 o                         
   1   9  14          0.66          1.54         0.76 o                         
   2   9  14          6.21          8.24         1.11 o                         
   3   9  14          4.12          8.50         1.37 o                         
  -3  10  14          0.12          0.44         0.52 o                         
  -2  10  14          0.39         -0.53         0.53 o                         
  -1  10  14          0.61          1.14         0.59 o                         
   0  10  14          0.11          0.35         0.62 o                         
   1  10  14          2.86          3.53         1.08 o                         
  -5   0  15          8.63          7.38         1.35 o                         
  -3   0  15          7.43          5.45         0.77 o                         
  -1   0  15          1.04          0.88         0.56 o                         
   1   0  15          7.55          9.77         1.33 o                         
   3   0  15         20.68         29.49         1.82 o                         
   5   0  15         11.53         12.15         1.57 o                         
  -6   1  15          1.26          0.39         1.32 o                         
  -5   1  15          1.00          0.99         0.53 o                         
  -4   1  15          2.75          4.95         0.56 o                         
  -3   1  15          1.25          2.13         0.44 o                         
  -2   1  15          2.42          4.07         0.50 o                         
  -1   1  15         43.46         35.49         0.98 o                         
   0   1  15          0.00          0.97         0.46 o                         
   1   1  15         12.17          9.64         0.67 o                         
   2   1  15          0.43          1.12         0.58 o                         
   3   1  15          1.51          2.32         0.81 o                         
   4   1  15          3.79          3.48         0.73 o                         
   5   1  15          0.01          0.50         0.68 o                         
  -6   2  15          0.54          0.49         0.90 o                         
  -5   2  15          0.50          1.93         1.02 o                         
  -4   2  15          0.29          0.58         0.44 o                         
  -3   2  15          5.28          6.21         0.56 o                         
  -2   2  15          5.85          4.96         0.54 o                         
  -1   2  15          0.08          1.49         0.45 o                         
   0   2  15         33.89         25.47         0.89 o                         
   1   2  15          0.62          1.53         0.41 o                         
   2   2  15          4.20          2.90         0.55 o                         
   3   2  15          0.55          2.36         0.65 o                         
   4   2  15          0.00          3.22         1.10 o                         
   5   2  15          0.43          1.47         0.69 o                         
  -6   3  15          0.36          0.69         0.92 o                         
  -5   3  15          0.72          1.12         0.66 o                         
  -4   3  15          1.41          2.67         0.57 o                         
  -3   3  15         11.87          9.39         0.63 o                         
  -2   3  15          1.79          1.16         0.42 o                         
  -1   3  15          0.16          1.04         0.40 o                         
   0   3  15          1.93          3.11         0.53 o                         
   1   3  15          5.38          6.41         0.64 o                         
   2   3  15          2.37          3.45         0.66 o                         
   3   3  15          1.12          1.43         0.60 o                         
   4   3  15          6.42          6.78         0.80 o                         
   5   3  15          0.34          0.11         0.69 o                         
  -6   4  15          3.64          4.83         1.71 o                         
  -5   4  15          1.63          2.43         1.15 o                         
  -4   4  15          2.94          1.68         0.60 o                         
  -3   4  15          0.68          0.95         0.53 o                         
  -2   4  15         22.98         22.86         1.09 o                         
  -1   4  15          0.26          0.88         0.41 o                         
   0   4  15          0.06         -0.16         0.42 o                         
   1   4  15          1.22          0.65         0.54 o                         
   2   4  15          0.34          1.59         0.52 o                         
   3   4  15          5.30          7.86         1.17 o                         
   4   4  15          0.10          1.06         0.63 o                         
  -6   5  15          0.32          0.29         0.87 o                         
  -5   5  15          0.63          2.15         0.70 o                         
  -4   5  15          1.14          2.71         1.03 o                         
  -3   5  15          2.24          1.68         0.56 o                         
  -2   5  15          2.98          2.95         0.91 o                         
  -1   5  15         21.90         18.36         0.89 o                         
   0   5  15          0.13          0.24         0.43 o                         
   1   5  15          2.05          2.30         0.51 o                         
   2   5  15          1.92          3.27         0.67 o                         
   3   5  15          0.00          0.57         0.69 o                         
   4   5  15          3.81          5.83         0.97 o                         
  -5   6  15          3.68          5.26         1.47 o                         
  -4   6  15          4.21          4.37         0.67 o                         
  -3   6  15          0.03          0.79         0.59 o                         
  -2   6  15          0.19          0.17         0.68 o                         
  -1   6  15          0.01          0.16         0.77 o                         
   0   6  15          7.20         11.46         0.70 o                         
   1   6  15          0.22          0.59         0.49 o                         
   2   6  15          7.29          8.98         1.08 o                         
   3   6  15          0.02          0.60         0.71 o                         
   4   6  15          0.11          0.04         0.79 o                         
  -4   7  15         11.69         13.25         0.95 o                         
  -3   7  15          2.58          3.99         0.89 o                         
  -2   7  15          0.27          1.00         0.56 o                         
  -1   7  15          0.03          0.80         0.85 o                         
   0   7  15          0.33          0.55         0.67 o                         
   1   7  15          2.23          4.01         0.79 o                         
   2   7  15          2.65          4.45         0.89 o                         
   3   7  15          0.21          0.60         0.91 o                         
  -4   8  15          1.13          2.23         0.69 o                         
  -3   8  15          1.27          1.62         1.00 o                         
  -2   8  15          0.16          1.25         0.87 o                         
  -1   8  15          0.54          1.19         0.60 o                         
   0   8  15          3.01          2.27         0.66 o                         
   1   8  15          1.81          1.75         0.80 o                         
   2   8  15          1.25          1.45         0.76 o                         
  -2   9  15          3.25          4.63         0.78 o                         
  -1   9  15          4.94          6.81         0.88 o                         
   0   9  15          1.13          1.40         0.68 o                         
   1   9  15         11.03         11.65         1.10 o                         
  -6   0  16          0.34          0.30         1.26 o                         
  -4   0  16          1.03          2.67         1.23 o                         
  -2   0  16         13.92         12.75         1.20 o                         
   0   0  16         18.46         15.38         1.11 o                         
   2   0  16          6.66          3.89         0.94 o                         
   4   0  16          1.56          3.60         1.08 o                         
  -6   1  16          0.55          1.59         0.95 o                         
  -5   1  16          0.04         -1.20         1.20 o                         
  -4   1  16          2.90          2.00         0.70 o                         
  -3   1  16          0.09          0.45         0.51 o                         
  -2   1  16          2.45          3.31         0.49 o                         
  -1   1  16          3.97          3.49         0.52 o                         
   0   1  16          0.00          1.25         0.48 o                         
   1   1  16          1.00          2.00         0.52 o                         
   2   1  16          1.82          2.40         0.63 o                         
   3   1  16          0.73          1.13         0.63 o                         
   4   1  16          4.34          7.87         0.88 o                         
  -5   2  16          3.28          2.73         1.62 o                         
  -4   2  16          0.21          0.79         0.73 o                         
  -3   2  16          4.82          6.15         0.64 o                         
  -2   2  16          0.31          1.16         0.46 o                         
  -1   2  16          0.05          0.50         0.44 o                         
   0   2  16          1.92          2.22         0.53 o                         
   1   2  16          7.85          8.18         0.98 o                         
   2   2  16          2.32          3.73         1.23 o                         
   3   2  16          3.98          3.89         0.74 o                         
   4   2  16          0.01          3.28         0.85 o                         
  -5   3  16          0.40         -1.32         1.32 o                         
  -4   3  16          6.93         11.61         1.89 o                         
  -3   3  16         17.40         17.34         1.13 o                         
  -2   3  16          4.18          3.53         0.55 o                         
  -1   3  16         14.52         13.32         0.76 o                         
   0   3  16          0.21         -0.27         0.71 o                         
   1   3  16          7.56          6.66         0.81 o                         
   2   3  16          3.06          6.94         1.12 o                         
   3   3  16          0.31          0.94         0.62 o                         
   4   3  16          1.97          2.14         0.84 o                         
  -5   4  16          0.00         -0.24         1.29 o                         
  -4   4  16          0.68          0.30         0.59 o                         
  -3   4  16          2.98          2.42         0.64 o                         
  -2   4  16         13.66         16.62         1.20 o                         
  -1   4  16          2.25          1.66         0.51 o                         
   0   4  16         10.99         14.39         0.86 o                         
   1   4  16          0.02          0.94         0.57 o                         
   2   4  16          0.97          1.35         0.81 o                         
   3   4  16          7.02          9.23         1.27 o                         
  -5   5  16          1.65          0.51         1.32 o                         
  -4   5  16          1.30          2.33         0.73 o                         
  -3   5  16          0.22          1.73         0.61 o                         
  -2   5  16          0.02          0.78         0.57 o                         
  -1   5  16          5.47          5.48         0.70 o                         
   0   5  16          1.73          2.32         0.81 o                         
   1   5  16          0.48          0.98         0.74 o                         
   2   5  16          1.80          2.69         0.96 o                         
   3   5  16          0.24         -0.27         0.77 o                         
  -4   6  16          6.09          7.27         0.78 o                         
  -3   6  16          5.76          5.30         1.10 o                         
  -2   6  16          0.21          0.78         0.58 o                         
  -1   6  16          0.42          0.57         0.72 o                         
   0   6  16          0.05          0.29         0.77 o                         
   1   6  16          1.34          4.73         0.87 o                         
   2   6  16          0.15          0.53         0.76 o                         
  -3   7  16         14.05         14.42         0.96 o                         
  -2   7  16          0.87          2.54         0.61 o                         
  -1   7  16         13.03         17.19         1.11 o                         
   0   7  16          0.11          0.55         0.73 o                         
   1   7  16          9.84         13.41         1.60 o                         
   2   7  16          0.00          1.64         0.87 o                         
  -2   8  16          1.55          1.58         0.70 o                         
  -1   8  16          0.27         -0.09         0.95 o                         
   0   8  16          2.87          3.68         0.97 o                         
  -5   0  17          4.36          3.90         1.65 o                         
  -3   0  17          1.67         -0.93         1.26 o                         
  -1   0  17          0.90          1.23         0.71 o                         
   1   0  17          4.05          8.50         1.22 o                         
   3   0  17          0.03          2.52         0.97 o                         
  -5   1  17          0.11          0.06         1.38 o                         
  -4   1  17          3.88          4.98         1.20 o                         
  -3   1  17          2.76          6.12         1.17 o                         
  -2   1  17          1.29          1.45         0.78 o                         
  -1   1  17          6.16          7.39         0.77 o                         
   0   1  17          0.14          0.33         0.71 o                         
   1   1  17          0.40          1.64         0.65 o                         
   2   1  17          0.01         -0.41         0.61 o                         
   3   1  17          0.02          0.85         0.69 o                         
  -4   2  17          1.43          2.52         1.03 o                         
  -3   2  17          0.81          3.80         0.80 o                         
  -2   2  17          8.77          8.22         1.06 o                         
  -1   2  17          0.14          0.05         0.63 o                         
   0   2  17          2.90          3.51         0.64 o                         
   1   2  17          2.94          4.19         0.87 o                         
   2   2  17          0.11          0.98         0.75 o                         
   3   2  17          2.56          4.32         0.95 o                         
  -4   3  17          1.78          1.20         1.41 o                         
  -3   3  17          2.49          3.75         0.86 o                         
  -2   3  17          0.20         -0.67         0.81 o                         
  -1   3  17          0.14          0.75         0.70 o                         
   0   3  17          0.67          2.07         0.72 o                         
   1   3  17          0.20          0.01         0.74 o                         
   2   3  17          2.02          2.99         1.29 o                         
   3   3  17          0.04          2.07         1.44 o                         
  -4   4  17          0.00          0.16         0.90 o                         
  -3   4  17          2.96          4.57         1.21 o                         
  -2   4  17          0.44          2.15         0.79 o                         
  -1   4  17          0.01          0.10         0.67 o                         
   0   4  17          0.25          1.10         0.75 o                         
   1   4  17          0.00          1.42         0.92 o                         
   2   4  17          0.11          0.71         0.89 o                         
  -3   5  17          8.23          9.67         1.05 o                         
  -2   5  17          0.24          0.38         0.69 o                         
  -1   5  17          9.88         13.43         1.74 o                         
   0   5  17          0.04          0.24         0.73 o                         
   1   5  17          0.03          1.15         1.06 o                         
  -2   6  17          4.79          6.12         0.96 o                         
  -1   6  17          0.29          1.53         0.78 o                         
   0   6  17          0.20          0.93         0.77 o                         
  -2   0  18          0.21          0.69         1.41 o                         
   0   0  18          4.29          3.21         1.56 o                         
  -3   1  18          0.04         -0.07         0.98 o                         
  -2   1  18          0.61          0.91         0.92 o                         
  -1   1  18          0.02          1.41         0.98 o                         
   0   1  18          0.03          0.80         0.80 o                         
   1   1  18          0.16          3.64         0.95 o                         
  -3   2  18          0.03          0.81         0.99 o                         
  -2   2  18          0.76          3.11         0.95 o                         
  -1   2  18          0.11          0.22         0.72 o                         
   0   2  18          0.18          1.92         0.76 o                         
   1   2  18          5.71         11.95         1.52 o                         
  -2   3  18          1.08          0.16         0.91 o                         
  -1   3  18          0.02          2.37         0.81 o                         
   0   3  18          0.00          0.57         1.02 o                         
  -1   4  18          1.79          2.43         0.79 o                         
                                                                                
