# Supplementary material for: Crystal structure and Hirshfeld surface analysis of 4-amino­pyridinium thio­cyanate–4-amino­pyridine (1/1)
Source: Acta Crystallogr E Crystallogr Commun. 2020 Aug 28;76(Pt 9):1535–8. doi: 10.1107/S2056989020011445 (PMC7472754; doi:10.1107/S2056989020011445)
Supplement: Supplementary file 3 [file e-76-01535-Isup4.mol]

@<TRIPOS>MOLECULE
shelx
    30    29     3     0     0
SMALL
NO_CHARGES
****
Generated from the CSD

@<TRIPOS>ATOM
     1 S        3.2818   6.5799  11.3050   S.2       1 RES1   0.0000
     2 N5       2.8764   4.1826  10.0166   N.1       1 RES1   0.0000
     3 C11      3.0693   5.1730  10.5490   C.1       1 RES1   0.0000
     4 N4       4.0695   2.0620   8.3494   N.3       2 RES2   0.0000
     5 H4A      3.6086   2.6264   8.8062   H         2 RES2   0.0000
     6 H4B      4.6674   1.5809   8.7375   H         2 RES2   0.0000
     7 N3       3.3774   1.6398   4.3389   N.3       2 RES2   0.0000
     8 H3       3.2247   1.5449   3.4980   H         2 RES2   0.0000
     9 C10      3.8572   1.9330   7.0420   C.2       2 RES2   0.0000
    10 C7       2.8880   2.7046   6.3815   C.2       2 RES2   0.0000
    11 H7       2.3931   3.3364   6.8514   H         2 RES2   0.0000
    12 C9       4.5820   1.0193   6.2646   C.2       2 RES2   0.0000
    13 H9       5.2427   0.4941   6.6557   H         2 RES2   0.0000
    14 C8       4.3166   0.9043   4.9375   C.2       2 RES2   0.0000
    15 H8       4.8028   0.2947   4.4310   H         2 RES2   0.0000
    16 C6       2.6773   2.5229   5.0520   C.2       2 RES2   0.0000
    17 H6       2.0247   3.0301   4.6258   H         2 RES2   0.0000
    18 N2       3.1113   1.4414   1.6734   N.2       3 RES3   0.0000
    19 N1       2.6394   1.8450  -2.4297   N.3       3 RES3   0.0000
    20 H1A      3.0963   2.4341  -2.8586   H         3 RES3   0.0000
    21 H1B      2.0840   1.3414  -2.8510   H         3 RES3   0.0000
    22 C1       2.7953   1.7098  -1.0866   C.2       3 RES3   0.0000
    23 C2       2.0882   0.7575  -0.3553   C.2       3 RES3   0.0000
    24 H2       1.4938   0.1854  -0.7843   H         3 RES3   0.0000
    25 C4       3.6890   2.5127  -0.3765   C.2       3 RES3   0.0000
    26 H4       4.1966   3.1571  -0.8147   H         3 RES3   0.0000
    27 C3       2.2726   0.6695   0.9874   C.2       3 RES3   0.0000
    28 H3A      1.7835   0.0318   1.4551   H         3 RES3   0.0000
    29 C5       3.8049   2.3374   0.9635   C.2       3 RES3   0.0000
    30 H5       4.4090   2.8776   1.4200   H         3 RES3   0.0000
@<TRIPOS>BOND
     1     1     3   un
     2     2     3   un
     3     4     5    1
     4     4     6    1
     5     4     9    1
     6     7     8    1
     7     7    14    1
     8     7    16    1
     9     9    10   un
    10     9    12   un
    11    10    11    1
    12    10    16   un
    13    12    13    1
    14    12    14   un
    15    14    15    1
    16    16    17    1
    17    18    27   un
    18    18    29   un
    19    19    20    1
    20    19    21    1
    21    19    22    1
    22    22    23   un
    23    22    25   un
    24    23    24    1
    25    23    27   un
    26    25    26    1
    27    25    29   un
    28    27    28    1
    29    29    30    1
@<TRIPOS>SUBSTRUCTURE
     1 RES1        1 GROUP             0 ****  ****    0  
     2 RES2        4 GROUP             0 ****  ****    0  
     3 RES3       18 GROUP             0 ****  ****    0  
@<TRIPOS>CRYSIN
    7.9047   12.1380   13.9590   90.0000   94.6700   90.0000   231     1
